# Supplementary material for: A fluorescent paramagnetic Mn metal–organic framework based on semi-rigid pyrene tetra­carboxylic acid: sensing of solvent polarity and explosive nitroaromatics
Source: IUCrJ. 2015 Aug 14;2(Pt 5):552–62. doi: 10.1107/S2052252515012506 (PMC4547823; doi:10.1107/S2052252515012506)
Supplement: Supplementary file 1 [file m-02-00552-sup1.cif]

 
data_Mn-L
_publcif_datablock.id '{7943f7c8-d163-4e8e-acd2-fc55003122f7}'

_audit_update_record
;
2015-08-14 # Formatted by IUCr publCIF system
;
_publ_requested_journal          IUCrJ
_publ_contact_author_name        Moorthy
_publ_contact_author_address     
;Department of Chemistry
Indian Institute of Technology Kanpur
Kanpur 208016
INDIA
;
_publ_contact_author_email       moorthy@iitk.ac.in
loop_
_publ_author_name
_publ_author_address
'Moorthy, J N'
;Department of Chemistry
Indian Institute of Technology Kanpur
Kanpur 208016
INDIA
;
'Bajpai, Alankriti'
;Department of Chemistry
Indian Institute of Technology Kanpur
Kanpur 208016
INDIA
;
'Mukhopadhyay, Arindam'
;Department of Chemistry
Indian Institute of Technology Kanpur
Kanpur 208016
INDIA
;
'Krishna, M S'
;Department of Chemistry
Indian Institute of Technology Kanpur
Kanpur 208016
INDIA
;
'Govardhan, Savitha'
;Department of Chemistry
Indian Institute of Technology Kanpur
Kanpur 208016
INDIA
; 
_audit_creation_method            'SHELXL-2014/7'
_shelx_SHELXL_version_number      '2014/7'
_database_code_depnum_ccdc_archive 'CCDC 1057084'
_chemical_name_systematic         
;
1,3,6,8-tetrakis(2,6-dimethyl-4-(?-carboxy)methoxyphenyl)pyrene
;

_chemical_name_common             ?
_chemical_melting_point           ?
_chemical_formula_moiety         
'C59  H53  Mn2 N O15, 2(C3 H7 N O)'
_chemical_formula_sum
 'C65 H67 Mn2 N3 O17'
_chemical_formula_weight          1272.10

loop_
 _atom_type_symbol
 _atom_type_description
 _atom_type_scat_dispersion_real
 _atom_type_scat_dispersion_imag
 _atom_type_scat_source
 'C'  'C'   0.0033   0.0016
 'International Tables Vol C Tables 4.2.6.8 and 6.1.1.4'
 'N'  'N'   0.0061   0.0033
 'International Tables Vol C Tables 4.2.6.8 and 6.1.1.4'
 'O'  'O'   0.0106   0.0060
 'International Tables Vol C Tables 4.2.6.8 and 6.1.1.4'
 'Mn'  'Mn'   0.3368   0.7283
 'International Tables Vol C Tables 4.2.6.8 and 6.1.1.4'
 'H'  'H'   0.0000   0.0000
 'International Tables Vol C Tables 4.2.6.8 and 6.1.1.4'

_space_group_crystal_system       monoclinic
_space_group_IT_number            14
_space_group_name_H-M_alt         'P 21/c'
_space_group_name_Hall            '-P 2ybc'

_shelx_space_group_comment
;
The symmetry employed for this shelxl refinement is uniquely defined
by the following loop, which should always be used as a source of
symmetry information in preference to the above space-group names.
They are only intended as comments.
;

loop_
 _space_group_symop_operation_xyz
 'x, y, z'
 '-x, y+1/2, -z+1/2'
 '-x, -y, -z'
 'x, -y-1/2, z-1/2'

_cell_length_a                    19.6786(11)
_cell_length_b                    22.7703(13)
_cell_length_c                    14.8344(9)
_cell_angle_alpha                 90
_cell_angle_beta                  104.1470(10)
_cell_angle_gamma                 90
_cell_volume                      6445.5(6)
_cell_formula_units_Z             4
_cell_measurement_temperature     100(2)
_cell_measurement_reflns_used     0
_cell_measurement_theta_min       0
_cell_measurement_theta_max       0

_exptl_crystal_description        cubic
_exptl_crystal_colour             colorless
_exptl_crystal_density_meas       ?
_exptl_crystal_density_method     'not measured'
_exptl_crystal_density_diffrn     1.311
_exptl_crystal_F_000              2656
_exptl_transmission_factor_min    ?
_exptl_transmission_factor_max    ?
_exptl_crystal_size_max           0.2
_exptl_crystal_size_mid           0.2
_exptl_crystal_size_min           0.2
_exptl_absorpt_coefficient_mu     0.462
_shelx_estimated_absorpt_T_min    ?
_shelx_estimated_absorpt_T_max    ?
_exptl_absorpt_correction_type    none
_exptl_absorpt_correction_T_min   ?
_exptl_absorpt_correction_T_max   ?
_exptl_absorpt_process_details    ?

_diffrn_ambient_temperature       100(2)
_diffrn_radiation_wavelength      0.71073
_diffrn_radiation_type            MoK\a
_diffrn_source                   'sealed tube'
_diffrn_radiation_monochromator  graphite
_diffrn_measurement_device_type  'Bruker APEX-II CCD'
_diffrn_measurement_method       '\f and \w scans'

_diffrn_detector_area_resol_mean  ?
_diffrn_reflns_number             54349
_diffrn_reflns_av_unetI/netI      0.1141
_diffrn_reflns_av_R_equivalents   0.0843
_diffrn_reflns_limit_h_min        -26
_diffrn_reflns_limit_h_max        26
_diffrn_reflns_limit_k_min        -26
_diffrn_reflns_limit_k_max        30
_diffrn_reflns_limit_l_min        -19
_diffrn_reflns_limit_l_max        19
_diffrn_reflns_theta_min          2.083
_diffrn_reflns_theta_max          28.337
_diffrn_reflns_theta_full         25.242
_diffrn_measured_fraction_theta_max   0.997
_diffrn_measured_fraction_theta_full  0.999
_diffrn_reflns_Laue_measured_fraction_max    0.997
_diffrn_reflns_Laue_measured_fraction_full   0.999
_diffrn_reflns_point_group_measured_fraction_max   0.997
_diffrn_reflns_point_group_measured_fraction_full  0.999
_reflns_number_total              16040
_reflns_number_gt                 8829
_reflns_threshold_expression      'I > 2\s(I)'
_reflns_Friedel_coverage          0.000
_reflns_Friedel_fraction_max      .
_reflns_Friedel_fraction_full     .

_reflns_special_details
;
 Reflections were merged by SHELXL according to the crystal
 class for the calculation of statistics and refinement.

 _reflns_Friedel_fraction is defined as the number of unique
 Friedel pairs measured divided by the number that would be
 possible theoretically, ignoring centric projections and
 systematic absences.
;

_computing_data_collection       'Bruker APEX2'
_computing_cell_refinement       'Bruker SAINT'
_computing_data_reduction        'Bruker SAINT'

_computing_structure_solution     'SUPERFLIP (Palatinus & Chapuis, 2007)'

_computing_structure_refinement 'SHELXL-2014/7 (Sheldrick, 2014)'
_computing_molecular_graphics     'Ortep for Windows (Farrugia, 2012)'
_computing_publication_material   'WinGX publication routines (Farrugia, 2012)'
_refine_special_details           ?
_refine_ls_structure_factor_coef  Fsqd
_refine_ls_matrix_type            full
_refine_ls_weighting_scheme       calc
_refine_ls_weighting_details
'w=1/[\s^2^(Fo^2^)+(0.1728P)^2^+6.0889P] where P=(Fo^2^+2Fc^2^)/3'
_atom_sites_solution_primary      ?
_atom_sites_solution_secondary    ?
_atom_sites_solution_hydrogens    geom
_refine_ls_hydrogen_treatment     constr
_refine_ls_extinction_method      none
_refine_ls_extinction_coef        .
_refine_ls_number_reflns          16040
_refine_ls_number_parameters      726
_refine_ls_number_restraints      0
_refine_ls_R_factor_all           0.1754
_refine_ls_R_factor_gt            0.1062
_refine_ls_wR_factor_ref          0.3136
_refine_ls_wR_factor_gt           0.2780
_refine_ls_goodness_of_fit_ref    1.047
_refine_ls_restrained_S_all       1.047
_refine_ls_shift/su_max           0.001
_refine_ls_shift/su_mean          0.000

loop_
 _atom_site_label
 _atom_site_type_symbol
 _atom_site_fract_x
 _atom_site_fract_y
 _atom_site_fract_z
 _atom_site_U_iso_or_equiv
 _atom_site_adp_type
 _atom_site_occupancy
 _atom_site_site_symmetry_order
 _atom_site_calc_flag
 _atom_site_refinement_flags_posn
 _atom_site_refinement_flags_adp
 _atom_site_refinement_flags_occupancy
 _atom_site_disorder_assembly
 _atom_site_disorder_group
Mn1 Mn 0.03055(3) 0.56962(3) 0.53378(5) 0.0190(2) Uani 1 1 d . . . . .
Mn2 Mn 0.05714(4) 0.56069(5) 0.78814(6) 0.0442(3) Uani 1 1 d . . . . .
O1 O 0.03715(16) 0.47835(14) 0.5864(2) 0.0215(7) Uani 1 1 d . . . . .
O2 O 0.09472(19) 0.48328(17) 0.7361(3) 0.0340(9) Uani 1 1 d . . . . .
O3 O 0.17863(18) 0.39166(16) 0.7226(3) 0.0393(11) Uani 1 1 d . . . . .
O4 O 0.87964(17) 0.45045(16) 0.5164(3) 0.0302(8) Uani 1 1 d . . . . .
O5 O 0.8917(2) 0.3930(3) 0.6413(3) 0.0616(15) Uani 1 1 d . . . . .
O6 O 0.78568(19) 0.4509(2) 0.6907(3) 0.0383(10) Uani 1 1 d . . . . .
O7 O 0.93947(17) 0.90900(16) 1.0817(3) 0.0288(8) Uani 1 1 d . . . . .
O8 O 0.9524(2) 0.9356(3) 1.2273(3) 0.0655(16) Uani 1 1 d . . . . .
O9 O 0.09510(18) 0.89191(17) 1.1597(3) 0.0336(9) Uani 1 1 d . . . . .
O10 O 0.1579(3) 0.8933(2) 1.3032(3) 0.0550(13) Uani 1 1 d . . . . .
O11 O 0.19978(18) 0.83328(17) 1.1058(3) 0.0327(9) Uani 1 1 d . . . . .
O12 O 0.02186(18) 0.65268(16) 0.4568(3) 0.0321(9) Uani 1 1 d . . . . .
O13 O 0.0774(4) 0.5311(5) 0.9227(5) 0.138(2) Uani 1 1 d . . . . .
O16 O 0.80262(18) 0.89089(19) 1.0637(3) 0.0369(10) Uani 1 1 d . . . . .
N3 N 0.1440(5) 0.4561(6) 1.0228(6) 0.138(2) Uani 1 1 d . . . . .
C1 C 0.0822(2) 0.4597(2) 0.6582(4) 0.0252(11) Uani 1 1 d . . . . .
C2 C 0.1223(3) 0.4054(2) 0.6429(4) 0.0376(14) Uani 1 1 d . . . . .
H2A H 0.0903 0.3723 0.6297 0.045 Uiso 1 1 calc R U . . .
H2B H 0.1415 0.4114 0.5893 0.045 Uiso 1 1 calc R U . . .
C3 C 0.2367(2) 0.4261(2) 0.7374(4) 0.0226(10) Uani 1 1 d . . . . .
C4 C 0.2908(2) 0.4105(2) 0.8133(4) 0.0224(10) Uani 1 1 d . . . . .
H4 H 0.2850 0.3788 0.8503 0.027 Uiso 1 1 calc R U . . .
C5 C 0.3532(2) 0.4418(2) 0.8344(3) 0.0179(9) Uani 1 1 d . . . . .
C6 C 0.3611(2) 0.48931(19) 0.7777(3) 0.0148(9) Uani 1 1 d . . . . .
C7 C 0.3071(2) 0.5042(2) 0.7022(3) 0.0187(10) Uani 1 1 d . . . . .
C8 C 0.2446(2) 0.4734(2) 0.6815(3) 0.0229(11) Uani 1 1 d . . . . .
H8 H 0.2084 0.4841 0.6311 0.028 Uiso 1 1 calc R U . . .
C9 C 0.3156(3) 0.5536(3) 0.6372(4) 0.0327(13) Uani 1 1 d . . . . .
H9A H 0.2702 0.5665 0.6027 0.049 Uiso 1 1 calc R U . . .
H9B H 0.3419 0.5398 0.5948 0.049 Uiso 1 1 calc R U . . .
H9C H 0.3399 0.5858 0.6728 0.049 Uiso 1 1 calc R U . . .
C10 C 0.4116(2) 0.4227(2) 0.9142(3) 0.0235(10) Uani 1 1 d . . . . .
H10A H 0.4331 0.4565 0.9480 0.035 Uiso 1 1 calc R U . . .
H10B H 0.4459 0.4014 0.8910 0.035 Uiso 1 1 calc R U . . .
H10C H 0.3932 0.3977 0.9548 0.035 Uiso 1 1 calc R U . . .
C11 C 0.4262(2) 0.52635(19) 0.7996(3) 0.0159(9) Uani 1 1 d . . . . .
C12 C 0.4857(2) 0.5082(2) 0.7746(3) 0.0191(10) Uani 1 1 d . . . . .
H12 H 0.4851 0.4720 0.7455 0.023 Uiso 1 1 calc R U . . .
C13 C 0.5467(2) 0.5412(2) 0.7904(3) 0.0184(10) Uani 1 1 d . . . . .
C14 C 0.5483(2) 0.5967(2) 0.8332(3) 0.0189(10) Uani 1 1 d . . . . .
C15 C 0.4881(2) 0.61630(19) 0.8612(3) 0.0138(9) Uani 1 1 d . . . . .
C16 C 0.4266(2) 0.58052(19) 0.8442(3) 0.0137(9) Uani 1 1 d . . . . .
C17 C 0.3669(2) 0.6016(2) 0.8744(3) 0.0170(9) Uani 1 1 d . . . . .
H17 H 0.3265 0.5787 0.8635 0.020 Uiso 1 1 calc R U . . .
C18 C 0.3679(2) 0.6541(2) 0.9186(3) 0.0185(10) Uani 1 1 d . . . . .
H18 H 0.3284 0.6663 0.9374 0.022 Uiso 1 1 calc R U . . .
C19 C 0.4288(2) 0.69103(19) 0.9367(3) 0.0158(9) Uani 1 1 d . . . . .
C20 C 0.4887(2) 0.6716(2) 0.9081(3) 0.0155(9) Uani 1 1 d . . . . .
C21 C 0.5506(2) 0.7069(2) 0.9257(3) 0.0162(9) Uani 1 1 d . . . . .
C22 C 0.6097(2) 0.6860(2) 0.8952(3) 0.0200(10) Uani 1 1 d . . . . .
H22 H 0.6502 0.7087 0.9061 0.024 Uiso 1 1 calc R U . . .
C23 C 0.6083(2) 0.6339(2) 0.8507(3) 0.0193(10) Uani 1 1 d . . . . .
H23 H 0.6475 0.6221 0.8310 0.023 Uiso 1 1 calc R U . . .
C24 C 0.5515(2) 0.7604(2) 0.9743(3) 0.0178(9) Uani 1 1 d . . . . .
C25 C 0.4920(2) 0.7780(2) 1.0009(3) 0.0216(10) Uani 1 1 d . . . . .
H25 H 0.4931 0.8136 1.0318 0.026 Uiso 1 1 calc R U . . .
C26 C 0.4306(2) 0.7449(2) 0.9840(3) 0.0203(10) Uani 1 1 d . . . . .
C27 C 0.3117(4) 0.8052(4) 0.8563(5) 0.058(2) Uani 1 1 d . . . . .
H27A H 0.2653 0.8163 0.8231 0.088 Uiso 1 1 calc R U . . .
H27B H 0.3251 0.7698 0.8302 0.088 Uiso 1 1 calc R U . . .
H27C H 0.3440 0.8361 0.8515 0.088 Uiso 1 1 calc R U . . .
C28 C 0.3694(2) 0.7671(2) 1.0176(3) 0.0208(10) Uani 1 1 d . . . . .
C29 C 0.3695(3) 0.7611(3) 1.1099(4) 0.0357(13) Uani 1 1 d . . . . .
C30 C 0.4298(4) 0.7319(4) 1.1770(5) 0.065(2) Uani 1 1 d . . . . .
H30A H 0.4233 0.7349 1.2390 0.097 Uiso 1 1 calc R U . . .
H30B H 0.4728 0.7508 1.1742 0.097 Uiso 1 1 calc R U . . .
H30C H 0.4317 0.6912 1.1607 0.097 Uiso 1 1 calc R U . . .
C31 C 0.3134(3) 0.7833(3) 1.1420(4) 0.0376(14) Uani 1 1 d . . . . .
H31 H 0.3139 0.7808 1.2047 0.045 Uiso 1 1 calc R U . . .
C32 C 0.2570(3) 0.8092(2) 1.0801(4) 0.0280(12) Uani 1 1 d . . . . .
C33 C 0.2575(3) 0.8153(2) 0.9896(4) 0.0321(13) Uani 1 1 d . . . . .
H33 H 0.2198 0.8333 0.9488 0.038 Uiso 1 1 calc R U . . .
C34 C 0.3131(3) 0.7952(2) 0.9570(4) 0.0318(12) Uani 1 1 d . . . . .
C35 C 0.2050(3) 0.8375(3) 1.2015(4) 0.0365(14) Uani 1 1 d . . . . .
H35A H 0.2507 0.8528 1.2325 0.044 Uiso 1 1 calc R U . . .
H35B H 0.2002 0.7988 1.2265 0.044 Uiso 1 1 calc R U . . .
C36 C 0.1482(3) 0.8779(2) 1.2202(4) 0.0336(13) Uani 1 1 d . . . . .
C37 C 0.6165(2) 0.7960(2) 1.0001(3) 0.0224(10) Uani 1 1 d . . . . .
C38 C 0.6349(2) 0.8343(2) 0.9359(3) 0.0227(10) Uani 1 1 d . . . . .
C39 C 0.6971(3) 0.8655(2) 0.9610(4) 0.0279(11) Uani 1 1 d . . . . .
H39 H 0.7095 0.8906 0.9182 0.033 Uiso 1 1 calc R U . . .
C40 C 0.7413(3) 0.8598(2) 1.0495(4) 0.0295(12) Uani 1 1 d . . . . .
C41 C 0.7227(3) 0.8235(2) 1.1139(4) 0.0291(12) Uani 1 1 d . . . . .
H41 H 0.7518 0.8204 1.1734 0.035 Uiso 1 1 calc R U . . .
C43 C 0.6605(3) 0.7912(2) 1.0902(4) 0.0257(11) Uani 1 1 d . . . . .
C44 C 0.6418(3) 0.7522(3) 1.1624(4) 0.0328(13) Uani 1 1 d . . . . .
H44A H 0.6830 0.7447 1.2110 0.049 Uiso 1 1 calc R U . . .
H44B H 0.6233 0.7158 1.1343 0.049 Uiso 1 1 calc R U . . .
H44C H 0.6073 0.7714 1.1879 0.049 Uiso 1 1 calc R U . . .
C45 C 0.5871(3) 0.8428(2) 0.8415(4) 0.0314(12) Uani 1 1 d . . . . .
H45A H 0.6049 0.8737 0.8097 0.047 Uiso 1 1 calc R U . . .
H45B H 0.5411 0.8531 0.8477 0.047 Uiso 1 1 calc R U . . .
H45C H 0.5846 0.8071 0.8065 0.047 Uiso 1 1 calc R U . . .
C46 C 0.8460(3) 0.8926(3) 1.1545(4) 0.0421(16) Uani 1 1 d . . . . .
H46A H 0.8489 0.8537 1.1819 0.050 Uiso 1 1 calc R U . . .
H46B H 0.8259 0.9189 1.1925 0.050 Uiso 1 1 calc R U . . .
C47 C 0.9197(3) 0.9140(3) 1.1527(4) 0.0354(14) Uani 1 1 d . . . . .
C48 C 0.6094(2) 0.5182(2) 0.7618(3) 0.0207(10) Uani 1 1 d . . . . .
C49 C 0.6194(2) 0.5307(2) 0.6738(3) 0.0240(11) Uani 1 1 d . . . . .
C50 C 0.6783(2) 0.5082(2) 0.6480(3) 0.0264(11) Uani 1 1 d . . . . .
H50 H 0.6852 0.5166 0.5896 0.032 Uiso 1 1 calc R U . . .
C51 C 0.7260(3) 0.4736(2) 0.7089(4) 0.0279(12) Uani 1 1 d . . . . .
C52 C 0.7154(3) 0.4612(3) 0.7947(4) 0.0427(16) Uani 1 1 d . . . . .
H52 H 0.7474 0.4374 0.8350 0.051 Uiso 1 1 calc R U . . .
C53 C 0.6581(3) 0.4831(3) 0.8230(4) 0.0383(14) Uani 1 1 d . . . . .
C54 C 0.6485(4) 0.4685(4) 0.9176(5) 0.076(3) Uani 1 1 d . . . . .
H54A H 0.6881 0.4464 0.9514 0.114 Uiso 1 1 calc R U . . .
H54B H 0.6066 0.4457 0.9114 0.114 Uiso 1 1 calc R U . . .
H54C H 0.6446 0.5042 0.9505 0.114 Uiso 1 1 calc R U . . .
C55 C 0.5676(3) 0.5671(3) 0.6071(4) 0.0438(16) Uani 1 1 d . . . . .
H55A H 0.5820 0.5709 0.5501 0.066 Uiso 1 1 calc R U . . .
H55B H 0.5649 0.6054 0.6333 0.066 Uiso 1 1 calc R U . . .
H55C H 0.5224 0.5487 0.5950 0.066 Uiso 1 1 calc R U . . .
C56 C 0.7959(3) 0.4618(3) 0.6010(4) 0.0335(13) Uani 1 1 d . . . . .
H56A H 0.7983 0.5038 0.5918 0.040 Uiso 1 1 calc R U . . .
H56B H 0.7560 0.4467 0.5547 0.040 Uiso 1 1 calc R U . . .
C57 C 0.8628(2) 0.4331(3) 0.5873(4) 0.0305(12) Uani 1 1 d . . . . .
C58 C 0.1320(6) 0.4848(7) 0.9423(7) 0.138(2) Uani 1 1 d . . . . .
H58 H 0.1576 0.4760 0.8990 0.166 Uiso 1 1 calc R U . . .
C59 C 0.1997(6) 0.4173(7) 1.0464(7) 0.138(2) Uani 1 1 d . . . . .
H59A H 0.2067 0.4060 1.1103 0.207 Uiso 1 1 calc R U . . .
H59B H 0.2414 0.4360 1.0376 0.207 Uiso 1 1 calc R U . . .
H59C H 0.1898 0.3831 1.0076 0.207 Uiso 1 1 calc R U . . .
C60 C 0.1080(6) 0.4645(7) 1.0924(7) 0.138(2) Uani 1 1 d . . . . .
H60A H 0.0691 0.4379 1.0829 0.207 Uiso 1 1 calc R U . . .
H60B H 0.0912 0.5042 1.0899 0.207 Uiso 1 1 calc R U . . .
H60C H 0.1392 0.4573 1.1521 0.207 Uiso 1 1 calc R U . . .
O15 O 0.0629(3) 0.7525(3) 0.5593(6) 0.0956(13) Uani 1 1 d . . . . .
N1 N 0.1476(4) 0.8184(4) 0.5600(7) 0.0956(13) Uani 1 1 d . . . . .
C61 C 0.1114(5) 0.7750(4) 0.5295(9) 0.0956(13) Uani 1 1 d . . . . .
H61 H 0.1213 0.7568 0.4780 0.115 Uiso 1 1 calc R U . . .
C62 C 0.2017(5) 0.8430(4) 0.5164(8) 0.0956(13) Uani 1 1 d . . . . .
H62A H 0.2445 0.8488 0.5632 0.143 Uiso 1 1 calc R U . . .
H62B H 0.1858 0.8799 0.4876 0.143 Uiso 1 1 calc R U . . .
H62C H 0.2099 0.8161 0.4703 0.143 Uiso 1 1 calc R U . . .
C63 C 0.1331(5) 0.8513(4) 0.6394(8) 0.0956(13) Uani 1 1 d . . . . .
H63A H 0.1734 0.8498 0.6911 0.143 Uiso 1 1 calc R U . . .
H63B H 0.0938 0.8338 0.6571 0.143 Uiso 1 1 calc R U . . .
H63C H 0.1225 0.8914 0.6217 0.143 Uiso 1 1 calc R U . . .
O14 O -0.0939(5) 0.7981(5) 0.3171(10) 0.195(4) Uani 1 1 d . . . . .
N2 N -0.1361(7) 0.7553(6) 0.4373(12) 0.195(4) Uani 1 1 d . . . . .
C64 C -0.2043(8) 0.7440(7) 0.3676(13) 0.195(4) Uani 1 1 d . . . . .
H64A H -0.1955 0.7235 0.3151 0.293 Uiso 1 1 calc R U . . .
H64B H -0.2269 0.7807 0.3475 0.293 Uiso 1 1 calc R U . . .
H64C H -0.2341 0.7206 0.3958 0.293 Uiso 1 1 calc R U . . .
C66 C -0.1135(8) 0.7343(7) 0.5383(13) 0.195(4) Uani 1 1 d . . . . .
H66A H -0.0752 0.7580 0.5717 0.293 Uiso 1 1 calc R U . . .
H66B H -0.0989 0.6940 0.5398 0.293 Uiso 1 1 calc R U . . .
H66C H -0.1522 0.7377 0.5668 0.293 Uiso 1 1 calc R U . . .
O17 O 0.0321(5) 0.6472(6) 0.8435(10) 0.234(8) Uani 1 1 d . . . . .
C67 C -0.0881(9) 0.7776(8) 0.3907(15) 0.195(4) Uani 1 1 d . . . . .
H67 H -0.0419 0.7757 0.4255 0.234 Uiso 1 1 calc R U . . .

loop_
 _atom_site_aniso_label
 _atom_site_aniso_U_11
 _atom_site_aniso_U_22
 _atom_site_aniso_U_33
 _atom_site_aniso_U_23
 _atom_site_aniso_U_13
 _atom_site_aniso_U_12
Mn1 0.0169(3) 0.0203(4) 0.0241(4) 0.0014(3) 0.0132(3) 0.0014(3)
Mn2 0.0248(4) 0.0857(8) 0.0258(5) 0.0004(5) 0.0131(4) 0.0093(4)
O1 0.0161(15) 0.0248(19) 0.0253(18) 0.0046(14) 0.0086(13) 0.0025(13)
O2 0.035(2) 0.035(2) 0.031(2) 0.0050(17) 0.0053(17) -0.0020(17)
O3 0.0230(18) 0.021(2) 0.063(3) 0.0123(18) -0.0092(18) -0.0041(15)
O4 0.0237(17) 0.034(2) 0.040(2) -0.0022(17) 0.0230(16) -0.0014(15)
O5 0.037(2) 0.119(5) 0.038(2) 0.021(3) 0.027(2) 0.030(3)
O6 0.0279(19) 0.068(3) 0.025(2) 0.0002(18) 0.0187(16) 0.0186(19)
O7 0.0241(17) 0.034(2) 0.035(2) -0.0018(16) 0.0195(16) -0.0045(15)
O8 0.035(2) 0.124(5) 0.042(3) -0.028(3) 0.020(2) -0.032(3)
O9 0.0256(18) 0.041(2) 0.035(2) 0.0009(17) 0.0101(16) 0.0052(16)
O10 0.078(3) 0.063(3) 0.029(2) 0.004(2) 0.024(2) 0.026(3)
O11 0.0297(19) 0.038(2) 0.031(2) -0.0056(17) 0.0084(16) 0.0101(16)
O12 0.0276(18) 0.026(2) 0.045(2) 0.0112(17) 0.0130(17) -0.0050(15)
O13 0.095(3) 0.260(7) 0.054(2) 0.042(3) 0.008(2) -0.046(4)
O16 0.0264(18) 0.055(3) 0.034(2) -0.0018(18) 0.0161(16) -0.0233(18)
N3 0.095(3) 0.260(7) 0.054(2) 0.042(3) 0.008(2) -0.046(4)
C1 0.019(2) 0.020(3) 0.036(3) 0.007(2) 0.006(2) -0.0066(19)
C2 0.023(3) 0.026(3) 0.054(4) -0.001(3) -0.010(2) -0.002(2)
C3 0.020(2) 0.015(2) 0.032(3) -0.004(2) 0.005(2) 0.0005(19)
C4 0.022(2) 0.012(2) 0.034(3) 0.008(2) 0.007(2) 0.0001(18)
C5 0.020(2) 0.016(2) 0.019(2) -0.0013(18) 0.0075(18) 0.0017(18)
C6 0.017(2) 0.014(2) 0.018(2) -0.0026(17) 0.0126(17) 0.0026(17)
C7 0.027(2) 0.011(2) 0.022(2) -0.0020(18) 0.013(2) 0.0056(18)
C8 0.025(2) 0.018(3) 0.022(2) -0.0034(19) -0.0021(19) 0.0060(19)
C9 0.035(3) 0.039(3) 0.024(3) 0.010(2) 0.007(2) 0.003(2)
C10 0.025(2) 0.022(3) 0.025(2) 0.005(2) 0.007(2) -0.002(2)
C11 0.021(2) 0.014(2) 0.015(2) 0.0031(17) 0.0101(18) -0.0007(17)
C12 0.025(2) 0.013(2) 0.021(2) -0.0019(18) 0.0097(19) 0.0003(18)
C13 0.026(2) 0.016(2) 0.017(2) 0.0076(18) 0.0133(19) 0.0040(19)
C14 0.021(2) 0.021(3) 0.017(2) 0.0022(18) 0.0094(18) -0.0018(19)
C15 0.016(2) 0.013(2) 0.016(2) 0.0018(17) 0.0106(17) -0.0029(17)
C16 0.0142(19) 0.013(2) 0.017(2) 0.0022(17) 0.0095(17) -0.0005(16)
C17 0.016(2) 0.018(2) 0.021(2) 0.0004(18) 0.0126(18) -0.0029(17)
C18 0.018(2) 0.018(2) 0.023(2) -0.0013(19) 0.0130(19) -0.0020(18)
C19 0.017(2) 0.013(2) 0.020(2) -0.0011(17) 0.0108(18) 0.0004(17)
C20 0.022(2) 0.016(2) 0.014(2) 0.0021(17) 0.0144(18) -0.0006(18)
C21 0.018(2) 0.018(2) 0.017(2) 0.0020(17) 0.0133(18) -0.0016(18)
C22 0.017(2) 0.022(3) 0.023(2) -0.0006(19) 0.0099(18) -0.0057(18)
C23 0.018(2) 0.025(3) 0.021(2) 0.0041(19) 0.0166(19) 0.0024(19)
C24 0.017(2) 0.016(2) 0.024(2) 0.0017(18) 0.0119(18) -0.0031(17)
C25 0.025(2) 0.021(3) 0.024(2) -0.0061(19) 0.015(2) -0.0034(19)
C26 0.018(2) 0.022(3) 0.024(2) -0.0023(19) 0.0103(19) -0.0007(18)
C27 0.055(4) 0.082(6) 0.040(4) -0.001(4) 0.017(3) 0.031(4)
C28 0.021(2) 0.013(2) 0.034(3) -0.007(2) 0.017(2) -0.0078(18)
C29 0.031(3) 0.040(4) 0.042(3) 0.009(3) 0.020(3) 0.004(2)
C30 0.056(4) 0.095(6) 0.052(4) 0.032(4) 0.030(4) 0.032(4)
C31 0.038(3) 0.042(4) 0.038(3) 0.006(3) 0.020(3) 0.010(3)
C32 0.027(2) 0.016(3) 0.045(3) -0.005(2) 0.015(2) 0.002(2)
C33 0.026(3) 0.033(3) 0.038(3) -0.013(2) 0.009(2) 0.006(2)
C34 0.030(3) 0.025(3) 0.044(3) -0.015(2) 0.016(2) 0.003(2)
C35 0.033(3) 0.046(4) 0.033(3) 0.012(3) 0.013(2) 0.011(3)
C36 0.041(3) 0.029(3) 0.039(3) 0.003(2) 0.024(3) 0.006(2)
C37 0.025(2) 0.020(3) 0.028(3) -0.008(2) 0.018(2) -0.0086(19)
C38 0.023(2) 0.023(3) 0.026(3) -0.004(2) 0.014(2) -0.004(2)
C39 0.034(3) 0.026(3) 0.030(3) -0.003(2) 0.020(2) -0.011(2)
C40 0.022(2) 0.037(3) 0.037(3) -0.006(2) 0.021(2) -0.014(2)
C41 0.025(2) 0.040(3) 0.025(3) -0.001(2) 0.012(2) -0.008(2)
C43 0.024(2) 0.028(3) 0.031(3) -0.003(2) 0.018(2) -0.006(2)
C44 0.035(3) 0.035(3) 0.033(3) 0.002(2) 0.015(2) -0.012(2)
C45 0.033(3) 0.029(3) 0.036(3) 0.001(2) 0.016(2) -0.012(2)
C46 0.025(3) 0.069(5) 0.034(3) -0.005(3) 0.011(2) -0.021(3)
C47 0.023(3) 0.052(4) 0.036(3) -0.009(3) 0.017(2) -0.016(2)
C48 0.022(2) 0.022(3) 0.024(2) -0.0024(19) 0.017(2) 0.0030(19)
C49 0.020(2) 0.030(3) 0.024(3) 0.002(2) 0.011(2) 0.002(2)
C50 0.023(2) 0.044(3) 0.018(2) 0.004(2) 0.015(2) 0.002(2)
C51 0.024(2) 0.034(3) 0.031(3) -0.007(2) 0.017(2) 0.007(2)
C52 0.042(3) 0.061(4) 0.032(3) 0.019(3) 0.025(3) 0.029(3)
C53 0.040(3) 0.046(4) 0.036(3) 0.015(3) 0.025(3) 0.022(3)
C54 0.076(5) 0.119(7) 0.051(4) 0.057(5) 0.049(4) 0.075(5)
C55 0.041(3) 0.070(5) 0.027(3) 0.024(3) 0.023(3) 0.021(3)
C56 0.023(2) 0.059(4) 0.024(3) -0.007(3) 0.017(2) 0.003(2)
C57 0.017(2) 0.050(4) 0.028(3) -0.010(3) 0.011(2) -0.001(2)
C58 0.095(3) 0.260(7) 0.054(2) 0.042(3) 0.008(2) -0.046(4)
C59 0.095(3) 0.260(7) 0.054(2) 0.042(3) 0.008(2) -0.046(4)
C60 0.095(3) 0.260(7) 0.054(2) 0.042(3) 0.008(2) -0.046(4)
O15 0.063(2) 0.071(3) 0.155(4) -0.019(2) 0.031(2) -0.0073(18)
N1 0.063(2) 0.071(3) 0.155(4) -0.019(2) 0.031(2) -0.0073(18)
C61 0.063(2) 0.071(3) 0.155(4) -0.019(2) 0.031(2) -0.0073(18)
C62 0.063(2) 0.071(3) 0.155(4) -0.019(2) 0.031(2) -0.0073(18)
C63 0.063(2) 0.071(3) 0.155(4) -0.019(2) 0.031(2) -0.0073(18)
O14 0.124(4) 0.189(6) 0.268(9) 0.150(6) 0.041(5) 0.000(4)
N2 0.124(4) 0.189(6) 0.268(9) 0.150(6) 0.041(5) 0.000(4)
C64 0.124(4) 0.189(6) 0.268(9) 0.150(6) 0.041(5) 0.000(4)
C66 0.124(4) 0.189(6) 0.268(9) 0.150(6) 0.041(5) 0.000(4)
O17 0.103(6) 0.298(15) 0.280(14) -0.230(13) 0.004(8) 0.045(8)
C67 0.124(4) 0.189(6) 0.268(9) 0.150(6) 0.041(5) 0.000(4)

_geom_special_details
;
All e.s.d.'s (except the e.s.d. in the dihedral angle between two l.s. planes)
are estimated using the full covariance matrix. The cell e.s.d.'s are taken
into account individually in the estimation of e.s.d.'s in distances, angles
and torsion angles; correlations between e.s.d.'s in cell parameters are only
used when they are defined by crystal symmetry. An approximate (isotropic)
treatment of cell e.s.d.'s is used for estimating e.s.d.'s involving l.s.
planes.
;

loop_
 _geom_bond_atom_site_label_1
 _geom_bond_atom_site_label_2
 _geom_bond_distance
 _geom_bond_site_symmetry_2
 _geom_bond_publ_flag
Mn1 O4 2.128(3) 3_666 ?
Mn1 O7 2.140(3) 4_475 ?
Mn1 O9 2.171(4) 4_575 ?
Mn1 O12 2.194(4) . ?
Mn1 O1 2.212(3) . ?
Mn1 O1 2.232(3) 3_566 ?
Mn2 O8 2.040(4) 4_475 ?
Mn2 O13 2.052(7) . ?
Mn2 O2 2.128(4) . ?
Mn2 O10 2.205(5) 4_575 ?
Mn2 O17 2.235(9) . ?
Mn2 O9 2.459(4) 4_575 ?
O1 C1 1.281(6) . ?
O1 Mn1 2.232(3) 3_566 ?
O2 C1 1.243(6) . ?
O3 C3 1.359(6) . ?
O3 C2 1.444(6) . ?
O4 C57 1.241(6) . ?
O4 Mn1 2.128(3) 3_666 ?
O5 C57 1.255(7) . ?
O6 C51 1.370(6) . ?
O6 C56 1.415(6) . ?
O7 C47 1.213(6) . ?
O7 Mn1 2.140(3) 4_676 ?
O8 C47 1.238(7) . ?
O8 Mn2 2.040(4) 4_676 ?
O9 C36 1.242(7) . ?
O9 Mn1 2.170(4) 4_576 ?
O9 Mn2 2.459(4) 4_576 ?
O10 C36 1.249(7) . ?
O10 Mn2 2.205(5) 4_576 ?
O11 C32 1.386(6) . ?
O11 C35 1.401(6) . ?
O13 C58 1.483(17) . ?
O16 C40 1.370(6) . ?
O16 C46 1.409(7) . ?
N3 C58 1.331(14) . ?
N3 C59 1.385(17) . ?
N3 C60 1.400(14) . ?
C1 C2 1.513(8) . ?
C2 H2A 0.9700 . ?
C2 H2B 0.9700 . ?
C3 C8 1.391(7) . ?
C3 C4 1.393(7) . ?
C4 C5 1.388(6) . ?
C4 H4 0.9300 . ?
C5 C6 1.402(6) . ?
C5 C10 1.499(6) . ?
C6 C7 1.385(6) . ?
C6 C11 1.501(6) . ?
C7 C8 1.385(7) . ?
C7 C9 1.517(7) . ?
C8 H8 0.9300 . ?
C9 H9A 0.9600 . ?
C9 H9B 0.9600 . ?
C9 H9C 0.9600 . ?
C10 H10A 0.9600 . ?
C10 H10B 0.9600 . ?
C10 H10C 0.9600 . ?
C11 C12 1.377(6) . ?
C11 C16 1.399(6) . ?
C12 C13 1.386(6) . ?
C12 H12 0.9300 . ?
C13 C14 1.410(7) . ?
C13 C48 1.494(6) . ?
C14 C15 1.420(6) . ?
C14 C23 1.425(6) . ?
C15 C16 1.429(6) . ?
C15 C20 1.438(6) . ?
C16 C17 1.438(6) . ?
C17 C18 1.363(6) . ?
C17 H17 0.9300 . ?
C18 C19 1.434(6) . ?
C18 H18 0.9300 . ?
C19 C26 1.409(6) . ?
C19 C20 1.418(6) . ?
C20 C21 1.428(6) . ?
C21 C24 1.415(7) . ?
C21 C22 1.429(6) . ?
C22 C23 1.354(7) . ?
C22 H22 0.9300 . ?
C23 H23 0.9300 . ?
C24 C25 1.382(6) . ?
C24 C37 1.483(6) . ?
C25 C26 1.394(6) . ?
C25 H25 0.9300 . ?
C26 C28 1.499(6) . ?
C27 C34 1.504(9) . ?
C27 H27A 0.9600 . ?
C27 H27B 0.9600 . ?
C27 H27C 0.9600 . ?
C28 C29 1.376(8) . ?
C28 C34 1.398(7) . ?
C29 C31 1.399(8) . ?
C29 C30 1.506(9) . ?
C30 H30A 0.9600 . ?
C30 H30B 0.9600 . ?
C30 H30C 0.9600 . ?
C31 C32 1.387(8) . ?
C31 H31 0.9300 . ?
C32 C33 1.352(8) . ?
C33 C34 1.380(7) . ?
C33 H33 0.9300 . ?
C35 C36 1.522(8) . ?
C35 H35A 0.9700 . ?
C35 H35B 0.9700 . ?
C37 C38 1.402(7) . ?
C37 C43 1.407(7) . ?
C38 C39 1.386(7) . ?
C38 C45 1.497(7) . ?
C39 C40 1.392(8) . ?
C39 H39 0.9300 . ?
C40 C41 1.378(7) . ?
C41 C43 1.398(7) . ?
C41 H41 0.9300 . ?
C43 C44 1.503(7) . ?
C44 H44A 0.9600 . ?
C44 H44B 0.9600 . ?
C44 H44C 0.9600 . ?
C45 H45A 0.9600 . ?
C45 H45B 0.9600 . ?
C45 H45C 0.9600 . ?
C46 C47 1.537(7) . ?
C46 H46A 0.9700 . ?
C46 H46B 0.9700 . ?
C48 C49 1.396(7) . ?
C48 C53 1.399(7) . ?
C49 C50 1.402(7) . ?
C49 C55 1.488(7) . ?
C50 C51 1.380(7) . ?
C50 H50 0.9300 . ?
C51 C52 1.367(7) . ?
C52 C53 1.389(7) . ?
C52 H52 0.9300 . ?
C53 C54 1.499(8) . ?
C54 H54A 0.9600 . ?
C54 H54B 0.9600 . ?
C54 H54C 0.9600 . ?
C55 H55A 0.9600 . ?
C55 H55B 0.9600 . ?
C55 H55C 0.9600 . ?
C56 C57 1.528(7) . ?
C56 H56A 0.9700 . ?
C56 H56B 0.9700 . ?
C58 H58 0.9300 . ?
C59 H59A 0.9600 . ?
C59 H59B 0.9600 . ?
C59 H59C 0.9600 . ?
C60 H60A 0.9600 . ?
C60 H60B 0.9600 . ?
C60 H60C 0.9600 . ?
O15 C61 1.254(11) . ?
N1 C61 1.239(11) . ?
N1 C63 1.481(13) . ?
N1 C62 1.483(12) . ?
C61 H61 0.9300 . ?
C62 H62A 0.9600 . ?
C62 H62B 0.9600 . ?
C62 H62C 0.9600 . ?
C63 H63A 0.9600 . ?
C63 H63B 0.9600 . ?
C63 H63C 0.9600 . ?
O14 C67 1.167(18) . ?
N2 C67 1.396(19) . ?
N2 C64 1.503(19) . ?
N2 C66 1.53(2) . ?
C64 H64A 0.9600 . ?
C64 H64B 0.9600 . ?
C64 H64C 0.9600 . ?
C66 H66A 0.9600 . ?
C66 H66B 0.9600 . ?
C66 H66C 0.9600 . ?
C67 H67 0.9300 . ?

loop_
 _geom_angle_atom_site_label_1
 _geom_angle_atom_site_label_2
 _geom_angle_atom_site_label_3
 _geom_angle
 _geom_angle_site_symmetry_1
 _geom_angle_site_symmetry_3
 _geom_angle_publ_flag
O4 Mn1 O7 178.78(15) 3_666 4_475 ?
O4 Mn1 O9 91.52(14) 3_666 4_575 ?
O7 Mn1 O9 89.06(14) 4_475 4_575 ?
O4 Mn1 O12 88.21(14) 3_666 . ?
O7 Mn1 O12 90.68(14) 4_475 . ?
O9 Mn1 O12 93.15(15) 4_575 . ?
O4 Mn1 O1 86.52(13) 3_666 . ?
O7 Mn1 O1 94.49(13) 4_475 . ?
O9 Mn1 O1 95.97(14) 4_575 . ?
O12 Mn1 O1 169.58(14) . . ?
O4 Mn1 O1 90.01(13) 3_666 3_566 ?
O7 Mn1 O1 89.53(13) 4_475 3_566 ?
O9 Mn1 O1 173.78(14) 4_575 3_566 ?
O12 Mn1 O1 92.93(13) . 3_566 ?
O1 Mn1 O1 78.10(13) . 3_566 ?
O8 Mn2 O13 112.2(3) 4_475 . ?
O8 Mn2 O2 106.1(2) 4_475 . ?
O13 Mn2 O2 94.5(3) . . ?
O8 Mn2 O10 144.2(2) 4_475 4_575 ?
O13 Mn2 O10 95.9(2) . 4_575 ?
O2 Mn2 O10 92.66(17) . 4_575 ?
O8 Mn2 O17 80.5(3) 4_475 . ?
O13 Mn2 O17 86.6(5) . . ?
O2 Mn2 O17 172.2(3) . . ?
O10 Mn2 O17 79.5(3) 4_575 . ?
O8 Mn2 O9 96.00(16) 4_475 4_575 ?
O13 Mn2 O9 151.0(2) . 4_575 ?
O2 Mn2 O9 83.34(14) . 4_575 ?
O10 Mn2 O9 55.53(14) 4_575 4_575 ?
O17 Mn2 O9 91.9(5) . 4_575 ?
C1 O1 Mn1 125.0(3) . . ?
C1 O1 Mn1 131.2(3) . 3_566 ?
Mn1 O1 Mn1 101.89(13) . 3_566 ?
C1 O2 Mn2 133.5(3) . . ?
C3 O3 C2 117.1(4) . . ?
C57 O4 Mn1 130.1(4) . 3_666 ?
C51 O6 C56 116.4(4) . . ?
C47 O7 Mn1 137.7(4) . 4_676 ?
C47 O8 Mn2 131.3(4) . 4_676 ?
C36 O9 Mn1 159.7(4) . 4_576 ?
C36 O9 Mn2 85.1(3) . 4_576 ?
Mn1 O9 Mn2 105.37(15) 4_576 4_576 ?
C36 O10 Mn2 96.7(4) . 4_576 ?
C32 O11 C35 116.3(4) . . ?
C58 O13 Mn2 112.5(7) . . ?
C40 O16 C46 117.7(4) . . ?
C58 N3 C59 119.7(12) . . ?
C58 N3 C60 125.7(14) . . ?
C59 N3 C60 114.4(10) . . ?
O2 C1 O1 124.7(5) . . ?
O2 C1 C2 120.0(5) . . ?
O1 C1 C2 115.3(5) . . ?
O3 C2 C1 112.2(5) . . ?
O3 C2 H2A 109.2 . . ?
C1 C2 H2A 109.2 . . ?
O3 C2 H2B 109.2 . . ?
C1 C2 H2B 109.2 . . ?
H2A C2 H2B 107.9 . . ?
O3 C3 C8 124.2(4) . . ?
O3 C3 C4 115.5(4) . . ?
C8 C3 C4 120.3(4) . . ?
C5 C4 C3 120.7(4) . . ?
C5 C4 H4 119.6 . . ?
C3 C4 H4 119.6 . . ?
C4 C5 C6 118.9(4) . . ?
C4 C5 C10 119.6(4) . . ?
C6 C5 C10 121.5(4) . . ?
C7 C6 C5 119.9(4) . . ?
C7 C6 C11 118.9(4) . . ?
C5 C6 C11 121.2(4) . . ?
C8 C7 C6 121.3(4) . . ?
C8 C7 C9 117.7(4) . . ?
C6 C7 C9 120.9(4) . . ?
C7 C8 C3 118.9(4) . . ?
C7 C8 H8 120.6 . . ?
C3 C8 H8 120.6 . . ?
C7 C9 H9A 109.5 . . ?
C7 C9 H9B 109.5 . . ?
H9A C9 H9B 109.5 . . ?
C7 C9 H9C 109.5 . . ?
H9A C9 H9C 109.5 . . ?
H9B C9 H9C 109.5 . . ?
C5 C10 H10A 109.5 . . ?
C5 C10 H10B 109.5 . . ?
H10A C10 H10B 109.5 . . ?
C5 C10 H10C 109.5 . . ?
H10A C10 H10C 109.5 . . ?
H10B C10 H10C 109.5 . . ?
C12 C11 C16 119.0(4) . . ?
C12 C11 C6 120.7(4) . . ?
C16 C11 C6 120.3(4) . . ?
C11 C12 C13 123.4(4) . . ?
C11 C12 H12 118.3 . . ?
C13 C12 H12 118.3 . . ?
C12 C13 C14 119.0(4) . . ?
C12 C13 C48 120.1(4) . . ?
C14 C13 C48 120.9(4) . . ?
C13 C14 C15 119.1(4) . . ?
C13 C14 C23 122.7(4) . . ?
C15 C14 C23 118.2(4) . . ?
C14 C15 C16 120.0(4) . . ?
C14 C15 C20 120.5(4) . . ?
C16 C15 C20 119.5(4) . . ?
C11 C16 C15 119.6(4) . . ?
C11 C16 C17 122.0(4) . . ?
C15 C16 C17 118.4(4) . . ?
C18 C17 C16 121.7(4) . . ?
C18 C17 H17 119.1 . . ?
C16 C17 H17 119.1 . . ?
C17 C18 C19 121.2(4) . . ?
C17 C18 H18 119.4 . . ?
C19 C18 H18 119.4 . . ?
C26 C19 C20 119.9(4) . . ?
C26 C19 C18 121.4(4) . . ?
C20 C19 C18 118.6(4) . . ?
C19 C20 C21 120.3(4) . . ?
C19 C20 C15 120.6(4) . . ?
C21 C20 C15 119.1(4) . . ?
C24 C21 C20 118.7(4) . . ?
C24 C21 C22 122.6(4) . . ?
C20 C21 C22 118.7(4) . . ?
C23 C22 C21 121.6(4) . . ?
C23 C22 H22 119.2 . . ?
C21 C22 H22 119.2 . . ?
C22 C23 C14 121.8(4) . . ?
C22 C23 H23 119.1 . . ?
C14 C23 H23 119.1 . . ?
C25 C24 C21 119.3(4) . . ?
C25 C24 C37 120.4(4) . . ?
C21 C24 C37 120.3(4) . . ?
C24 C25 C26 123.4(4) . . ?
C24 C25 H25 118.3 . . ?
C26 C25 H25 118.3 . . ?
C25 C26 C19 118.3(4) . . ?
C25 C26 C28 119.3(4) . . ?
C19 C26 C28 122.4(4) . . ?
C34 C27 H27A 109.5 . . ?
C34 C27 H27B 109.5 . . ?
H27A C27 H27B 109.5 . . ?
C34 C27 H27C 109.5 . . ?
H27A C27 H27C 109.5 . . ?
H27B C27 H27C 109.5 . . ?
C29 C28 C34 119.6(5) . . ?
C29 C28 C26 119.5(5) . . ?
C34 C28 C26 120.9(5) . . ?
C28 C29 C31 119.5(5) . . ?
C28 C29 C30 120.7(5) . . ?
C31 C29 C30 119.7(6) . . ?
C29 C30 H30A 109.5 . . ?
C29 C30 H30B 109.5 . . ?
H30A C30 H30B 109.5 . . ?
C29 C30 H30C 109.5 . . ?
H30A C30 H30C 109.5 . . ?
H30B C30 H30C 109.5 . . ?
C32 C31 C29 119.9(5) . . ?
C32 C31 H31 120.0 . . ?
C29 C31 H31 120.0 . . ?
C33 C32 O11 115.9(5) . . ?
C33 C32 C31 120.1(5) . . ?
O11 C32 C31 123.9(5) . . ?
C32 C33 C34 120.9(5) . . ?
C32 C33 H33 119.6 . . ?
C34 C33 H33 119.6 . . ?
C33 C34 C28 119.9(5) . . ?
C33 C34 C27 118.3(5) . . ?
C28 C34 C27 121.8(5) . . ?
O11 C35 C36 110.5(4) . . ?
O11 C35 H35A 109.5 . . ?
C36 C35 H35A 109.5 . . ?
O11 C35 H35B 109.5 . . ?
C36 C35 H35B 109.5 . . ?
H35A C35 H35B 108.1 . . ?
O9 C36 O10 122.6(5) . . ?
O9 C36 C35 123.3(5) . . ?
O10 C36 C35 114.0(5) . . ?
C38 C37 C43 119.5(4) . . ?
C38 C37 C24 120.9(4) . . ?
C43 C37 C24 119.6(4) . . ?
C39 C38 C37 119.6(5) . . ?
C39 C38 C45 119.8(5) . . ?
C37 C38 C45 120.6(4) . . ?
C38 C39 C40 120.9(5) . . ?
C38 C39 H39 119.6 . . ?
C40 C39 H39 119.6 . . ?
O16 C40 C41 125.2(5) . . ?
O16 C40 C39 114.8(5) . . ?
C41 C40 C39 119.9(4) . . ?
C40 C41 C43 120.4(5) . . ?
C40 C41 H41 119.8 . . ?
C43 C41 H41 119.8 . . ?
C41 C43 C37 119.7(5) . . ?
C41 C43 C44 118.8(5) . . ?
C37 C43 C44 121.5(4) . . ?
C43 C44 H44A 109.5 . . ?
C43 C44 H44B 109.5 . . ?
H44A C44 H44B 109.5 . . ?
C43 C44 H44C 109.5 . . ?
H44A C44 H44C 109.5 . . ?
H44B C44 H44C 109.5 . . ?
C38 C45 H45A 109.5 . . ?
C38 C45 H45B 109.5 . . ?
H45A C45 H45B 109.5 . . ?
C38 C45 H45C 109.5 . . ?
H45A C45 H45C 109.5 . . ?
H45B C45 H45C 109.5 . . ?
O16 C46 C47 110.2(5) . . ?
O16 C46 H46A 109.6 . . ?
C47 C46 H46A 109.6 . . ?
O16 C46 H46B 109.6 . . ?
C47 C46 H46B 109.6 . . ?
H46A C46 H46B 108.1 . . ?
O7 C47 O8 127.4(5) . . ?
O7 C47 C46 119.3(5) . . ?
O8 C47 C46 113.3(5) . . ?
C49 C48 C53 119.5(4) . . ?
C49 C48 C13 120.6(4) . . ?
C53 C48 C13 119.9(4) . . ?
C48 C49 C50 119.7(4) . . ?
C48 C49 C55 120.3(4) . . ?
C50 C49 C55 120.0(5) . . ?
C51 C50 C49 120.3(4) . . ?
C51 C50 H50 119.8 . . ?
C49 C50 H50 119.8 . . ?
C52 C51 O6 116.0(5) . . ?
C52 C51 C50 119.6(4) . . ?
O6 C51 C50 124.4(5) . . ?
C51 C52 C53 121.7(5) . . ?
C51 C52 H52 119.1 . . ?
C53 C52 H52 119.1 . . ?
C52 C53 C48 119.2(5) . . ?
C52 C53 C54 120.1(5) . . ?
C48 C53 C54 120.7(5) . . ?
C53 C54 H54A 109.5 . . ?
C53 C54 H54B 109.5 . . ?
H54A C54 H54B 109.5 . . ?
C53 C54 H54C 109.5 . . ?
H54A C54 H54C 109.5 . . ?
H54B C54 H54C 109.5 . . ?
C49 C55 H55A 109.5 . . ?
C49 C55 H55B 109.5 . . ?
H55A C55 H55B 109.5 . . ?
C49 C55 H55C 109.5 . . ?
H55A C55 H55C 109.5 . . ?
H55B C55 H55C 109.5 . . ?
O6 C56 C57 112.1(5) . . ?
O6 C56 H56A 109.2 . . ?
C57 C56 H56A 109.2 . . ?
O6 C56 H56B 109.2 . . ?
C57 C56 H56B 109.2 . . ?
H56A C56 H56B 107.9 . . ?
O4 C57 O5 126.8(5) . . ?
O4 C57 C56 113.2(5) . . ?
O5 C57 C56 119.7(5) . . ?
N3 C58 O13 119.0(12) . . ?
N3 C58 H58 120.5 . . ?
O13 C58 H58 120.5 . . ?
N3 C59 H59A 109.5 . . ?
N3 C59 H59B 109.5 . . ?
H59A C59 H59B 109.5 . . ?
N3 C59 H59C 109.5 . . ?
H59A C59 H59C 109.5 . . ?
H59B C59 H59C 109.5 . . ?
N3 C60 H60A 109.5 . . ?
N3 C60 H60B 109.5 . . ?
H60A C60 H60B 109.5 . . ?
N3 C60 H60C 109.5 . . ?
H60A C60 H60C 109.5 . . ?
H60B C60 H60C 109.5 . . ?
C61 N1 C63 119.2(9) . . ?
C61 N1 C62 123.5(10) . . ?
C63 N1 C62 117.1(8) . . ?
N1 C61 O15 128.1(12) . . ?
N1 C61 H61 116.0 . . ?
O15 C61 H61 116.0 . . ?
N1 C62 H62A 109.5 . . ?
N1 C62 H62B 109.5 . . ?
H62A C62 H62B 109.5 . . ?
N1 C62 H62C 109.5 . . ?
H62A C62 H62C 109.5 . . ?
H62B C62 H62C 109.5 . . ?
N1 C63 H63A 109.5 . . ?
N1 C63 H63B 109.5 . . ?
H63A C63 H63B 109.5 . . ?
N1 C63 H63C 109.5 . . ?
H63A C63 H63C 109.5 . . ?
H63B C63 H63C 109.5 . . ?
C67 N2 C64 108.7(15) . . ?
C67 N2 C66 121.9(14) . . ?
C64 N2 C66 128.1(12) . . ?
N2 C64 H64A 109.5 . . ?
N2 C64 H64B 109.5 . . ?
H64A C64 H64B 109.5 . . ?
N2 C64 H64C 109.5 . . ?
H64A C64 H64C 109.5 . . ?
H64B C64 H64C 109.5 . . ?
N2 C66 H66A 109.5 . . ?
N2 C66 H66B 109.5 . . ?
H66A C66 H66B 109.5 . . ?
N2 C66 H66C 109.5 . . ?
H66A C66 H66C 109.5 . . ?
H66B C66 H66C 109.5 . . ?
O14 C67 N2 133.3(17) . . ?
O14 C67 H67 113.3 . . ?
N2 C67 H67 113.3 . . ?

loop_
 _geom_torsion_atom_site_label_1
 _geom_torsion_atom_site_label_2
 _geom_torsion_atom_site_label_3
 _geom_torsion_atom_site_label_4
 _geom_torsion
 _geom_torsion_site_symmetry_1
 _geom_torsion_site_symmetry_2
 _geom_torsion_site_symmetry_3
 _geom_torsion_site_symmetry_4
 _geom_torsion_publ_flag
Mn2 O2 C1 O1 -3.0(8) . . . . ?
Mn2 O2 C1 C2 176.1(4) . . . . ?
Mn1 O1 C1 O2 51.0(6) . . . . ?
Mn1 O1 C1 O2 -147.6(4) 3_566 . . . ?
Mn1 O1 C1 C2 -128.2(4) . . . . ?
Mn1 O1 C1 C2 33.2(6) 3_566 . . . ?
C3 O3 C2 C1 -74.6(6) . . . . ?
O2 C1 C2 O3 -7.3(7) . . . . ?
O1 C1 C2 O3 171.9(4) . . . . ?
C2 O3 C3 C8 0.7(8) . . . . ?
C2 O3 C3 C4 -178.1(5) . . . . ?
O3 C3 C4 C5 178.9(5) . . . . ?
C8 C3 C4 C5 0.0(8) . . . . ?
C3 C4 C5 C6 -0.2(7) . . . . ?
C3 C4 C5 C10 -177.6(5) . . . . ?
C4 C5 C6 C7 -0.1(7) . . . . ?
C10 C5 C6 C7 177.2(4) . . . . ?
C4 C5 C6 C11 177.3(4) . . . . ?
C10 C5 C6 C11 -5.4(7) . . . . ?
C5 C6 C7 C8 0.7(7) . . . . ?
C11 C6 C7 C8 -176.7(4) . . . . ?
C5 C6 C7 C9 -177.1(4) . . . . ?
C11 C6 C7 C9 5.4(6) . . . . ?
C6 C7 C8 C3 -0.9(7) . . . . ?
C9 C7 C8 C3 177.0(5) . . . . ?
O3 C3 C8 C7 -178.2(5) . . . . ?
C4 C3 C8 C7 0.5(7) . . . . ?
C7 C6 C11 C12 -101.0(5) . . . . ?
C5 C6 C11 C12 81.6(6) . . . . ?
C7 C6 C11 C16 77.7(5) . . . . ?
C5 C6 C11 C16 -99.7(5) . . . . ?
C16 C11 C12 C13 -0.6(7) . . . . ?
C6 C11 C12 C13 178.1(4) . . . . ?
C11 C12 C13 C14 -0.9(7) . . . . ?
C11 C12 C13 C48 179.5(4) . . . . ?
C12 C13 C14 C15 1.8(6) . . . . ?
C48 C13 C14 C15 -178.6(4) . . . . ?
C12 C13 C14 C23 -178.9(4) . . . . ?
C48 C13 C14 C23 0.7(7) . . . . ?
C13 C14 C15 C16 -1.3(6) . . . . ?
C23 C14 C15 C16 179.4(4) . . . . ?
C13 C14 C15 C20 177.8(4) . . . . ?
C23 C14 C15 C20 -1.6(6) . . . . ?
C12 C11 C16 C15 1.1(6) . . . . ?
C6 C11 C16 C15 -177.5(4) . . . . ?
C12 C11 C16 C17 -178.4(4) . . . . ?
C6 C11 C16 C17 2.9(6) . . . . ?
C14 C15 C16 C11 -0.2(6) . . . . ?
C20 C15 C16 C11 -179.3(4) . . . . ?
C14 C15 C16 C17 179.4(4) . . . . ?
C20 C15 C16 C17 0.3(6) . . . . ?
C11 C16 C17 C18 179.4(4) . . . . ?
C15 C16 C17 C18 -0.2(7) . . . . ?
C16 C17 C18 C19 0.2(7) . . . . ?
C17 C18 C19 C26 -178.8(4) . . . . ?
C17 C18 C19 C20 -0.3(7) . . . . ?
C26 C19 C20 C21 -0.9(7) . . . . ?
C18 C19 C20 C21 -179.4(4) . . . . ?
C26 C19 C20 C15 178.9(4) . . . . ?
C18 C19 C20 C15 0.4(6) . . . . ?
C14 C15 C20 C19 -179.5(4) . . . . ?
C16 C15 C20 C19 -0.4(6) . . . . ?
C14 C15 C20 C21 0.3(6) . . . . ?
C16 C15 C20 C21 179.4(4) . . . . ?
C19 C20 C21 C24 1.7(6) . . . . ?
C15 C20 C21 C24 -178.1(4) . . . . ?
C19 C20 C21 C22 -179.6(4) . . . . ?
C15 C20 C21 C22 0.6(6) . . . . ?
C24 C21 C22 C23 178.4(4) . . . . ?
C20 C21 C22 C23 -0.3(7) . . . . ?
C21 C22 C23 C14 -1.1(7) . . . . ?
C13 C14 C23 C22 -177.4(4) . . . . ?
C15 C14 C23 C22 2.0(7) . . . . ?
C20 C21 C24 C25 -1.9(7) . . . . ?
C22 C21 C24 C25 179.5(4) . . . . ?
C20 C21 C24 C37 175.4(4) . . . . ?
C22 C21 C24 C37 -3.2(7) . . . . ?
C21 C24 C25 C26 1.3(7) . . . . ?
C37 C24 C25 C26 -176.0(5) . . . . ?
C24 C25 C26 C19 -0.4(7) . . . . ?
C24 C25 C26 C28 178.6(5) . . . . ?
C20 C19 C26 C25 0.2(7) . . . . ?
C18 C19 C26 C25 178.6(4) . . . . ?
C20 C19 C26 C28 -178.8(4) . . . . ?
C18 C19 C26 C28 -0.4(7) . . . . ?
C25 C26 C28 C29 -78.1(6) . . . . ?
C19 C26 C28 C29 100.9(6) . . . . ?
C25 C26 C28 C34 100.2(6) . . . . ?
C19 C26 C28 C34 -80.8(6) . . . . ?
C34 C28 C29 C31 -0.2(8) . . . . ?
C26 C28 C29 C31 178.2(5) . . . . ?
C34 C28 C29 C30 -179.1(6) . . . . ?
C26 C28 C29 C30 -0.7(8) . . . . ?
C28 C29 C31 C32 2.4(9) . . . . ?
C30 C29 C31 C32 -178.7(6) . . . . ?
C35 O11 C32 C33 -167.9(5) . . . . ?
C35 O11 C32 C31 8.2(8) . . . . ?
C29 C31 C32 C33 -2.9(9) . . . . ?
C29 C31 C32 O11 -178.9(5) . . . . ?
O11 C32 C33 C34 177.4(5) . . . . ?
C31 C32 C33 C34 1.0(8) . . . . ?
C32 C33 C34 C28 1.2(8) . . . . ?
C32 C33 C34 C27 -177.9(6) . . . . ?
C29 C28 C34 C33 -1.6(8) . . . . ?
C26 C28 C34 C33 -179.9(5) . . . . ?
C29 C28 C34 C27 177.4(6) . . . . ?
C26 C28 C34 C27 -0.9(8) . . . . ?
C32 O11 C35 C36 165.7(5) . . . . ?
Mn1 O9 C36 O10 120.0(10) 4_576 . . . ?
Mn2 O9 C36 O10 -2.5(6) 4_576 . . . ?
Mn1 O9 C36 C35 -63.8(14) 4_576 . . . ?
Mn2 O9 C36 C35 173.7(5) 4_576 . . . ?
Mn2 O10 C36 O9 2.8(6) 4_576 . . . ?
Mn2 O10 C36 C35 -173.8(4) 4_576 . . . ?
O11 C35 C36 O9 17.3(8) . . . . ?
O11 C35 C36 O10 -166.2(5) . . . . ?
C25 C24 C37 C38 -100.2(6) . . . . ?
C21 C24 C37 C38 82.6(6) . . . . ?
C25 C24 C37 C43 79.9(6) . . . . ?
C21 C24 C37 C43 -97.4(6) . . . . ?
C43 C37 C38 C39 2.1(7) . . . . ?
C24 C37 C38 C39 -177.9(5) . . . . ?
C43 C37 C38 C45 -176.5(5) . . . . ?
C24 C37 C38 C45 3.6(7) . . . . ?
C37 C38 C39 C40 -0.8(8) . . . . ?
C45 C38 C39 C40 177.8(5) . . . . ?
C46 O16 C40 C41 -9.4(8) . . . . ?
C46 O16 C40 C39 172.8(5) . . . . ?
C38 C39 C40 O16 176.9(5) . . . . ?
C38 C39 C40 C41 -1.0(8) . . . . ?
O16 C40 C41 C43 -176.3(5) . . . . ?
C39 C40 C41 C43 1.4(8) . . . . ?
C40 C41 C43 C37 -0.1(8) . . . . ?
C40 C41 C43 C44 -179.7(5) . . . . ?
C38 C37 C43 C41 -1.6(7) . . . . ?
C24 C37 C43 C41 178.3(5) . . . . ?
C38 C37 C43 C44 177.9(5) . . . . ?
C24 C37 C43 C44 -2.1(7) . . . . ?
C40 O16 C46 C47 164.4(5) . . . . ?
Mn1 O7 C47 O8 -0.7(12) 4_676 . . . ?
Mn1 O7 C47 C46 178.4(4) 4_676 . . . ?
Mn2 O8 C47 O7 -30.3(11) 4_676 . . . ?
Mn2 O8 C47 C46 150.5(5) 4_676 . . . ?
O16 C46 C47 O7 -22.7(9) . . . . ?
O16 C46 C47 O8 156.6(6) . . . . ?
C12 C13 C48 C49 90.8(6) . . . . ?
C14 C13 C48 C49 -88.8(6) . . . . ?
C12 C13 C48 C53 -88.3(6) . . . . ?
C14 C13 C48 C53 92.1(6) . . . . ?
C53 C48 C49 C50 -0.3(8) . . . . ?
C13 C48 C49 C50 -179.4(5) . . . . ?
C53 C48 C49 C55 179.0(6) . . . . ?
C13 C48 C49 C55 -0.2(8) . . . . ?
C48 C49 C50 C51 0.3(8) . . . . ?
C55 C49 C50 C51 -178.9(5) . . . . ?
C56 O6 C51 C52 177.9(6) . . . . ?
C56 O6 C51 C50 -3.4(8) . . . . ?
C49 C50 C51 C52 0.3(9) . . . . ?
C49 C50 C51 O6 -178.4(5) . . . . ?
O6 C51 C52 C53 177.9(6) . . . . ?
C50 C51 C52 C53 -0.9(10) . . . . ?
C51 C52 C53 C48 0.9(10) . . . . ?
C51 C52 C53 C54 -179.9(7) . . . . ?
C49 C48 C53 C52 -0.3(9) . . . . ?
C13 C48 C53 C52 178.8(6) . . . . ?
C49 C48 C53 C54 -179.5(7) . . . . ?
C13 C48 C53 C54 -0.4(10) . . . . ?
C51 O6 C56 C57 -178.5(5) . . . . ?
Mn1 O4 C57 O5 -9.6(9) 3_666 . . . ?
Mn1 O4 C57 C56 176.0(3) 3_666 . . . ?
O6 C56 C57 O4 -167.8(5) . . . . ?
O6 C56 C57 O5 17.4(8) . . . . ?
C59 N3 C58 O13 -173.1(11) . . . . ?
C60 N3 C58 O13 1(2) . . . . ?
Mn2 O13 C58 N3 -171.2(9) . . . . ?
C63 N1 C61 O15 -2.6(18) . . . . ?
C62 N1 C61 O15 -177.1(10) . . . . ?
C64 N2 C67 O14 16(3) . . . . ?
C66 N2 C67 O14 -176(2) . . . . ?

_refine_diff_density_max    1.450
_refine_diff_density_min   -1.020
_refine_diff_density_rms    0.129

_shelx_res_file
;
 
    shelx.res created by SHELXL-2014/7
 
TITL shelx
CELL  0.71073  19.6786  22.7703  14.8344   90.000  104.147   90.000
ZERR     4.00   0.0011   0.0013   0.0009    0.000    0.001    0.000
LATT   1
SYMM  - X, 1/2 + Y, 1/2 - Z
SFAC  C    N    O    MN   H
UNIT  260  12   68   8    268
MERG   2
EADP O14 N2 C64 C66 C67
EADP O15 N1 C61 C62 C63
EADP O13 N3 C58 C59 C60
FMAP   2
PLAN   20
ACTA
BOND   $H
CONF
L.S.  40
WGHT    0.172800    6.088900
FVAR       0.80205
MN1   4    0.030549    0.569622    0.533780    11.00000    0.01689    0.02027 =
         0.02411    0.00140    0.01316    0.00142
MN2   4    0.057145    0.560686    0.788144    11.00000    0.02482    0.08571 =
         0.02579    0.00044    0.01306    0.00925
O1    3    0.037154    0.478351    0.586351    11.00000    0.01611    0.02483 =
         0.02533    0.00461    0.00862    0.00251
O2    3    0.094722    0.483284    0.736070    11.00000    0.03536    0.03461 =
         0.03063    0.00501    0.00528   -0.00199
O3    3    0.178628    0.391658    0.722640    11.00000    0.02298    0.02130 =
         0.06343    0.01234   -0.00917   -0.00411
O4    3    0.879640    0.450454    0.516417    11.00000    0.02366    0.03449 =
         0.04030   -0.00224    0.02305   -0.00136
O5    3    0.891659    0.393036    0.641311    11.00000    0.03748    0.11899 =
         0.03762    0.02077    0.02680    0.02954
O6    3    0.785679    0.450860    0.690705    11.00000    0.02786    0.06830 =
         0.02522    0.00025    0.01871    0.01862
O7    3    0.939475    0.909004    1.081734    11.00000    0.02415    0.03354 =
         0.03513   -0.00178    0.01952   -0.00449
O8    3    0.952366    0.935550    1.227343    11.00000    0.03533    0.12435 =
         0.04205   -0.02848    0.01957   -0.03177
O9    3    0.095097    0.891914    1.159728    11.00000    0.02561    0.04113 =
         0.03547    0.00090    0.01007    0.00520
O10   3    0.157917    0.893312    1.303185    11.00000    0.07810    0.06325 =
         0.02936    0.00375    0.02415    0.02567
O11   3    0.199783    0.833284    1.105843    11.00000    0.02970    0.03779 =
         0.03117   -0.00556    0.00840    0.01007
O12   3    0.021864    0.652678    0.456820    11.00000    0.02758    0.02567 =
         0.04516    0.01125    0.01303   -0.00504
O13   3    0.077367    0.531067    0.922735    11.00000    0.09520    0.25971 =
         0.05374    0.04241    0.00768   -0.04594
O16   3    0.802622    0.890887    1.063670    11.00000    0.02639    0.05523 =
         0.03368   -0.00183    0.01609   -0.02330
N3    2    0.143983    0.456086    1.022803    11.00000    0.09520    0.25971 =
         0.05374    0.04241    0.00768   -0.04594
C1    1    0.082231    0.459696    0.658176    11.00000    0.01937    0.01961 =
         0.03604    0.00685    0.00574   -0.00662
C2    1    0.122296    0.405372    0.642899    11.00000    0.02290    0.02592 =
         0.05382   -0.00107   -0.01021   -0.00238
AFIX  23
H2A   5    0.090303    0.372320    0.629674    11.00000   -1.20000
H2B   5    0.141450    0.411400    0.589251    11.00000   -1.20000
AFIX   0
C3    1    0.236716    0.426057    0.737433    11.00000    0.01977    0.01509 =
         0.03199   -0.00433    0.00468    0.00050
C4    1    0.290816    0.410481    0.813333    11.00000    0.02180    0.01193 =
         0.03367    0.00831    0.00729    0.00014
AFIX  43
H4    5    0.285045    0.378780    0.850286    11.00000   -1.20000
AFIX   0
C5    1    0.353227    0.441772    0.834382    11.00000    0.02047    0.01594 =
         0.01877   -0.00132    0.00751    0.00167
C6    1    0.361105    0.489312    0.777713    11.00000    0.01689    0.01398 =
         0.01780   -0.00262    0.01257    0.00260
C7    1    0.307114    0.504197    0.702152    11.00000    0.02705    0.01095 =
         0.02181   -0.00201    0.01327    0.00556
C8    1    0.244572    0.473359    0.681495    11.00000    0.02459    0.01824 =
         0.02194   -0.00342   -0.00209    0.00602
AFIX  43
H8    5    0.208429    0.484087    0.631078    11.00000   -1.20000
AFIX   0
C9    1    0.315571    0.553598    0.637177    11.00000    0.03500    0.03930 =
         0.02359    0.00993    0.00677    0.00292
AFIX 137
H9A   5    0.270206    0.566529    0.602750    11.00000   -1.50000
H9B   5    0.341925    0.539778    0.594842    11.00000   -1.50000
H9C   5    0.339934    0.585755    0.672813    11.00000   -1.50000
AFIX   0
C10   1    0.411628    0.422652    0.914200    11.00000    0.02455    0.02173 =
         0.02502    0.00549    0.00743   -0.00180
AFIX 137
H10A  5    0.433104    0.456546    0.947960    11.00000   -1.50000
H10B  5    0.445934    0.401431    0.890976    11.00000   -1.50000
H10C  5    0.393247    0.397734    0.954780    11.00000   -1.50000
AFIX   0
C11   1    0.426157    0.526352    0.799611    11.00000    0.02147    0.01379 =
         0.01524    0.00305    0.01010   -0.00067
C12   1    0.485749    0.508248    0.774563    11.00000    0.02488    0.01323 =
         0.02121   -0.00195    0.00969    0.00035
AFIX  43
H12   5    0.485055    0.471990    0.745494    11.00000   -1.20000
AFIX   0
C13   1    0.546714    0.541245    0.790415    11.00000    0.02594    0.01642 =
         0.01700    0.00763    0.01334    0.00403
C14   1    0.548291    0.596662    0.833230    11.00000    0.02099    0.02078 =
         0.01727    0.00220    0.00944   -0.00180
C15   1    0.488090    0.616296    0.861240    11.00000    0.01618    0.01306 =
         0.01553    0.00177    0.01064   -0.00289
C16   1    0.426585    0.580521    0.844202    11.00000    0.01417    0.01256 =
         0.01735    0.00222    0.00954   -0.00047
C17   1    0.366902    0.601566    0.874393    11.00000    0.01567    0.01835 =
         0.02106    0.00038    0.01260   -0.00291
AFIX  43
H17   5    0.326548    0.578707    0.863470    11.00000   -1.20000
AFIX   0
C18   1    0.367921    0.654131    0.918595    11.00000    0.01841    0.01836 =
         0.02282   -0.00132    0.01299   -0.00200
AFIX  43
H18   5    0.328403    0.666300    0.937365    11.00000   -1.20000
AFIX   0
C19   1    0.428803    0.691033    0.936708    11.00000    0.01729    0.01330 =
         0.02012   -0.00114    0.01075    0.00040
C20   1    0.488701    0.671649    0.908069    11.00000    0.02234    0.01555 =
         0.01372    0.00213    0.01442   -0.00060
C21   1    0.550626    0.706854    0.925673    11.00000    0.01842    0.01790 =
         0.01688    0.00196    0.01331   -0.00156
C22   1    0.609740    0.685974    0.895180    11.00000    0.01681    0.02246 =
         0.02320   -0.00060    0.00989   -0.00571
AFIX  43
H22   5    0.650198    0.708704    0.906149    11.00000   -1.20000
AFIX   0
C23   1    0.608287    0.633892    0.850695    11.00000    0.01811    0.02501 =
         0.02102    0.00413    0.01664    0.00245
AFIX  43
H23   5    0.647547    0.622091    0.830990    11.00000   -1.20000
AFIX   0
C24   1    0.551477    0.760417    0.974305    11.00000    0.01667    0.01616 =
         0.02404    0.00173    0.01189   -0.00314
C25   1    0.492035    0.777965    1.000933    11.00000    0.02493    0.02079 =
         0.02394   -0.00606    0.01529   -0.00337
AFIX  43
H25   5    0.493087    0.813645    1.031753    11.00000   -1.20000
AFIX   0
C26   1    0.430567    0.744916    0.983959    11.00000    0.01764    0.02215 =
         0.02378   -0.00225    0.01035   -0.00071
C27   1    0.311743    0.805248    0.856327    11.00000    0.05522    0.08227 =
         0.04044   -0.00107    0.01652    0.03108
AFIX 137
H27A  5    0.265290    0.816306    0.823118    11.00000   -1.50000
H27B  5    0.325081    0.769780    0.830161    11.00000   -1.50000
H27C  5    0.343963    0.836051    0.851456    11.00000   -1.50000
AFIX   0
C28   1    0.369384    0.767148    1.017593    11.00000    0.02089    0.01254 =
         0.03423   -0.00691    0.01707   -0.00779
C29   1    0.369458    0.761104    1.109914    11.00000    0.03106    0.03989 =
         0.04210    0.00887    0.02034    0.00387
C30   1    0.429798    0.731856    1.177035    11.00000    0.05587    0.09526 =
         0.05179    0.03209    0.02968    0.03234
AFIX 137
H30A  5    0.423348    0.734913    1.238952    11.00000   -1.50000
H30B  5    0.472802    0.750813    1.174206    11.00000   -1.50000
H30C  5    0.431717    0.691193    1.160744    11.00000   -1.50000
AFIX   0
C31   1    0.313369    0.783341    1.141973    11.00000    0.03827    0.04190 =
         0.03797    0.00597    0.01952    0.00955
AFIX  43
H31   5    0.313892    0.780753    1.204705    11.00000   -1.20000
AFIX   0
C32   1    0.256983    0.809250    1.080104    11.00000    0.02686    0.01568 =
         0.04492   -0.00478    0.01543    0.00211
C33   1    0.257478    0.815347    0.989640    11.00000    0.02558    0.03296 =
         0.03831   -0.01266    0.00898    0.00622
AFIX  43
H33   5    0.219789    0.833347    0.948844    11.00000   -1.20000
AFIX   0
C34   1    0.313144    0.795229    0.957002    11.00000    0.03008    0.02456 =
         0.04441   -0.01533    0.01624    0.00254
C35   1    0.204979    0.837544    1.201525    11.00000    0.03275    0.04584 =
         0.03333    0.01203    0.01263    0.01081
AFIX  23
H35A  5    0.250733    0.852829    1.232522    11.00000   -1.20000
H35B  5    0.200191    0.798821    1.226523    11.00000   -1.20000
AFIX   0
C36   1    0.148233    0.877864    1.220209    11.00000    0.04096    0.02890 =
         0.03862    0.00260    0.02446    0.00639
C37   1    0.616519    0.795972    1.000088    11.00000    0.02477    0.02046 =
         0.02808   -0.00842    0.01849   -0.00856
C38   1    0.634857    0.834283    0.935920    11.00000    0.02321    0.02317 =
         0.02586   -0.00387    0.01398   -0.00419
C39   1    0.697116    0.865504    0.961047    11.00000    0.03379    0.02618 =
         0.03006   -0.00303    0.02008   -0.01060
AFIX  43
H39   5    0.709537    0.890562    0.918216    11.00000   -1.20000
AFIX   0
C40   1    0.741280    0.859835    1.049547    11.00000    0.02188    0.03696 =
         0.03659   -0.00642    0.02064   -0.01405
C41   1    0.722728    0.823461    1.113867    11.00000    0.02501    0.04037 =
         0.02495   -0.00119    0.01171   -0.00755
AFIX  43
H41   5    0.751799    0.820386    1.173389    11.00000   -1.20000
AFIX   0
C43   1    0.660461    0.791154    1.090169    11.00000    0.02411    0.02772 =
         0.03109   -0.00302    0.01767   -0.00641
C44   1    0.641842    0.752231    1.162358    11.00000    0.03484    0.03471 =
         0.03252    0.00212    0.01507   -0.01249
AFIX 137
H44A  5    0.683025    0.744703    1.211041    11.00000   -1.50000
H44B  5    0.623325    0.715770    1.134253    11.00000   -1.50000
H44C  5    0.607282    0.771353    1.187897    11.00000   -1.50000
AFIX   0
C45   1    0.587071    0.842798    0.841508    11.00000    0.03313    0.02884 =
         0.03617    0.00129    0.01596   -0.01180
AFIX 137
H45A  5    0.604872    0.873727    0.809732    11.00000   -1.50000
H45B  5    0.541114    0.853079    0.847689    11.00000   -1.50000
H45C  5    0.584572    0.807051    0.806538    11.00000   -1.50000
AFIX   0
C46   1    0.845960    0.892605    1.154537    11.00000    0.02534    0.06890 =
         0.03384   -0.00505    0.01086   -0.02068
AFIX  23
H46A  5    0.848928    0.853715    1.181911    11.00000   -1.20000
H46B  5    0.825868    0.918883    1.192528    11.00000   -1.20000
AFIX   0
C47   1    0.919726    0.913969    1.152712    11.00000    0.02303    0.05231 =
         0.03576   -0.00882    0.01689   -0.01592
C48   1    0.609399    0.518214    0.761778    11.00000    0.02203    0.02188 =
         0.02415   -0.00236    0.01701    0.00300
C49   1    0.619448    0.530714    0.673840    11.00000    0.02030    0.03023 =
         0.02422    0.00153    0.01051    0.00250
C50   1    0.678279    0.508206    0.648037    11.00000    0.02282    0.04429 =
         0.01759    0.00411    0.01538    0.00197
AFIX  43
H50   5    0.685177    0.516639    0.589578    11.00000   -1.20000
AFIX   0
C51   1    0.725978    0.473614    0.708936    11.00000    0.02422    0.03391 =
         0.03103   -0.00730    0.01710    0.00699
C52   1    0.715415    0.461151    0.794653    11.00000    0.04228    0.06140 =
         0.03239    0.01897    0.02458    0.02944
AFIX  43
H52   5    0.747424    0.437351    0.835039    11.00000   -1.20000
AFIX   0
C53   1    0.658131    0.483110    0.822966    11.00000    0.04025    0.04624 =
         0.03637    0.01544    0.02479    0.02166
C54   1    0.648475    0.468519    0.917583    11.00000    0.07591    0.11910 =
         0.05099    0.05702    0.04887    0.07494
AFIX 137
H54A  5    0.688070    0.446395    0.951410    11.00000   -1.50000
H54B  5    0.606600    0.445657    0.911421    11.00000   -1.50000
H54C  5    0.644572    0.504163    0.950515    11.00000   -1.50000
AFIX   0
C55   1    0.567608    0.567135    0.607112    11.00000    0.04137    0.07045 =
         0.02710    0.02390    0.02290    0.02070
AFIX 137
H55A  5    0.582039    0.570867    0.550061    11.00000   -1.50000
H55B  5    0.564913    0.605378    0.633258    11.00000   -1.50000
H55C  5    0.522431    0.548654    0.594972    11.00000   -1.50000
AFIX   0
C56   1    0.795868    0.461758    0.601036    11.00000    0.02346    0.05851 =
         0.02444   -0.00708    0.01716    0.00294
AFIX  23
H56A  5    0.798299    0.503807    0.591823    11.00000   -1.20000
H56B  5    0.756024    0.446739    0.554690    11.00000   -1.20000
AFIX   0
C57   1    0.862804    0.433114    0.587280    11.00000    0.01677    0.04979 =
         0.02775   -0.01015    0.01057   -0.00124
C58   1    0.132039    0.484812    0.942303    11.00000    0.09520    0.25971 =
         0.05374    0.04241    0.00768   -0.04594
AFIX  43
H58   5    0.157612    0.475998    0.898969    11.00000   -1.20000
AFIX   0
C59   1    0.199736    0.417301    1.046386    11.00000    0.09520    0.25971 =
         0.05374    0.04241    0.00768   -0.04594
AFIX 137
H59A  5    0.206667    0.405975    1.110328    11.00000   -1.50000
H59B  5    0.241386    0.435962    1.037593    11.00000   -1.50000
H59C  5    0.189798    0.383084    1.007583    11.00000   -1.50000
AFIX   0
C60   1    0.108042    0.464536    1.092386    11.00000    0.09520    0.25971 =
         0.05374    0.04241    0.00768   -0.04594
AFIX 137
H60A  5    0.069143    0.437876    1.082889    11.00000   -1.50000
H60B  5    0.091162    0.504204    1.089893    11.00000   -1.50000
H60C  5    0.139174    0.457321    1.152095    11.00000   -1.50000
AFIX   0
O15   3    0.062948    0.752513    0.559292    11.00000    0.06311    0.07059 =
         0.15524   -0.01866    0.03067   -0.00732
N1    2    0.147639    0.818423    0.560039    11.00000    0.06311    0.07059 =
         0.15524   -0.01866    0.03067   -0.00732
C61   1    0.111357    0.775014    0.529480    11.00000    0.06311    0.07059 =
         0.15524   -0.01866    0.03067   -0.00732
AFIX  43
H61   5    0.121262    0.756848    0.478006    11.00000   -1.20000
AFIX   0
C62   1    0.201716    0.842976    0.516444    11.00000    0.06311    0.07059 =
         0.15524   -0.01866    0.03067   -0.00732
AFIX 137
H62A  5    0.244485    0.848837    0.563180    11.00000   -1.50000
H62B  5    0.185787    0.879872    0.487600    11.00000   -1.50000
H62C  5    0.209878    0.816111    0.470333    11.00000   -1.50000
AFIX   0
C63   1    0.133056    0.851266    0.639443    11.00000    0.06311    0.07059 =
         0.15524   -0.01866    0.03067   -0.00732
AFIX 137
H63A  5    0.173448    0.849822    0.691055    11.00000   -1.50000
H63B  5    0.093786    0.833849    0.657070    11.00000   -1.50000
H63C  5    0.122483    0.891410    0.621663    11.00000   -1.50000
AFIX   0
O14   3   -0.093857    0.798054    0.317057    11.00000    0.12397    0.18937 =
         0.26834    0.15011    0.04063   -0.00040
N2    2   -0.136087    0.755263    0.437309    11.00000    0.12397    0.18937 =
         0.26834    0.15011    0.04063   -0.00040
C64   1   -0.204322    0.743984    0.367620    11.00000    0.12397    0.18937 =
         0.26834    0.15011    0.04063   -0.00040
AFIX 137
H64A  5   -0.195514    0.723489    0.315070    11.00000   -1.50000
H64B  5   -0.226947    0.780711    0.347519    11.00000   -1.50000
H64C  5   -0.234087    0.720550    0.395761    11.00000   -1.50000
AFIX   0
C66   1   -0.113470    0.734279    0.538339    11.00000    0.12397    0.18937 =
         0.26834    0.15011    0.04063   -0.00040
AFIX 137
H66A  5   -0.075206    0.757987    0.571746    11.00000   -1.50000
H66B  5   -0.098873    0.693990    0.539756    11.00000   -1.50000
H66C  5   -0.152156    0.737709    0.566831    11.00000   -1.50000
AFIX   0
O17   3    0.032067    0.647194    0.843475    11.00000    0.10266    0.29759 =
         0.28035   -0.22962    0.00365    0.04477
C67   1   -0.088082    0.777562    0.390687    11.00000    0.12397    0.18937 =
         0.26834    0.15011    0.04063   -0.00040
AFIX  43
H67   5   -0.041904    0.775712    0.425504    11.00000   -1.20000
AFIX   0
HKLF    4
 
REM  shelx
REM R1 =  0.1062 for    8829 Fo > 4sig(Fo)  and  0.1754 for all   16040 data
REM    726 parameters refined using      0 restraints
 
END
 
WGHT      0.1732      5.5242
 
REM Highest difference peak  1.450,  deepest hole -1.020,  1-sigma level  0.129
Q1    1   0.2713  0.3465  0.8784  11.00000  0.05    1.45
Q2    1   0.7732  0.3962  0.8674  11.00000  0.05    1.13
Q3    1   0.9722  0.8904  1.2396  11.00000  0.05    1.10
Q4    1   0.0310  0.6570  0.8230  11.00000  0.05    1.00
Q5    1   0.9804  1.0088  1.2957  11.00000  0.05    0.98
Q6    1   0.1594  0.4287  1.1122  11.00000  0.05    0.90
Q7    1   0.1810  0.4073  1.1150  11.00000  0.05    0.87
Q8    1   0.0406  0.5406  0.8162  11.00000  0.05    0.86
Q9    1   0.1930  0.4788  0.9583  11.00000  0.05    0.82
Q10   1   0.0119  0.5392  0.5435  11.00000  0.05    0.80
Q11   1   0.0417  0.9220  0.5547  11.00000  0.05    0.76
Q12   1   0.0784  0.5500  1.1192  11.00000  0.05    0.72
Q13   1   0.0535  0.5453  0.5163  11.00000  0.05    0.71
Q14   1   0.1356  0.4039  1.0199  11.00000  0.05    0.69
Q15   1   0.0281  0.5850  0.9746  11.00000  0.05    0.69
Q16   1  -0.0797  0.7928  0.5804  11.00000  0.05    0.67
Q17   1   0.0280  0.6127  0.5343  11.00000  0.05    0.67
Q18   1   0.1164  0.8844  0.5751  11.00000  0.05    0.66
Q19   1   0.1395  0.8016  0.4891  11.00000  0.05    0.65
Q20   1   0.9181  0.4299  0.6689  11.00000  0.05    0.65
;
_shelx_res_checksum   27975

_shelx_hkl_file
;
   0   0   2    3715      25
   0   0  -2    3512      25
   0   0  -2    3663      24
   0   0  -4    2402      62
   0   0  -4    2409      67
   0   0   4    2348      60
   0   0  -6     940      70
   0   0   6    1132      66
   0   0  -6    1010      71
   0   0   8    6061     190
   0   0  -8    6116     205
   0   0 -10     482      73
   0   0  10     578      84
   0   0  12      77      93
   0   0 -12     282      85
   0   0 -14    1235     201
   0   0 -14    1092     175
   0   0 -16    3451     284
   0   0 -16    3723     297
   0   0 -18      72     176
   0   0 -18     503     188
   0   1  -2     504      14
   0   1   2     530      15
   0   1  -2     546      13
   0  -1  -2     518      15
   0  -1  -2     506      11
   0   1  -3    2552     102
   0   1  -3    2505     111
   0   1   3    2602     106
   0  -1  -3    2439     104
   0  -1   3    2236      98
   0  -1  -3    2459      99
   0   1   4     548      46
   0   1  -4     589      50
   0   1  -4     554      45
   0  -1  -4     574      47
   0  -1   4     578      40
   0  -1  -4     636      46
   0   1  -5     723      69
   0   1  -5     834      64
   0   1   5     907      66
   0  -1  -5     849      66
   0  -1   5     821      57
   0  -1  -5     805      64
   0   1  -6     820      73
   0   1  -6     778      77
   0   1   6     804      67
   0  -1  -6     778      69
   0  -1   6     795      61
   0  -1  -6     719      71
   0   1  -7    5524     186
   0   1  -7    5848     196
   0   1   7    5707     185
   0  -1  -7    5703     186
   0  -1   7    5629     174
   0  -1  -7    5415     183
   0   1  -8      19      47
   0   1   8      33      56
   0   1  -8      78      69
   0  -1   8      20      50
   0  -1  -8      25      44
   0   1   9    1273     105
   0   1  -9    1176     116
   0  -1  -9    1261     109
   0  -1   9    1143      91
   0   1 -10      89      65
   0   1  10      95      70
   0  -1 -10     137      65
   0  -1  10     101      65
   0   1  11     415      86
   0   1 -11     202      73
   0  -1 -11     142      71
   0   1 -12     313      99
   0   1 -12     406      89
   0   1 -12     511     103
   0   1  12     371     100
   0  -1 -12     380      94
   0   1  13      94      98
   0   1 -13     282      98
   0   1 -13     231     106
   0  -1 -13     255      97
   0   1  14       2     113
   0   1 -14      25     116
   0  -1 -14      58     107
   0   1 -15    1690     234
   0  -1 -15    1651     222
   0  -1 -15    1665     229
   0   1 -16     591     146
   0  -1 -16     708     149
   0  -1 -16     583     142
   0   1 -17      33     157
   0  -1 -17     493     170
   0  -1 -17       0     154
   0   1 -18      29     180
   0   1 -18       2     175
   0  -1 -18     142     185
   0  -1 -18       3     175
   0   1 -19     372     204
   0   1 -19     426     208
   0  -1 -19     257     221
   0  -1 -19     433     202
   0   2  -1   41853     566
   0   2   1   41601     570
   0  -2  -1   37370     569
   0   2   2  117464    1998
   0   2  -2  121275    1991
   0   2   2  121859    2002
   0  -2  -2  119588    1997
   0  -2  -2  119935    2002
   0  -2   2  124093    1994
   0   2   3    8744     195
   0   2  -3    8743     187
   0   2  -3    8671     185
   0   2  -3    8569     195
   0  -2  -3    8409     191
   0  -2  -3    8424     172
   0  -2  -3    8735     210
   0   2  -4    3653      85
   0   2  -4    3650      72
   0   2  -4    3693      68
   0   2   4    3546      77
   0   2  -4    3512      71
   0  -2  -4    3658      67
   0  -2  -4    3608      92
   0  -2  -4    3494      73
   0   2   5      70      36
   0   2  -5      26      29
   0   2  -5      26      38
   0   2  -5      26      26
   0   2  -5     130      30
   0  -2  -5      27      39
   0  -2  -5      92      24
   0   2  -6    1628      66
   0   2  -6    1588      79
   0   2  -6    1503      84
   0   2   6    1739      77
   0   2  -6    1491      70
   0  -2  -6    1581      73
   0  -2  -6    1501      78
   0   2  -7      66      45
   0   2   7      32      53
   0   2  -7      59      62
   0  -2  -7      96      36
   0   2   8    2932     151
   0   2  -8    2874     162
   0   2  -8    2907     142
   0   2  -8    3008     153
   0   2  -8    2899     136
   0  -2  -8    3170     145
   0   2   9     227      79
   0   2  -9     269      65
   0   2  -9      72      57
   0   2  -9     228      57
   0  -2  -9     201      59
   0   2 -10      94      71
   0   2  10     138      83
   0   2 -10     145      65
   0   2 -10     121      64
   0  -2 -10      78      62
   0   2 -11     776     109
   0   2  11     787     111
   0   2 -11     724      84
   0   2 -11     735      92
   0  -2 -11     891     126
   0   2  12    1070     140
   0   2 -12    1150     169
   0   2 -12    1399     140
   0   2 -12    1293     130
   0  -2 -12    1179     146
   0  -2 -12    1136     162
   0   2 -13     280     107
   0   2  13     409     119
   0  -2 -13     261      95
   0  -2 -13     452     105
   0   2 -14      56     113
   0   2  14      45     120
   0  -2 -14     214     114
   0  -2 -14      44     106
   0   2 -15     593     151
   0  -2 -15     759     140
   0  -2 -15     529     132
   0   2 -16    1216     176
   0  -2 -16    1038     165
   0  -2 -16    1063     158
   0   2 -17     226     163
   0  -2 -17      90     157
   0  -2 -17     190     147
   0   2 -18       0     179
   0  -2 -18     349     176
   0  -2 -18     100     186
   0   2 -19       1     205
   0   2 -19       1     204
   0  -2 -19     248     212
   0   3  -1    3237      62
   0   3   1    3160      66
   0   3   1    3022      65
   0  -3  -1    3162      67
   0  -3   1    3191      62
   0   3  -2    5745     102
   0   3   2    5617     115
   0   3   2    5722     110
   0  -3   2    5896     104
   0  -3  -2    5784     109
   0  -3  -2    5882     116
   0   3   3    2401     107
   0   3  -3    2536     104
   0   3   3    2527      98
   0   3  -3    2466      87
   0  -3  -3    2474      95
   0  -3  -3    2549     107
   0  -3   3    2506      95
   0  -3   3    2448      89
   0   3  -4   24649     513
   0   3  -4   24916     514
   0   3  -4   24050     515
   0   3   4   24750     530
   0  -3  -4   23626     521
   0  -3  -4   24976     474
   0  -3  -4   24618     549
   0   3   5    4405     149
   0   3  -5    4514     157
   0   3  -5    4321     138
   0   3  -5    4443     134
   0  -3  -5    4617     128
   0  -3  -5    4556     169
   0  -3  -5    4404     145
   0   3  -6     453      45
   0   3   6     430      58
   0   3  -6     330      46
   0   3  -6     411      56
   0   3  -6     405      41
   0  -3  -6     306      53
   0  -3  -6     457      59
   0  -3  -6     376      34
   0   3  -7    2155      99
   0   3  -7    1950     123
   0   3   7    1989     108
   0   3  -7    1668     104
   0   3  -7    1957      90
   0  -3  -7    1879     125
   0  -3  -7    2051      93
   0   3   8    4951     178
   0   3  -8    4865     157
   0   3  -8    5065     169
   0   3  -8    4854     190
   0  -3  -8    5040     162
   0  -3  -8    5181     217
   0   3   9     759      96
   0   3  -9     588      80
   0   3  -9     751      89
   0   3  -9     677      79
   0  -3  -9     579      90
   0  -3  -9     640      89
   0   3 -10     306      78
   0   3  10     304      86
   0   3 -10     650      96
   0   3 -10     471      73
   0  -3 -10     422      64
   0  -3 -10     371      79
   0   3 -11    1318     159
   0   3  11    1258     139
   0   3 -11    1234     115
   0  -3 -11    1249     129
   0  -3 -11    1302     145
   0   3 -12     140      96
   0   3  12     240     105
   0   3 -12     212      88
   0  -3 -12     231      75
   0  -3 -12     393      90
   0   3  13      49     115
   0   3 -13       1      92
   0   3 -13       1      94
   0  -3 -13      48      90
   0  -3 -13     152     102
   0   3 -14     128     112
   0   3  14      71     141
   0  -3 -14      58     109
   0  -3 -14      62      99
   0   3 -15       0     122
   0   3  15     129     158
   0  -3 -15      17     114
   0  -3 -15       0     120
   0   3 -16     745     161
   0  -3 -16     385     149
   0  -3 -16     336     134
   0   3 -17       2     157
   0  -3 -17     167     151
   0  -3 -17      87     160
   0   3 -18     138     195
   0  -3 -18     203     185
   0  -3 -18       1     157
   0   3 -19     218     218
   0  -3 -19     536     209
   0   4   0   13420     334
   0   4   0   12918     335
   0  -4   0   12801     333
   0   4  -1      57      33
   0   4   1      42      34
   0   4   1      43      34
   0  -4  -1      57      33
   0  -4  -1      39      33
   0  -4   1      55      32
   0   4   2      61      66
   0   4  -2      54      55
   0   4   2      44      62
   0  -4  -2      68      65
   0  -4   2      55      56
   0  -4  -2      46      60
   0   4   3    2045     121
   0   4   3    2149     115
   0   4  -3    2186     102
   0  -4  -3    2174     122
   0  -4  -3    2153     112
   0  -4   3    2108     104
   0   4  -4   18490     499
   0   4   4   18379     518
   0   4  -4   18735     503
   0  -4   4   18685     526
   0  -4   4   18379     505
   0  -4  -4   17669     510
   0  -4  -4   19082     538
   0   4  -5    2662     101
   0   4  -5    2665     126
   0   4   5    2690     120
   0   4  -5    2519     106
   0  -4  -5    2632      90
   0  -4  -5    2641     116
   0  -4  -5    2690     133
   0   4  -6     703      62
   0   4  -6     670      75
   0   4   6     650      79
   0   4  -6     772      89
   0  -4  -6     571      56
   0  -4  -6     704      89
   0   4  -7   13106     306
   0   4   7   13600     336
   0   4  -7   13292     339
   0   4  -7   12926     319
   0  -4  -7   13581     368
   0  -4  -7   13182     290
   0   4  -8      13      54
   0   4  -8      11      50
   0   4   8      11      66
   0  -4  -8      11      40
   0  -4  -8       0      58
   0   4  -9    8596     250
   0   4   9    8659     283
   0   4  -9    8715     295
   0  -4  -9    9176     329
   0  -4  -9    8663     248
   0   4 -10    5131     226
   0   4 -10    4706     166
   0   4  10    5030     203
   0  -4 -10    5042     176
   0  -4 -10    4849     226
   0   4  11    1099     144
   0   4 -11    1263     115
   0   4 -11    1373     167
   0  -4 -11     932     143
   0  -4 -11    1123     124
   0   4  12     569     124
   0   4 -12     544     109
   0   4 -12     634     100
   0  -4 -12     535      88
   0  -4 -12     527     107
   0   4  13    1903     188
   0   4 -13    1893     143
   0   4 -13    2000     214
   0  -4 -13    1980     168
   0  -4 -13    1620     196
   0   4  14       4     150
   0   4 -14      29     111
   0  -4 -14       3      98
   0  -4 -14      46     108
   0   4 -15     260     137
   0   4  15     300     163
   0  -4 -15     245     118
   0  -4 -15     287     127
   0   4 -16       3     143
   0  -4 -16     230     151
   0  -4 -16     229     128
   0   4 -17     882     183
   0  -4 -17     732     169
   0  -4 -17     321     150
   0   4 -18      33     190
   0  -4 -18      40     186
   0   4 -19      42     220
   0  -4 -19     244     211
   0   5   1      55      20
   0   5  -1      38      21
   0   5   1      49      23
   0  -5   1      89      25
   0  -5  -1      55      18
   0  -5  -1      95      27
   0   5   2    4715     112
   0   5  -2    4783     104
   0   5   2    4712     115
   0  -5  -2    4900     116
   0  -5   2    4553     102
   0  -5  -2    4563     108
   0   5   3    1850      70
   0   5  -3    1868      59
   0  -5  -3    1676      67
   0  -5  -3    1915      74
   0  -5   3    1768      62
   0   5  -4    8422     214
   0   5  -4    8852     239
   0   5   4    8454     233
   0  -5  -4    8703     246
   0  -5   4    8540     222
   0   5   5     940      66
   0   5  -5     941      52
   0   5  -5     978      83
   0  -5   5     941      68
   0  -5   5     964      77
   0  -5  -5    1010      73
   0   5  -6    2483     129
   0   5   6    2242     116
   0   5  -6    2342      98
   0   5  -6    2124     109
   0  -5  -6    2428      87
   0  -5  -6    2457     134
   0   5  -7    5899     213
   0   5   7    6282     206
   0   5  -7    5915     174
   0  -5  -7    6019     161
   0  -5  -7    6153     227
   0   5   8   13760     384
   0   5  -8   13394     347
   0   5  -8   13692     390
   0  -5  -8   13531     418
   0  -5  -8   13193     325
   0   5  -9    1233      93
   0   5  -9    1190     132
   0   5   9    1245     126
   0  -5  -9    1439     100
   0  -5  -9    1123     127
   0   5 -10     453      83
   0   5 -10     398      90
   0   5  10     544     116
   0  -5 -10     358      67
   0  -5 -10     295      87
   0   5  11    1374     161
   0   5 -11    1272     113
   0   5 -11    1392     171
   0  -5 -11    1360     120
   0  -5 -11    1428     147
   0   5 -12       4      87
   0   5  12      15     117
   0   5 -12       4      78
   0  -5 -12     180      74
   0  -5 -12     167      85
   0   5 -13      56     106
   0   5  13     210     129
   0  -5 -13      57      97
   0  -5 -13      60      77
   0   5 -14       3     111
   0   5  14       3     146
   0  -5 -14     226     110
   0  -5 -14       3      97
   0   5  15     795     172
   0   5 -15     606     149
   0  -5 -15     672     124
   0  -5 -15     713     139
   0   5 -16     183     157
   0  -5 -16      80     125
   0  -5 -16     428     150
   0   5 -17     178     171
   0  -5 -17     167     167
   0   5 -18     115     195
   0  -5 -18      84     195
   0   6   0   17693     516
   0   6   0   18294     515
   0  -6   0   17715     514
   0   6  -1      31      42
   0   6   1      12      44
   0   6   1      27      46
   0  -6  -1      13      45
   0  -6  -1      53      42
   0  -6   1      23      42
   0   6  -2    1504      56
   0   6   2    1452      62
   0  -6  -2    1531      61
   0  -6   2    1524      58
   0   6  -3     237      51
   0   6   3     233      63
   0  -6  -3     224      65
   0  -6   3     206      57
   0   6  -4     411      54
   0   6   4     468      73
   0   6  -4     450      79
   0  -6   4     385      61
   0  -6  -4     379      68
   0   6  -5    4655     177
   0   6   5    4757     170
   0   6  -5    4540     145
   0  -6  -5    4762     182
   0   6  -6    7958     227
   0   6  -6    7897     192
   0   6   6    8066     223
   0  -6  -6    8296     241
   0   6   7     770      93
   0   6  -7     601      76
   0   6  -7     723      65
   0  -6  -7     716      90
   0  -6  -7     695      57
   0   6  -8     592     117
   0   6   8     578     104
   0   6  -8     409      72
   0  -6  -8     387      69
   0  -6  -8     596     110
   0   6  -9       3      53
   0   6   9      42      79
   0   6  -9     130      69
   0  -6  -9       3      40
   0  -6  -9      28      59
   0   6 -10     477      81
   0   6 -10     423      97
   0   6  10     469     119
   0  -6 -10     488      90
   0  -6 -10     498      95
   0   6 -11    2131     191
   0   6  11    1831     169
   0   6 -11    1796     124
   0  -6 -11    2059     132
   0  -6 -11    1983     164
   0   6 -12     724      94
   0   6  12     626     140
   0   6 -12     547     107
   0  -6 -12     495      78
   0  -6 -12     364      93
   0   6  13     405     143
   0   6 -13     391     124
   0  -6 -13     305      85
   0  -6 -13     365     108
   0   6  14      38     150
   0   6 -14      43     123
   0  -6 -14      19     109
   0  -6 -14     162      89
   0   6  15      55     172
   0   6 -15     128     134
   0  -6 -15     160     103
   0  -6 -15     219     125
   0   6 -16     570     166
   0  -6 -16     851     155
   0  -6 -16     442     142
   0   6 -17     208     172
   0  -6 -17       0     172
   0   6 -18     241     199
   0  -6 -18     159     200
   0   7  -1    5566     167
   0   7   1    5498     172
   0  -7  -1    5471     168
   0   7   2    6710     178
   0   7  -2    6873     169
   0  -7  -2    6820     176
   0   7  -3    8843     248
   0   7   3    8949     252
   0   7  -3    9115     238
   0  -7  -3    9064     254
   0   7  -4    1086     112
   0   7   4    1058     103
   0   7  -4    1002      88
   0  -7  -4    1048     105
   0   7  -5      31      38
   0   7  -5     131      41
   0   7   5      72      51
   0  -7  -5      97      42
   0   7  -6    6119     201
   0   7   6    5950     192
   0   7  -6    5957     164
   0  -7  -6    6111     202
   0   7  -7    6180     182
   0   7  -7    6259     224
   0   7   7    6308     219
   0  -7  -7    6468     231
   0   7  -8    1231      82
   0   7   8    1149     115
   0   7  -8    1341     123
   0  -7  -8    1276     117
   0   7   9     326     107
   0   7  -9     221      81
   0   7  -9     329      65
   0  -7  -9     265      68
   0  -7  -9     248      43
   0   7 -10    1274     165
   0   7  10    1132     154
   0   7 -10    1279     106
   0  -7 -10    1321     138
   0  -7 -10    1194      97
   0   7 -11     114      93
   0   7 -11     130      73
   0   7  11     222     113
   0  -7 -11     155      58
   0  -7 -11     110      76
   0   7 -12       2      79
   0   7 -12      76      98
   0   7  12       2     121
   0  -7 -12       2      86
   0  -7 -12       2      63
   0   7  13      63     139
   0   7 -13      74     107
   0   7 -13       1      88
   0  -7 -13       1      74
   0  -7 -13     152     100
   0   7  14     659     169
   0   7 -14     127     124
   0  -7 -14     270      90
   0  -7 -14     338     114
   0   7 -15     392     147
   0   7  15     774     195
   0  -7 -15     493     109
   0  -7 -15     603     145
   0   7 -16       0     151
   0  -7 -16       0     144
   0   7 -17     118     180
   0  -7 -17       1     166
   0   7 -18     235     200
   0  -7 -18     103     189
   0   8   0    5439     140
   0   8  -1    6391     171
   0   8   1    6281     176
   0  -8  -1    6414     171
   0   8  -2    7004     209
   0   8   2    7091     222
   0  -8  -2    6893     214
   0   8  -3    8150     238
   0   8   3    8228     242
   0   8  -3    8369     228
   0  -8  -3    8174     242
   0   8  -4     232      36
   0   8   4     311      52
   0   8  -4     283      45
   0  -8  -4     195      41
   0   8  -5      38      43
   0   8   5     134      53
   0   8  -5     190      42
   0  -8  -5      63      36
   0   8  -6     739      93
   0   8  -6     682      66
   0   8   6     752      92
   0  -8  -6     670      86
   0   8  -7    3031     142
   0   8  -7    2991     181
   0   8   7    3064     174
   0  -8  -7    3153     186
   0   8  -8     393      92
   0   8   8     610     100
   0   8  -8     441      70
   0  -8  -8     416      75
   0   8  -9     435      67
   0   8   9     136      95
   0   8  -9     281      86
   0  -8  -9     400      67
   0   8 -10    1510     171
   0   8 -10    1324     110
   0   8  10    1441     162
   0  -8 -10    1381     143
   0   8 -11     326      98
   0   8  11     184     123
   0   8 -11     134      76
   0  -8 -11     306      54
   0  -8 -11     127      83
   0   8  12     182     138
   0   8 -12     227      92
   0   8 -12     161     112
   0  -8 -12      90      96
   0  -8 -12     192      61
   0   8 -13      45      94
   0   8 -13      62     108
   0   8  13      36     144
   0  -8 -13     184      73
   0  -8 -13       5     102
   0   8  14     123     160
   0   8 -14      25     111
   0   8 -14       1     122
   0  -8 -14      16     117
   0  -8 -14     158      81
   0   8  15     203     182
   0   8 -15      41     141
   0  -8 -15       4     128
   0   8 -16     329     172
   0  -8 -16     234     158
   0   8 -17       0     180
   0  -8 -17       0     164
   0   8 -18     204     201
   0  -8 -18       0     187
   0   9  -1     491      57
   0   9   1     433      65
   0  -9  -1     405      53
   0   9  -2    1419      85
   0   9   2    1416      95
   0  -9  -2    1407      86
   0   9  -3    1495      93
   0   9  -3    1617     111
   0   9   3    1528     108
   0  -9  -3    1565     101
   0   9  -4    2762     118
   0   9   4    2743     135
   0   9  -4    2864     144
   0  -9  -4    2879     133
   0   9  -5     167      53
   0   9   5     219      71
   0   9  -5     115      55
   0  -9  -5     131      52
   0   9   6    1457     119
   0   9  -6    1511     125
   0   9  -6    1415      92
   0  -9  -6    1383     115
   0   9  -7     603      79
   0   9  -7     454      83
   0   9   7     513     101
   0  -9  -7     628     103
   0   9   8      11      84
   0   9  -8      11      75
   0   9  -8      78      55
   0  -9  -8      11      56
   0   9  -9     429      78
   0   9   9     578     119
   0   9  -9     281      96
   0  -9  -9     242      74
   0   9 -10     307      85
   0   9 -10     158      96
   0   9  10     289     118
   0  -9 -10     256      78
   0   9  11       2     119
   0   9 -11      87      97
   0   9 -11      57      75
   0  -9 -11      63      76
   0   9  12     684     147
   0   9 -12     455      99
   0   9 -12     385     114
   0  -9 -12     249      90
   0   9  13    1624     227
   0   9 -13    1743     229
   0   9 -13    1431     147
   0  -9 -13    1893     186
   0   9 -14     258     144
   0   9  14     209     166
   0  -9 -14     152     110
   0   9 -15      61     138
   0   9  15     506     208
   0  -9 -15     237     135
   0   9 -16       1     156
   0  -9 -16      54     148
   0   9 -17     158     192
   0  -9 -17     249     169
   0   9 -18     361     213
   0  -9 -18      53     194
   0  10   0     667      74
   0  10  -1    2324     121
   0  10   1    2187     127
   0  10  -2    2557     109
   0  10  -2    2734     102
   0  10   2    2674     112
   0 -10  -2    2780     103
   0  10   3     815      80
   0  10  -3     725      68
   0  10  -3     961      93
   0 -10  -3     687      67
   0  10   4    3305     158
   0  10  -4    3165     137
   0  10  -4    3164     159
   0 -10  -4    3037     149
   0  10  -5    2284     120
   0  10  -5    2278     144
   0  10   5    2303     144
   0 -10  -5    2315     138
   0  10  -6     425      72
   0  10   6     491     100
   0  10  -6     318      67
   0 -10  -6     522      93
   0  10   7     148      83
   0  10  -7     154      66
   0  10  -7     159      58
   0 -10  -7     262      62
   0  10   8     345     106
   0  10  -8     322      70
   0  10  -8     227      87
   0 -10  -8     260      66
   0  10   9       0      95
   0  10  -9      40      66
   0  10  -9      17      80
   0 -10  -9       0      62
   0  10 -10     824     110
   0  10  10     995     152
   0  10 -10     626     118
   0 -10 -10     778     130
   0  10  11    2394     204
   0  10 -11    2162     143
   0  10 -11    2209     209
   0 -10 -11    2228     176
   0  10 -12    1141     137
   0  10 -12     810     149
   0  10  12    1124     181
   0 -10 -12     666     123
   0  10 -13     141     120
   0  10 -13      73     100
   0  10  13     108     161
   0 -10 -13       8      99
   0  10 -14     373     150
   0  10  14     481     183
   0 -10 -14     408     127
   0  10 -15       2     147
   0  10  15      78     198
   0 -10 -15      13     133
   0  10 -16     647     188
   0 -10 -16     218     153
   0  10 -17     504     203
   0 -10 -17     115     181
   0  10 -18     365     216
   0 -10 -18       2     194
   0  11  -1     762      87
   0  11  -1     584      73
   0  11   1     783      73
   0  11   1     668      84
   0  11  -2    3900     140
   0  11  -2    3794     134
   0  11   2    4043     148
   0 -11  -2    4005     137
   0  11  -3    1154      92
   0  11  -3    1331     115
   0  11   3    1170     105
   0 -11  -3    1243      94
   0  11  -4     315      74
   0  11   4     484      95
   0  11  -4     346      70
   0 -11  -4     334      77
   0  11  -5     330      68
   0  11  -5     396      61
   0  11   5     470      85
   0 -11  -5     313      62
   0  11  -6      11      60
   0  11   6     120      73
   0  11  -6     133      55
   0 -11  -6      68      55
   0  11   7     142      79
   0  11  -7     219      77
   0  11  -7     164      59
   0 -11  -7     132      52
   0  11   8     181     101
   0  11  -8     160      93
   0  11  -8     181      80
   0 -11  -8     136      61
   0  11  -9      51      83
   0  11  -9       3      69
   0  11   9     174     105
   0 -11  -9      94      62
   0  11 -10    1536     188
   0  11  10    1772     181
   0  11 -10    1384     122
   0 -11 -10    1476     144
   0  11  11     293     135
   0  11 -11     253     107
   0  11 -11     182      87
   0 -11 -11      99      86
   0  11 -12     692     113
   0  11 -12     580     132
   0  11  12     767     165
   0 -11 -12     550     106
   0  11 -13       0     106
   0  11  13     297     167
   0  11 -13      75     125
   0 -11 -13      92     104
   0  11 -14       1     142
   0  11  14       2     194
   0 -11 -14     148     124
   0  11 -15       0     151
   0  11  15       8     205
   0 -11 -15      62     132
   0  11 -16     340     175
   0 -11 -16     158     157
   0  11 -17     352     200
   0 -11 -17     194     182
   0  12   0    3488     149
   0  12   0    3773     139
   0  12   1     420      83
   0  12  -1     470      79
   0  12  -1     502      89
   0  12   1     449      72
   0  12   2    1123     104
   0  12  -2    1038      87
   0  12  -2    1022     103
   0 -12  -2    1060      83
   0  12  -3    1102      87
   0  12  -3    1048     107
   0  12   3    1078      99
   0 -12  -3    1063      84
   0  12   4     112      69
   0  12  -4      81      56
   0  12  -4      48      48
   0 -12  -4      11      42
   0  12   5    2297     140
   0  12  -5    2217     146
   0  12  -5    2148     122
   0 -12  -5    2249     136
   0  12  -6     413      81
   0  12   6     484     108
   0  12  -6     333      82
   0 -12  -6     334      61
   0  12  -7     107      80
   0  12   7     183      94
   0  12  -7      97      71
   0 -12  -7     119      56
   0  12   8     162     102
   0  12  -8       0      83
   0  12  -8      45      75
   0 -12  -8       0      58
   0  12   9     325     113
   0  12  -9     403     106
   0  12  -9     420      83
   0 -12  -9     323      74
   0  12  10     139     121
   0  12 -10     281      90
   0  12 -10     209     101
   0 -12 -10     222      80
   0  12 -11    1937     152
   0  12  11    1917     212
   0  12 -11    2152     231
   0 -12 -11    1982     181
   0  12 -12       1     119
   0  12  12     103     157
   0  12 -12       1     102
   0 -12 -12      46      91
   0  12  13     422     182
   0  12 -13     345     127
   0  12 -13     379     142
   0 -12 -13     390     120
   0  12 -14     617     167
   0  12  14     893     234
   0 -12 -14     779     142
   0  12 -15      43     163
   0  12  15     400     225
   0 -12 -15     254     147
   0  12 -16     271     184
   0 -12 -16     132     155
   0  12 -17       2     195
   0 -12 -17       2     182
   0  13  -1    1142     110
   0  13  -1    1143     106
   0  13   1    1180     117
   0  13   1    1138      97
   0  13  -2      75      58
   0  13   2      39      69
   0  13  -2       0      56
   0 -13  -2      21      38
   0  13   3    1980     131
   0  13  -3    1930     115
   0  13  -3    2082     132
   0 -13  -3    2059     115
   0  13   4     469      94
   0  13  -4     555      81
   0  13  -4     571      72
   0 -13  -4     473      66
   0  13   5     142      87
   0  13  -5       3      66
   0  13  -5      94      67
   0 -13  -5       3      43
   0  13  -6     138      74
   0  13  -6     148      81
   0  13   6      73      88
   0 -13  -6      97      47
   0  13  -7      22      72
   0  13  -7      10      83
   0  13   7      88      87
   0 -13  -7      18      53
   0  13  -8     249      77
   0  13  -8     158      91
   0  13   8     269     106
   0 -13  -8      72      61
   0  13  -9      27      82
   0  13   9      71     111
   0  13  -9       6      85
   0 -13  -9       6      64
   0  13 -10     627     127
   0  13  10     935     172
   0  13 -10     783     135
   0 -13 -10     561     100
   0  13 -11     577     132
   0  13 -11     677     122
   0  13  11     687     159
   0  13 -12      44     115
   0  13 -12      95     126
   0  13  12     195     163
   0 -13 -12       1      92
   0  13  13    1336     219
   0  13 -13    1013     134
   0  13 -13     994     171
   0 -13 -13     725     130
   0  13  14     623     214
   0  13 -14     275     155
   0 -13 -14     380     133
   0  13  15       2     224
   0  13 -15       2     169
   0 -13 -15      40     139
   0  13 -16      48     182
   0 -13 -16      92     157
   0  13 -17      72     200
   0 -13 -17     406     185
   0  14   0     417      99
   0  14   0     403     101
   0  14   1    1037      99
   0  14  -1    1143     117
   0  14  -1    1049     110
   0  14   1    1128     115
   0  14  -2    1216     121
   0  14  -2    1081     110
   0  14   2    1018     118
   0  14  -3     172      72
   0  14  -3     254      79
   0  14   3     120      90
   0 -14  -3     207      60
   0  14  -4    3806     171
   0  14  -4    4054     193
   0  14   4    4169     195
   0 -14  -4    3859     166
   0  14   5    1214     139
   0  14  -5    1195     145
   0  14  -5    1208     118
   0 -14  -5    1021     104
   0  14   6       0      84
   0  14  -6       0      71
   0  14  -6      75      85
   0 -14  -6      46      49
   0  14   7     115      99
   0  14  -7      26      88
   0  14  -7       1      79
   0 -14  -7      52      55
   0  14   8       0     111
   0  14  -8      24      86
   0  14  -8      59      98
   0 -14  -8      28      66
   0  14  -9      23      88
   0  14  -9      83      98
   0  14   9      37     119
   0 -14  -9      19      73
   0  14 -10     615     135
   0  14 -10     742     115
   0  14  10     916     175
   0 -14 -10     551     107
   0  14 -11      12      96
   0  14  11     111     149
   0  14 -11      30     120
   0 -14 -11       2      84
   0  14  12     555     184
   0  14 -12     520     114
   0  14 -12     403     147
   0  14  13     789     215
   0  14 -13     457     160
   0  14 -13     795     129
   0  14  14     254     219
   0  14 -14       0     148
   0 -14 -14       0     121
   0  14 -15       4     164
   0  14  15       4     248
   0 -14 -15       4     136
   0  14 -16     667     202
   0 -14 -16     149     168
   0  14 -17      55     212
   0  15  -1     175      72
   0  15  -1     297      81
   0  15   1     330      92
   0  15   1     209      59
   0  15  -2      42      69
   0  15  -2     165      70
   0  15   2     131      58
   0  15   2      70      67
   0  15  -3    4382     204
   0  15   3    4531     210
   0  15  -3    4694     196
   0 -15  -3    4334     181
   0  15  -4       3      71
   0  15   4      63      86
   0  15  -4      97      77
   0  15  -5     285      93
   0  15  -5     210      86
   0  15   5     302     106
   0 -15  -5     217      60
   0  15  -6     233     108
   0  15   6     310     113
   0  15  -6     281      89
   0 -15  -6     232      61
   0  15  -7      52      79
   0  15  -7      35      95
   0  15   7      96     112
   0 -15  -7      48      58
   0  15   8     111     123
   0  15  -8     109      96
   0  15  -8     153      85
   0 -15  -8      56      64
   0  15   9     170     125
   0  15  -9      10      96
   0  15  -9     179      94
   0 -15  -9      20      74
   0  15  10     743     170
   0  15 -10     573     130
   0  15 -10     811     123
   0  15 -11      69     123
   0  15 -11     288     111
   0  15  11       3     148
   0 -15 -11      50      92
   0  15 -12     579     153
   0  15  12     574     191
   0 -15 -12     462     115
   0  15 -13    1452     189
   0  15 -13    1228     196
   0  15  13    1566     254
   0 -15 -13    1041     154
   0  15 -14       0     160
   0  15  14     185     225
   0 -15 -14      77     134
   0  15  15     415     263
   0  15 -15      16     178
   0 -15 -15       0     140
   0  15 -16     160     198
   0 -15 -16     203     163
   0  16   0     273      76
   0  16   0     483      94
   0  16  -1     204      76
   0  16  -1     133      70
   0  16   1     246      84
   0  16   1     132      64
   0  16  -2     142      78
   0  16  -2     285      93
   0  16   2     325      98
   0  16   3       1      81
   0  16  -3      47      72
   0  16  -3      12      79
   0 -16  -3      64      44
   0  16  -4    1992     182
   0  16   4    1856     159
   0  16  -4    1636     134
   0 -16  -4    1712     120
   0  16  -5     204      87
   0  16   5     280     112
   0  16  -5     240     104
   0 -16  -5     167      59
   0  16   6      25     105
   0  16  -6     204      92
   0  16  -6     119     106
   0 -16  -6      99      59
   0  16   7    1343     170
   0  16  -7    1354     186
   0  16  -7    1326     137
   0 -16  -7    1142     125
   0  16  -8     128     105
   0  16   8     366     135
   0  16  -8     310     102
   0 -16  -8     200      69
   0  16  -9     347     119
   0  16  -9     632     123
   0  16   9     690     154
   0 -16  -9     348      78
   0  16 -10     370     112
   0  16 -10     414     139
   0  16  10       1     156
   0 -16 -10       1      86
   0  16  11       0     157
   0  16 -11       2     135
   0  16 -11     243     118
   0 -16 -11      15      92
   0  16  12    1379     240
   0  16 -12     783     181
   0  16 -12    1284     186
   0 -16 -12     803     131
   0  16  13      16     220
   0  16 -13     186     148
   0  16 -13       3     159
   0 -16 -13       3     115
   0  16  14     162     243
   0  16 -14       0     167
   0 -16 -14       0     137
   0  16 -15       0     181
   0  16  15     236     271
   0 -16 -15       0     152
   0  16 -16     188     211
   0 -16 -16      45     172
   0  17  -1     282      86
   0  17   1     175      95
   0  17   1     281      71
   0  17  -1     336      94
   0  17   2     302      72
   0  17   2     397     105
   0  17  -2     355      91
   0  17  -2     373      93
   0  17  -3     145      87
   0  17   3     138      95
   0  17  -3     170      85
   0  17   4     237     105
   0  17  -4     173     103
   0  17  -4     188      96
   0 -17  -4     319      66
   0  17  -5      26      96
   0  17   5      32     116
   0  17  -5       5      84
   0 -17  -5       5      55
   0  17  -6     857     124
   0  17  -6     718     123
   0  17   6     829     138
   0 -17  -6     886     110
   0  17  -7     246     100
   0  17   7       1     123
   0  17  -7     104     113
   0 -17  -7     139      69
   0  17  -8     462     128
   0  17  -8     670     121
   0  17   8     601     146
   0 -17  -8     474      84
   0  17  -9     139     109
   0  17   9      94     152
   0  17  -9      94     115
   0 -17  -9      99      82
   0  17 -10       0     115
   0  17 -10       2     139
   0  17  10      76     155
   0 -17 -10       2      84
   0  17 -11     177     126
   0  17 -11       0     144
   0  17  11       0     186
   0 -17 -11       0      96
   0  17 -12     230     166
   0  17  12     378     212
   0  17 -12     208     138
   0 -17 -12       0     106
   0  17  13     322     236
   0  17 -13     395     155
   0  17 -13     136     182
   0 -17 -13      99     120
   0  17  14      11     257
   0  17 -14      43     195
   0 -17 -14       1     133
   0  17 -15     189     197
   0  17  15      60     284
   0 -17 -15       1     153
   0  18   0      63      83
   0  18   0     118      94
   0  18   1     319     107
   0  18  -1     254      82
   0  18   1     250      80
   0  18  -1     274      95
   0  18  -2     690     104
   0  18   2     709     124
   0  18   2     565      86
   0  18  -2     737     121
   0  18  -3     200      97
   0  18  -3     222     107
   0  18   3     124     109
   0  18  -4      64      89
   0  18   4       0     103
   0  18  -4      84     100
   0 -18  -4      62      53
   0  18   5     244     116
   0  18  -5     158     103
   0  18  -5     116      93
   0 -18  -5      68      59
   0  18   6       0     118
   0  18  -6      58     112
   0  18  -6      72     107
   0 -18  -6      26      63
   0  18  -7     522     130
   0  18  -7     446     131
   0  18   7     824     164
   0 -18  -7     485      85
   0  18   8     853     162
   0  18  -8     547     140
   0  18  -8     822     144
   0 -18  -8     474      93
   0  18  -9    1941     188
   0  18   9    2404     253
   0  18  -9    2199     265
   0 -18  -9    1558     164
   0  18  10     244     174
   0  18 -10     395     136
   0  18 -10      74     147
   0 -18 -10     209      94
   0  18  11    1210     248
   0  18 -11     944     194
   0  18 -11    1250     196
   0 -18 -11     916     131
   0  18 -12     457     161
   0  18 -12     242     170
   0  18  12     749     221
   0 -18 -12     159     112
   0  18  13       0     238
   0  18 -13       0     185
   0 -18 -13       0     123
   0  18  14     598     280
   0  18 -14       1     201
   0 -18 -14      26     143
   0  18  15       0     321
   0  18 -15      39     210
   0 -18 -15      51     163
   0  19   1       3      88
   0  19   1       0      96
   0  19  -1      60      91
   0  19  -1       0      93
   0  19   2     918     152
   0  19  -2     679     134
   0  19  -2     484     110
   0  19  -3     264     106
   0  19  -3     100     112
   0  19   3     150     111
   0  19  -4     156      99
   0  19   4     281     130
   0  19  -4     348     121
   0  19  -5      73     110
   0  19   5     198     125
   0  19  -5      87     110
   0 -19  -5      33      61
   0  19   6     205     143
   0  19  -6     357     126
   0  19  -6     357     130
   0 -19  -6     289      77
   0  19  -7     118     121
   0  19  -7     101     116
   0  19   7     235     149
   0 -19  -7      56      73
   0  19  -8    2879     221
   0  19  -8    3260     278
   0  19   8    2854     265
   0 -19  -8    2680     193
   0  19  -9     204     159
   0  19   9     311     174
   0  19  -9       8     134
   0 -19  -9      92      87
   0  19  10     827     215
   0  19 -10     547     183
   0  19 -10     506     150
   0 -19 -10     287     102
   0  19 -11      10     151
   0  19 -11     142     169
   0  19  11     185     213
   0 -19 -11      59     104
   0  19 -12     249     196
   0  19  12      13     233
   0  19 -12      19     167
   0 -19 -12     293     124
   0  19 -13       3     198
   0  19  13       3     253
   0 -19 -13       3     128
   0  19  14     185     301
   0  19 -14       1     205
   0 -19 -14      35     140
   0  20   0      11     102
   0  20   0      11     103
   0  20   1     303     127
   0  20   1     203     104
   0  20  -1     296     130
   0  20  -1     273     110
   0  20   2     216     121
   0  20  -2     286     117
   0  20  -2     105     110
   0  20  -3      61     117
   0  20  -3      41     111
   0  20   3     117     122
   0  20  -4     446     126
   0  20   4     312     142
   0  20  -4     172     126
   0  20  -5      96     124
   0  20  -5       1     121
   0  20   5       2     133
   0 -20  -5       1      65
   0  20  -6     195     125
   0  20   6       0     139
   0  20  -6     242     135
   0 -20  -6      53      72
   0  20   7     161     155
   0  20  -7     390     140
   0  20  -7       1     113
   0 -20  -7      75      79
   0  20  -8       0     130
   0  20   8     254     162
   0  20  -8      73     163
   0 -20  -8      73      82
   0  20  -9       0     137
   0  20   9       0     188
   0  20  -9      72     167
   0 -20  -9      54      92
   0  20  10     416     210
   0  20 -10       0     143
   0  20 -10     112     179
   0 -20 -10       0     100
   0  20  11    1050     251
   0  20 -11     491     203
   0  20 -11     673     181
   0 -20 -11     387     118
   0  20 -12       0     201
   0  20  12       0     239
   0  20 -12       0     176
   0 -20 -12       0     123
   0  20  13     310     277
   0  20 -13       1     217
   0 -20 -13     131     139
   0  20 -14     267     237
   0  20  14     284     341
   0 -20 -14     301     154
   0  21   1     507     113
   0  21  -1     374     119
   0  21  -1     420     136
   0  21   1     564     145
   0  21  -2      11     117
   0  21   2      15     119
   0  21  -2      94     132
   0  21  -3      94     137
   0  21  -3      66     119
   0  21   3     163     135
   0  21   4     299     144
   0  21  -4     251     135
   0  21  -4     207     121
   0  21  -5     401     128
   0  21   5       5     143
   0  21  -5     356     147
   0  21  -6     169     132
   0  21   6     143     166
   0  21  -6     188     151
   0 -21  -6     323      81
   0  21   7     203     168
   0  21  -7     136     162
   0  21  -7     165     138
   0 -21  -7       0      80
   0  21   8     529     198
   0  21  -8     380     182
   0  21  -8     523     160
   0 -21  -8     294      96
   0  21  -9      43     148
   0  21  -9     105     186
   0  21   9      66     204
   0 -21  -9      73      97
   0  21 -10       0     162
   0  21  10     289     222
   0  21 -10       0     187
   0 -21 -10     166     108
   0  21  11       1     242
   0  21 -11       1     193
   0  21 -11       1     175
   0 -21 -11       1     115
   0  21 -12      91     189
   0  21  12       0     262
   0  21 -12       0     216
   0 -21 -12     108     132
   0  21 -13       1     235
   0  21  13     274     297
   0 -21 -13     164     147
   0  22   0    3027     229
   0  22   0    2969     235
   0  22   1      66     130
   0  22  -1      89     142
   0  22  -1       4     132
   0  22   1     112     119
   0  22   2     144     138
   0  22  -2     174     148
   0  22  -2      45     131
   0  22  -3      26     133
   0  22  -3       0     143
   0  22   3       0     140
   0  22  -4     456     157
   0  22   4     406     170
   0  22  -4     378     163
   0  22   5       3     153
   0  22  -5      18     166
   0  22  -5      28     138
   0  22   6       4     168
   0  22  -6     529     157
   0  22  -6     399     179
   0 -22  -6     251      91
   0  22  -7       5     176
   0  22   7     155     182
   0  22  -7     328     148
   0 -22  -7     152      89
   0  22  -8     221     166
   0  22  -8     386     201
   0  22   8     449     212
   0 -22  -8      91     101
   0  22  -9     256     174
   0  22   9      20     222
   0  22  -9     384     203
   0  22  10      73     238
   0  22 -10     147     214
   0  22 -10      23     182
   0 -22 -10      35     112
   0  22  11     183     268
   0  22 -11       0     221
   0  22 -11       0     193
   0 -22 -11       0     125
   0  22 -12       3     204
   0  22 -12      54     233
   0  22  12       3     280
   0 -22 -12     120     142
   0  22  13     152     330
   0  22 -13     166     255
   0 -22 -13       0     153
   0  23  -1     276     157
   0  23  -1     651     171
   0  23   1     645     170
   0  23   1     141     120
   0  23  -2       1     140
   0  23   2     129     158
   0  23  -2      28     151
   0  23  -3     249     151
   0  23   3       1     162
   0  23  -3     132     165
   0  23  -4      69     147
   0  23  -4       5     164
   0  23   4       5     158
   0  23  -5     278     179
   0  23  -5       1     153
   0  23   5       1     169
   0  23  -6     115     182
   0  23  -6      27     166
   0  23   6       0     188
   0  23   7     240     207
   0  23  -7     118     166
   0  23  -7     132     197
   0 -23  -7       2      95
   0  23  -8     270     182
   0  23   8     126     210
   0  23  -8      86     198
   0 -23  -8      57     101
   0  23  -9       2     197
   0  23   9      21     241
   0  23  -9     249     187
   0 -23  -9     105     115
   0  23 -10     178     220
   0  23 -10     317     202
   0  23  10     508     271
   0  23 -11       1     237
   0  23 -11     269     215
   0  23  11       1     287
   0 -23 -11     101     131
   0  23  12       0     301
   0  23 -12       0     260
   0  23 -12     267     227
   0 -23 -12     306     151
   0  24   0     350     180
   0  24   0     218     153
   0  24   1      10     171
   0  24  -1       0     151
   0  24  -1       0     151
   0  24  -2       0     164
   0  24   2      63     163
   0  24  -2       0     164
   0  24  -3     251     177
   0  24  -3      78     171
   0  24   3       0     172
   0  24   4     434     196
   0  24  -4     439     189
   0  24  -4     261     176
   0  24   5     240     196
   0  24  -5     585     189
   0  24  -5     431     197
   0  24  -6     122     192
   0  24  -6     142     186
   0  24   7    1239     256
   0  24  -7     544     220
   0  24  -7     754     205
   0  24  -8     274     212
   0  24   8     354     237
   0  24  -8       1     213
   0 -24  -8      63     109
   0  24  -9       0     236
   0  24  -9     248     215
   0  24   9      30     268
   0 -24  -9       0     119
   0  24 -10       1     245
   0  24 -10      64     217
   0  24  10     232     279
   0 -24 -10     103     132
   0  24  11       0     324
   0  24 -11     327     251
   0  24 -11     107     263
   0 -24 -11      66     144
   0  25   1      62     176
   0  25  -1     170     188
   0  25  -1       2     167
   0  25  -2       1     174
   0  25  -2       1     180
   0  25   2      16     192
   0  25  -3      45     183
   0  25  -3     228     193
   0  25   3     227     208
   0  25  -4    1186     236
   0  25   4    1268     262
   0  25  -4     885     206
   0  25  -5      26     195
   0  25   5       3     206
   0  25  -5       3     198
   0  25  -6       1     206
   0  25   6       1     226
   0  25  -6     315     201
   0  25  -7       6     215
   0  25   7     183     229
   0  25  -7       6     207
   0  25  -8    1193     252
   0  25  -8     614     239
   0  25   8    1636     307
   0  25  -9       3     239
   0  25   9     172     293
   0  25  -9     273     236
   0 -25  -9      93     128
   0  25 -10       0     258
   0  25 -10     240     249
   0  25  10     372     304
   0 -25 -10     153     140
   0  26   0     132     207
   0  26   1      97     214
   0  26  -1       7     204
   0  26  -1      66     189
   0  26  -2     167     186
   0  26   2       1     208
   0  26  -2     385     215
   0  26  -3     103     199
   0  26  -3       0     197
   0  26   3     189     223
   0  26   4       0     221
   0  26  -4       0     200
   0  26  -4     136     222
   0  26  -5      78     218
   0  26   5       0     231
   0  26  -5       0     210
   0  26  -6       1     231
   0  26   6       1     246
   0  26  -6       1     228
   0  26   7     966     298
   0  26  -7     236     244
   0  26  -7     826     242
   0  26  -8     335     242
   0  26  -8       1     249
   0  26   8     150     287
   0  26  -9     345     268
   0  26   9     706     339
   0  26  -9     203     268
   0  27  -1       0     247
   0  27   1     123     237
   0  27  -2     238     236
   0  27   2     120     238
   0  27  -2      12     208
   0  27   3     126     240
   0  27  -3     373     226
   0  27  -3     220     211
   0  27   4       1     256
   0  27  -4     451     230
   0  27  -4     249     227
   0  27   5     392     267
   0  27  -5     255     239
   0  27  -5     396     264
   0  27  -6       3     240
   0  27  -6       3     238
   0  27   6      34     269
   0  27  -7      11     270
   0  27   7     325     288
   0  27  -7      22     255
   0  27   8     172     323
   0  27  -8     482     282
   0  27  -8     884     273
   0  28   0     272     261
   0  28   1       0     257
   0  28  -1       0     238
   0  28  -2       1     267
   0  28   2     447     270
   0  28  -3       1     220
   0  28  -3     157     250
   0  28   3       1     246
   0  28  -4     434     272
   0  28   4       1     280
   0  28  -4     254     247
   0  28  -5     135     251
   0  28  -5     157     252
   0  28   5       0     287
   0  28   6     249     309
   0  28  -6       2     254
   0  28  -6      55     249
   0  28  -7     301     287
   0  28  -7      53     278
   0  28   7       1     325
   0  29   1     470     293
   0  29  -1     815     304
   0  29  -2      68     277
   0  29   2     296     298
   0  29  -3       0     269
   0  29   3       0     289
   0  29   4       1     295
   0  29  -4     284     266
   0  29  -4     103     277
   0  29  -5     487     300
   0  29  -5       0     275
   0  29   5       0     307
   0  30   0      59     342
   0  30  -1       2     293
   0  30   1     501     321
   0  30   2       0     318
   0  30  -2     308     313
   0  30   3       3     313
   0  30  -3     413     311
   1   0 -18      92     177
   1   0 -18     252     180
   1   0 -16    2379     259
   1   0 -14      14     101
  -1   0  12    2547     160
   1   0 -12    2870     191
   1   0 -10     105      61
  -1   0  10     251      75
  -1   0   8    1192      94
   1   0  -8    1141      98
  -1   0   6    3773     157
   1   0  -6    3786     160
   1   0  -6    3533     161
   1   0  -4   11635     385
  -1   0   4   11871     385
   1   0  -2    4759      23
  -1   0   2    4766      21
  -1   0  -2    3048      39
   1   0   2    2417      41
  -1   0  -4   16461     412
   1   0   4   16580     417
  -1   0  -6    1915     104
  -1   0  -6    1888      90
  -1   0  -8    1638     102
   1   0   8    1633      94
  -1   0  -8    1767     112
   1   0  10    1461     102
  -1   0 -10    1679     134
  -1   0 -12    3437     204
  -1   0 -14     268     112
  -1   0 -16     455     156
  -1   0 -16     194     141
  -1   0 -18     771     190
  -1   0 -18     497     191
   1   1 -19     332     218
   1   1 -19     370     209
   1  -1 -19     616     209
   1  -1 -19     418     218
   1   1 -18     294     179
   1   1 -18     138     183
   1  -1 -18     264     176
   1  -1 -18     229     181
   1   1 -17     381     166
   1  -1 -17     688     167
   1  -1 -17     317     156
   1   1 -16       0     139
   1  -1 -16      93     134
   1  -1 -16      74     137
   1   1 -15    1621     198
   1   1 -15    1585     212
   1   1 -15    1594     231
   1  -1 -15    1914     238
   1  -1 -15    1777     226
  -1   1  14       6     116
   1   1 -14     204     115
   1   1 -14     228     128
   1   1 -14       6     107
   1  -1 -14       6     103
   1   1 -13       0     110
  -1   1  13      51      99
   1   1 -13      43     101
   1   1 -13       0      99
   1  -1 -13       0      86
   1   1 -12      92      88
  -1   1  12     124     103
   1  -1 -12       2      81
  -1   1  11     323      93
   1   1 -11     212      77
   1  -1 -11     174      76
  -1  -1  11     223      82
   1   1 -10     675     123
  -1   1  10     598     108
  -1  -1  10     644      97
   1  -1 -10     609      92
   1   1  -9    1044     118
  -1   1   9    1110     101
  -1  -1   9    1001      91
   1  -1  -9    1155     106
   1   1  -8     941     100
  -1   1   8     899      97
  -1  -1   8     926      86
   1  -1  -8     939      98
  -1   1   7       2      49
   1   1  -7      32      40
  -1  -1   7       2      43
   1  -1  -7       2      37
  -1   1   6       2      43
   1   1  -6       4      37
   1   1  -6      16      53
   1  -1  -6       9      32
  -1  -1   6      11      42
   1  -1  -6       1      54
   1   1  -5     316      46
  -1   1   5     279      44
   1  -1  -5     286      47
  -1  -1   5     332      43
   1   1  -4    8696     213
  -1   1   4    9001     217
   1  -1  -4    8735     215
  -1  -1   4    8894     211
   1   1  -3   31401     589
  -1   1   3   31541     593
   1  -1  -3   31364     592
  -1  -1   3   31476     587
  -1   1   2    1611      94
   1   1  -2    1550      90
  -1  -1   2    1175      86
   1  -1  -2    1136      89
  -1   1  -1   15758     204
  -1  -1  -1   15496     221
  -1  -1  -1   15987     195
   1   1   2    3869     131
  -1   1  -2    3835     139
   1   1   2    3753     132
  -1  -1  -2    3828     131
   1  -1   2    3906     141
  -1  -1  -2    3798     129
  -1   1  -3    3261     123
   1   1   3    3189     116
   1   1   3    3109     111
  -1  -1  -3    3053     108
   1  -1   3    3050     125
  -1  -1  -3    3052     111
   1   1   4   14449     350
  -1   1  -4   14822     351
   1   1   4   14403     342
  -1  -1  -4   14222     345
  -1  -1  -4   14730     338
   1  -1   4   14505     356
   1   1   5     437      45
  -1   1  -5     337      42
   1   1   5     302      46
  -1  -1  -5     364      46
  -1  -1  -5     337      45
  -1   1  -6    1197      89
   1   1   6    1310      81
  -1  -1  -6    1149      80
  -1  -1  -6    1269      78
   1   1   7     409      66
  -1   1  -7     578      82
  -1  -1  -7     448      71
  -1  -1  -7     554      76
   1  -1   7     401      61
  -1   1  -8    3000     141
   1   1   8    2821     124
  -1  -1  -8    2755     123
  -1  -1  -8    2789     130
   1   1   9     512      74
  -1   1  -9     484      71
  -1  -1  -9     440      64
   1   1  10     594      81
  -1   1 -10     406      77
  -1  -1 -10     333      72
   1   1  11    1135     118
  -1   1 -11    1153     152
  -1  -1 -11     874     126
  -1   1 -12     717     115
  -1  -1 -12     803     107
  -1   1 -13    1422     190
  -1  -1 -13    1181     174
  -1   1 -14     533     128
  -1  -1 -14     430     118
  -1  -1 -14     366     114
  -1   1 -15    1931     247
  -1  -1 -15    1544     232
  -1  -1 -15    1832     234
  -1   1 -16       8     137
  -1  -1 -16     185     144
  -1  -1 -16     151     138
  -1   1 -17       1     160
  -1  -1 -17     434     173
  -1  -1 -17     147     152
  -1   1 -18     251     183
  -1   1 -18      53     172
  -1  -1 -18     406     192
  -1  -1 -18     177     181
   1   2 -19      37     201
   1   2 -19       2     216
   1  -2 -19     304     208
   1   2 -18      70     172
   1  -2 -18     214     182
   1  -2 -18       0     167
   1   2 -17     233     166
   1  -2 -17     102     160
   1  -2 -17     148     149
   1   2 -16     812     168
   1  -2 -16     820     168
   1  -2 -16     648     153
   1   2 -15     496     140
   1   2 -15     699     144
  -1   2  15     448     150
   1  -2 -15     543     131
   1  -2 -15     595     130
   1   2 -14     299     112
   1   2 -14     274     119
   1   2 -14      50     114
  -1   2  14      51     128
   1  -2 -14       1     104
   1  -2 -14      64     102
  -1   2  13     256     122
   1   2 -13     224     107
   1   2 -13     111      95
   1   2 -13     100     104
   1  -2 -13      70      91
   1  -2 -13     105      96
  -1   2  12       2      93
   1   2 -12      24      89
   1   2 -12      77     100
   1   2 -12     101      89
   1  -2 -12       2      82
   1  -2 -12      48      74
   1   2 -11     210      80
   1   2 -11      67      74
  -1   2  11     243      93
   1   2 -11     180      86
   1  -2 -11     131      72
   1   2 -10     470      97
  -1   2  10     605     109
   1  -2 -10     537     107
  -1   2   9     560      97
   1   2  -9     501      81
   1  -2  -9     490      71
  -1   2   8    1779     106
   1   2  -8    2016     117
   1  -2  -8    1894     102
  -1   2   7     307      63
   1   2  -7     220      51
   1  -2  -7     218      45
   1   2  -6      36      54
  -1   2   6      12      44
   1  -2  -6      37      33
   1   2  -5    5145     149
  -1   2   5    5253     155
   1  -2  -5    5037     152
   1  -2  -5    5149     136
   1   2  -4    3540      61
   1   2  -4    3657      66
   1   2  -4    3492      64
  -1   2   4    3390      68
   1  -2  -4    3455      70
   1  -2  -4    3370      66
   1   2  -3    6976     168
  -1   2   3    7028     167
   1   2  -3    7046     161
   1   2  -3    7004     161
   1  -2  -3    6857     165
   1  -2  -3    7115     171
   1   2  -2    4309     240
  -1   2   2    4062     242
  -1   2   2    3906     243
   1  -2  -2    3775     242
  -1  -2   2    4071     240
   1  -2  -2    4294     243
  -1  -2   2    4012     249
  -1   2   1    3996      30
   1   2  -1    3699      25
   1  -2  -1    4135      25
  -1   2   0   48859     714
   1   2   0   49153     713
  -1  -2   0   50792     662
  -1  -2   0   51335     712
   1   2   1     171      10
  -1  -2  -1     171      13
   1  -2   1     160      13
  -1   2  -2   61528    1371
  -1   2  -2   60620    1448
   1   2   2   61975    1350
   1   2   2   59734    1474
   1  -2   2   61433    1373
  -1  -2  -2   59673    1456
  -1  -2  -2   60062    1473
   1  -2   2   58354    1449
  -1  -2  -2   61309    1348
   1   2   3    5822     165
   1   2   3    6286     158
  -1   2  -3    6310     176
  -1  -2  -3    6226     155
  -1  -2  -3    6086     164
  -1  -2  -3    6145     192
   1  -2   3    6171     179
   1   2   4    1789      63
  -1   2  -4    1826      72
   1   2   4    1905      60
  -1  -2  -4    1985      81
  -1  -2  -4    1965      58
  -1  -2  -4    1947      58
  -1   2  -5    4735     147
   1   2   5    4725     141
   1   2   5    4820     136
  -1  -2  -5    4794     128
  -1  -2  -5    4587     126
  -1   2  -6     164      40
   1   2   6     253      45
  -1  -2  -6     167      28
  -1  -2  -6     313      47
  -1   2  -7   14428     357
   1   2   7   14356     345
  -1  -2  -7   14050     331
  -1  -2  -7   13630     333
  -1   2  -8     276      65
   1   2   8     374      75
  -1  -2  -8     247      60
  -1   2  -9       7      51
   1   2   9       0      61
  -1  -2  -9      38      50
  -1   2 -10     127      69
   1   2  10      18      75
  -1  -2 -10       3      58
   1   2  11    1941     140
  -1   2 -11    2262     170
  -1  -2 -11    2165     148
  -1   2 -12      65      88
   1   2  12      32      94
  -1  -2 -12      45      83
  -1  -2 -12      77      79
  -1   2 -13     131      95
  -1  -2 -13     183      98
  -1  -2 -13     178      95
  -1   2 -14       0     115
  -1  -2 -14     126     108
  -1  -2 -14       0     100
  -1   2 -15       1     125
  -1  -2 -15     233     126
  -1  -2 -15       1     111
  -1   2 -16      58     147
  -1  -2 -16     161     142
  -1  -2 -16       1     128
  -1   2 -17     509     181
  -1  -2 -17     601     166
  -1  -2 -17     577     182
  -1   2 -18     466     192
  -1  -2 -18       0     182
  -1  -2 -18     722     189
   1   3 -19      66     221
   1  -3 -19     267     216
   1   3 -18     113     181
   1  -3 -18      20     184
   1  -3 -18       4     163
   1   3 -17       0     157
   1  -3 -17       0     143
   1  -3 -17     305     164
   1   3 -16     230     149
   1  -3 -16     129     145
   1  -3 -16     218     133
   1   3 -15     121     132
   1   3 -15     245     134
  -1   3  15     327     154
   1  -3 -15     416     132
   1  -3 -15     327     126
   1   3 -14       2     114
   1   3 -14       2     114
  -1   3  14      38     129
   1  -3 -14     145     105
   1  -3 -14       2     107
   1   3 -13     164     105
  -1   3  13       1     110
   1   3 -13      22     105
   1  -3 -13     212     102
   1  -3 -13       1      83
  -1   3  12     560     129
   1   3 -12     533      92
   1   3 -12     421      97
   1   3 -12     407     104
   1  -3 -12     334      85
   1  -3 -12     251      76
   1   3 -11     113      87
  -1   3  11      13      94
   1   3 -11     101      77
   1   3 -11     171      83
   1  -3 -11     113      78
   1  -3 -11     138      67
   1   3 -10    1711     123
   1   3 -10    1693     150
  -1   3  10    1573     129
   1   3 -10    1626     115
   1  -3 -10    1464     138
   1  -3 -10    1863     123
   1   3  -9    2007     124
   1   3  -9    2002     141
   1   3  -9    2163     119
  -1   3   9    2081     142
   1  -3  -9    2172     123
   1  -3  -9    2149     162
   1   3  -8    8219     232
   1   3  -8    8075     243
   1   3  -8    8321     258
  -1   3   8    8419     255
   1  -3  -8    8584     288
   1  -3  -8    8094     226
   1   3  -7     436      64
   1   3  -7     402      61
  -1   3   7     448      73
   1   3  -7     469      55
   1  -3  -7     415      71
   1  -3  -7     395      46
   1   3  -6    1196      73
   1   3  -6    1120      83
  -1   3   6    1175      82
   1   3  -6    1246      69
   1  -3  -6    1271      88
   1  -3  -6    1177      66
  -1   3   5    8708     242
   1   3  -5    8678     234
   1   3  -5    9017     241
   1   3  -5    8631     227
   1  -3  -5    8887     208
   1  -3  -5    8492     238
   1  -3  -5    8826     256
   1   3  -4     500      42
   1   3  -4     423      45
  -1   3   4     423      47
   1   3  -4     395      43
   1  -3  -4     418      49
   1  -3  -4     384      36
   1  -3  -4     427      49
   1   3  -3    1354      50
  -1   3   3    1318      58
  -1   3   3    1377      60
  -1  -3   3    1277      59
   1  -3  -3    1191      55
  -1  -3   3    1325      55
   1  -3  -3    1377      59
  -1   3   2    1186      80
  -1   3   2    1174      83
   1   3  -2    1189      77
   1  -3  -2    1215      81
  -1  -3   2    1209      78
   1  -3  -2    1157      81
   1   3  -1      11      14
  -1   3   1      29      15
  -1   3   1      32      11
   1  -3  -1      11      17
   1  -3  -1      11      10
  -1  -3   1      33      15
   1   3   0    1722      64
   1   3   0    1778      56
  -1   3   0    1763      65
   1  -3   0    1734      58
  -1  -3   0    1765      64
  -1   3  -1    1371      90
   1   3   1    1316      89
   1   3   1    1310      71
  -1   3  -1    1415      86
   1   3   1    1355      95
   1  -3   1    1301      84
  -1  -3  -1    1380      73
  -1  -3  -1    1366      89
  -1  -3  -1    1361      95
   1  -3   1    1371      91
   1   3   2    2258      40
  -1   3  -2    2213      47
  -1   3  -2    2117      31
   1   3   2    2231      28
   1   3   2    2267      48
  -1  -3  -2    2256      47
  -1  -3  -2    2187      26
  -1  -3  -2    2234      37
   1  -3   2    2143      48
   1  -3   2    2113      31
   1   3   3      23      28
  -1   3  -3       2      22
   1   3   3      12      19
   1   3   3      11      23
  -1   3  -3       1      15
   1  -3   3       1      27
  -1  -3  -3       8      23
  -1  -3  -3      12      13
  -1  -3  -3      17      24
   1  -3   3      17      22
   1   3   4    5609     146
  -1   3  -4    5505     169
  -1   3  -4    5467     142
   1   3   4    5541     159
  -1  -3  -4    5627     185
  -1  -3  -4    5777     140
  -1  -3  -4    5478     155
   1   3   5    7832     201
  -1   3  -5    7789     213
   1   3   5    7950     193
  -1   3  -5    7689     181
  -1   3  -5    7550     188
  -1  -3  -5    8047     183
  -1  -3  -5    7975     237
  -1  -3  -5    7545     193
  -1   3  -6      20      39
  -1   3  -6      83      30
   1   3   6     114      45
  -1  -3  -6      30      41
  -1  -3  -6      20      43
  -1  -3  -6     121      31
   1   3   7      30      54
  -1   3  -7      38      45
  -1  -3  -7      50      54
  -1  -3  -7      29      34
   1   3   8    7096     219
  -1   3  -8    6903     235
  -1  -3  -8    7438     269
  -1  -3  -8    7181     204
  -1   3  -9     129      59
   1   3   9     239      78
  -1  -3  -9     125      48
  -1  -3  -9     146      67
  -1   3 -10    2645     173
   1   3  10    2563     150
  -1  -3 -10    2595     173
  -1  -3 -10    2328     138
   1   3  11     248      93
  -1   3 -11      30      75
  -1  -3 -11      40      61
  -1  -3 -11     121      78
   1   3  12     980     131
  -1   3 -12     789     118
  -1  -3 -12    1107     155
  -1  -3 -12     864     133
  -1   3 -13     101     102
   1   3  13       1     109
  -1  -3 -13      47      86
  -1  -3 -13     195      99
  -1   3 -14     253     118
  -1  -3 -14     322     116
  -1  -3 -14     414     105
  -1   3 -15     194     130
  -1  -3 -15     147     128
  -1  -3 -15     245     119
  -1   3 -16     664     167
  -1  -3 -16     535     160
  -1  -3 -16     607     147
  -1   3 -17       2     166
  -1  -3 -17     587     172
  -1  -3 -17       2     145
  -1   3 -18     116     191
  -1  -3 -18     172     162
  -1  -3 -18     402     191
   1   4 -19       1     220
   1  -4 -19     309     220
   1   4 -18     480     202
   1  -4 -18     369     190
   1   4 -17     325     172
   1  -4 -17      93     150
   1  -4 -17     560     168
   1   4 -16     255     142
   1  -4 -16      92     142
   1  -4 -16      90     126
  -1   4  15    1004     180
   1   4 -15    1051     150
   1   4 -15     832     164
   1  -4 -15     795     130
   1  -4 -15    1449     209
  -1   4  14     216     143
   1   4 -14     149     121
   1   4 -14     111     121
   1  -4 -14     128     108
   1  -4 -14     330     111
   1   4 -13       3     103
  -1   4  13      33     126
   1  -4 -13       0      95
   1  -4 -13       0      83
  -1   4  12     562     133
   1   4 -12     573     102
   1   4 -12     596     121
   1  -4 -12     454      88
   1  -4 -12     426     112
   1   4 -11     412      97
   1   4 -11     505      87
  -1   4  11     421     110
   1  -4 -11     518     102
   1  -4 -11     367      72
  -1   4  10     437     110
   1   4 -10     390     102
   1   4 -10     520     100
   1  -4 -10     471      95
   1  -4 -10     357      84
  -1   4   9     179      79
   1   4  -9     134      71
   1   4  -9     197      67
   1  -4  -9     146      52
   1  -4  -9     211      80
   1   4  -8      82      51
   1   4  -8      96      56
  -1   4   8      12      74
   1  -4  -8      55      53
   1  -4  -8      12      40
   1   4  -7      78      50
  -1   4   7     108      60
   1   4  -7     103      44
   1  -4  -7      22      46
   1  -4  -7     149      35
  -1   4   6    5762     204
   1   4  -6    5788     196
   1   4  -6    5712     182
   1  -4  -6    5867     166
   1  -4  -6    5749     215
   1   4  -5   30065     702
  -1   4   5   29528     720
   1   4  -5   29108     705
   1  -4  -5   30586     735
   1  -4  -5   30027     637
   1   4  -4    3123      67
  -1   4   4    3046      78
  -1  -4   4    2986      75
   1  -4  -4    3127      80
  -1  -4   4    3067      80
   1  -4  -4    3102      79
  -1   4   3     385      68
  -1   4   3     330      67
   1   4  -3     371      57
  -1  -4   3     390      63
   1  -4  -3     430      68
   1  -4  -3     341      65
  -1   4   2   10169     156
   1   4  -2   10337     150
  -1   4   2   10132     158
  -1  -4   2   10317     152
   1  -4  -2   10514     156
  -1   4   1     101      26
  -1   4   1     113      18
   1   4  -1      87      23
   1  -4  -1      78      26
  -1  -4   1     101      22
   1  -4  -1      95      17
  -1   4   0   25165     403
   1   4   0   24313     437
   1   4   0   24568     436
  -1   4   0   24294     438
  -1  -4   0   24668     436
   1  -4   0   23919     435
   1  -4   0   24631     403
  -1  -4   0   24157     436
   1   4   1    3856     147
  -1   4  -1    3865     139
   1   4   1    3917     118
  -1   4  -1    4045     140
   1   4   1    4051     144
   1  -4   1    3947     139
   1  -4   1    4077     143
  -1  -4  -1    3939     142
  -1  -4  -1    4018     121
  -1  -4  -1    4073     149
   1   4   2     203      24
   1   4   2     198      28
  -1   4  -2     203      24
  -1   4  -2     183      22
   1  -4   2     214      23
  -1  -4  -2     184      25
  -1  -4  -2     189      25
   1  -4   2     225      28
  -1   4  -3   27816     570
   1   4   3   28366     592
  -1   4  -3   28153     575
  -1  -4  -3   23816     523
   1  -4   3   27769     578
  -1  -4  -3   27230     586
  -1  -4  -3   28256     611
  -1   4  -4    9000     191
  -1   4  -4    8938     217
   1   4   4    9050     210
   1   4   4    9334     185
  -1  -4  -4    9131     176
   1  -4   4    9212     207
  -1  -4  -4    8716     204
   1  -4   4    9098     196
  -1  -4  -4    9483     237
   1   4   5   25661     604
   1   4   5   26761     555
  -1   4  -5   26370     594
  -1   4  -5   26141     582
  -1  -4  -5   25654     597
  -1  -4  -5   26719     643
  -1  -4  -5   26879     546
   1   4   6    3119     127
  -1   4  -6    3011     101
   1   4   6    3175     125
  -1   4  -6    3117     112
  -1   4  -6    2934     136
  -1  -4  -6    3259     107
  -1  -4  -6    3294     150
  -1   4  -7    2409     107
  -1   4  -7    2429      89
  -1   4  -7    2175     125
   1   4   7    2591     122
  -1  -4  -7    2485     140
  -1  -4  -7    2490      98
  -1   4  -8      52      56
   1   4   8       3      66
  -1   4  -8       2      71
  -1   4  -8      23      47
  -1  -4  -8      72      41
  -1  -4  -8      71      57
   1   4   9    1489     120
  -1   4  -9    1185     128
  -1  -4  -9    1471     100
  -1  -4  -9    1310     124
   1   4  10     325      93
  -1   4 -10     162      79
  -1  -4 -10     204      58
  -1  -4 -10       7      68
  -1   4 -11    2532     189
   1   4  11    2662     172
  -1  -4 -11    2704     153
  -1  -4 -11    2731     194
   1   4  12      23     106
  -1   4 -12      62      89
  -1  -4 -12       0      85
  -1  -4 -12       0      65
   1   4  13     380     131
  -1   4 -13     240     112
  -1  -4 -13     296      98
  -1  -4 -13      99     101
   1   4  14      95     128
  -1   4 -14       5     118
  -1  -4 -14     238      99
  -1  -4 -14     396     117
  -1   4 -15     266     132
  -1  -4 -15      64     112
  -1  -4 -15     224     127
  -1   4 -16       1     143
  -1  -4 -16       1     125
  -1  -4 -16      94     145
  -1   4 -17      21     168
  -1  -4 -17      34     145
  -1   4 -18     208     194
  -1  -4 -18     250     198
   1   5 -19     277     218
   1  -5 -19       1     215
   1   5 -18     214     193
   1  -5 -18     198     186
   1   5 -17     228     174
   1  -5 -17     357     169
   1   5 -16     357     159
   1  -5 -16     164     140
   1  -5 -16     140     127
  -1   5  15      41     159
   1   5 -15      28     133
   1  -5 -15     131     123
   1  -5 -15      66     106
   1   5 -14     500     137
   1   5 -14     434     124
  -1   5  14     444     165
   1  -5 -14     390     104
   1  -5 -14     543     125
  -1   5  13     302     134
   1   5 -13     366      99
   1   5 -13     399     124
   1  -5 -13     257     101
   1  -5 -13     216      87
   1   5 -12    2181     157
   1   5 -12    2388     212
  -1   5  12    2116     194
   1  -5 -12    2266     197
   1  -5 -12    2235     157
   1   5 -11     159      77
   1   5 -11     133      88
  -1   5  11       6     102
   1  -5 -11       1      56
   1  -5 -11       1      73
   1   5 -10    1042     103
   1   5 -10    1352     150
  -1   5  10    1207     123
   1  -5 -10    1095     100
   1  -5 -10    1247     121
  -1   5   9    2074     143
   1   5  -9    1668     143
   1   5  -9    1871     110
   1  -5  -9    1763     141
   1  -5  -9    1805     104
   1   5  -8    9862     319
   1   5  -8    9803     284
  -1   5   8   10060     317
   1  -5  -8   10046     340
   1  -5  -8    9707     259
  -1   5   7   15375     414
   1   5  -7   15557     411
   1   5  -7   15735     386
   1  -5  -7   15691     347
   1  -5  -7   15728     435
  -1   5   6    1273      90
   1   5  -6    1448      73
   1  -5  -6    1386      99
   1   5  -5      32      32
  -1   5   5      32      42
   1  -5  -5      32      34
  -1   5   4    3964     136
   1   5  -4    3911     121
   1  -5  -4    4098     139
  -1  -5   4    4117     138
  -1  -5   4    3880     128
  -1   5   3    2811     120
  -1   5   3    2821     119
   1   5  -3    2930     108
   1  -5  -3    2972     120
  -1  -5   3    2673     110
  -1   5   2   46688     987
   1   5  -2   47146     984
  -1   5   2   46027     994
   1  -5  -2   48647     988
  -1  -5   2   46985     986
   1  -5  -2   45791     990
  -1   5   1   65889    1208
  -1   5   1   64463    1218
   1   5  -1   64542    1212
  -1  -5   1   63203    1211
   1  -5  -1   61439    1212
   1  -5  -1   66616    1207
  -1   5   0     993      35
  -1   5   0     912      37
   1   5   0     839      35
   1   5   0     942      38
  -1  -5   0     973      35
  -1  -5   0     902      37
   1  -5   0     880      36
  -1   5  -1    5464     127
  -1   5  -1    5487     128
   1   5   1    5425     135
   1   5   1    5463     105
   1   5   1    5364     131
  -1  -5  -1    5609     135
   1  -5   1    5397     126
  -1  -5  -1    5295     129
   1   5   2   23151     566
  -1   5  -2   23185     555
   1   5   2   22101     573
  -1   5  -2   23237     539
  -1  -5  -2   22810     562
   1  -5   2   23004     555
  -1  -5  -2   23727     576
   1   5   3      50      31
  -1   5  -3      23      27
  -1   5  -3      29      23
  -1  -5  -3      30      28
   1  -5   3      30      26
  -1  -5  -3      40      30
  -1   5  -4    5524     147
   1   5   4    5585     165
  -1   5  -4    5519     174
   1  -5   4    5287     149
  -1  -5  -4    5556     182
  -1  -5  -4    5324     158
  -1   5  -5     768      85
   1   5   5     839      65
   1   5   5     889      77
  -1   5  -5     803      56
   1  -5   5     810      70
  -1  -5  -5     875      51
   1  -5   5     921      77
  -1  -5  -5     753      82
   1   5   6    3634     134
  -1   5  -6    3457     145
  -1   5  -6    3576     109
   1   5   6    3735     125
  -1   5  -6    3338     119
  -1  -5  -6    3774     105
  -1  -5  -6    3841     159
  -1   5  -7    6347     221
  -1   5  -7    6382     176
   1   5   7    6677     210
  -1   5  -7    6473     191
  -1  -5  -7    6537     243
  -1  -5  -7    6511     172
  -1   5  -8    4190     168
   1   5   8    4327     181
  -1   5  -8    4280     144
  -1   5  -8    4463     199
  -1  -5  -8    4369     148
  -1  -5  -8    4490     213
  -1   5  -9    2811     172
   1   5   9    3539     166
  -1  -5  -9    3505     183
  -1  -5  -9    3247     132
   1   5  10    2893     167
  -1   5 -10    2977     181
  -1  -5 -10    3019     135
  -1  -5 -10    2987     177
  -1   5 -11    1006     165
   1   5  11    1264     150
  -1  -5 -11     875     115
  -1  -5 -11    1328     150
   1   5  12     359     128
  -1   5 -12     265     103
  -1  -5 -12     317      78
  -1  -5 -12     299      98
  -1   5 -13      27     100
   1   5  13       7     123
  -1  -5 -13      63      81
  -1  -5 -13      29      99
  -1   5 -14      25     116
   1   5  14     160     145
  -1  -5 -14       0      93
  -1  -5 -14      83     113
  -1   5 -15     147     128
  -1  -5 -15     177     130
  -1  -5 -15       7     106
  -1   5 -16     178     150
  -1  -5 -16     144     125
  -1  -5 -16     129     153
  -1   5 -17     137     176
  -1  -5 -17     112     171
  -1   5 -18      33     197
  -1  -5 -18     270     197
   1   6 -18       1     189
   1  -6 -18      79     188
   1   6 -17     137     175
   1  -6 -17     123     170
   1   6 -16     786     174
   1  -6 -16    1101     168
   1  -6 -16     884     143
  -1   6  15       3     169
   1   6 -15       3     131
   1  -6 -15     198     125
   1  -6 -15     127     107
  -1   6  14     394     157
   1   6 -14     385     135
   1   6 -14      68     110
   1  -6 -14     466     119
   1  -6 -14     284      94
  -1   6  13       0     146
   1   6 -13      12     110
   1   6 -13      88      92
   1  -6 -13      54      75
   1  -6 -13     145      95
  -1   6  12    1961     190
   1   6 -12    1836     132
   1   6 -12    2171     200
   1  -6 -12    2071     140
   1  -6 -12    2092     178
  -1   6  11    1376     165
   1   6 -11    1580     184
   1   6 -11    1316     118
   1  -6 -11    1617     122
   1  -6 -11    1725     158
  -1   6  10     453     115
   1   6 -10     443      96
   1   6 -10     503      76
   1  -6 -10     353      55
   1  -6 -10     485      79
   1   6  -9     927     123
   1   6  -9    1085      92
  -1   6   9    1171     134
   1  -6  -9    1287     128
   1  -6  -9    1184      84
  -1   6   8     172      76
   1   6  -8     194      57
   1   6  -8     107      53
   1  -6  -8     166      60
   1  -6  -8      39      34
   1   6  -7     902     118
  -1   6   7     922     103
   1   6  -7     920      81
   1  -6  -7     962     102
  -1   6   6    3954     183
   1   6  -6    3700     156
   1  -6  -6    3972     190
  -1   6   5     359      59
   1   6  -5     339      46
   1  -6  -5     323      50
   1   6  -4   11705     331
  -1   6   4   11684     350
   1  -6  -4   12079     354
   1   6  -3    3978      87
  -1   6   3    4044      99
   1  -6  -3    4137      97
   1   6  -2    6458     211
  -1   6   2    6378     219
  -1   6   2    6530     222
  -1  -6   2    6419     212
   1  -6  -2    6669     215
  -1   6   1   11836     319
  -1   6   1   13854     367
   1   6  -1   13410     365
  -1   6   1   13680     374
   1  -6  -1   13694     364
   1  -6  -1   13172     367
  -1  -6   1   13199     365
  -1   6   0   24386     613
  -1   6   0   24724     607
   1   6   0   24297     611
   1   6   0   24139     609
  -1   6   0   24611     561
   1  -6   0   23393     607
  -1  -6   0   24169     610
   1   6   1   12435     263
   1   6   1   12762     257
  -1   6  -1   12798     253
   1   6   1   12484     217
  -1   6  -1   12701     243
  -1  -6  -1   12818     257
   1  -6   1   12639     251
  -1  -6  -1   12782     259
   1   6   2    1163      55
  -1   6  -2    1166      60
  -1   6  -2    1196      47
  -1  -6  -2    1114      57
   1  -6   2    1224      49
   1   6   3      56      51
  -1   6  -3      37      44
  -1   6  -3      88      41
   1  -6   3      56      44
  -1  -6  -3     124      57
   1   6   4      49      44
  -1   6  -4      16      33
  -1   6  -4      47      42
   1  -6   4       7      38
  -1  -6  -4      39      40
   1   6   5      87      44
  -1   6  -5      27      45
  -1   6  -5      99      35
   1  -6   5      96      48
  -1  -6  -5      58      39
  -1   6  -6     490      94
  -1   6  -6     523      58
   1   6   6     453      80
  -1  -6  -6     564      92
   1  -6   6     564      89
  -1  -6  -6     589      50
   1  -6   6     523      82
   1   6   7    1211     106
  -1   6  -7    1090     107
  -1   6  -7    1066      74
  -1  -6  -7    1163     112
  -1  -6  -7    1221      69
  -1   6  -8    2870     157
  -1   6  -8    2917     108
   1   6   8    3058     147
  -1  -6  -8    3001     164
  -1  -6  -8    3053     108
  -1   6  -9     740      75
   1   6   9     719     121
  -1   6  -9     861     132
  -1  -6  -9     972     117
  -1  -6  -9     961      84
  -1   6 -10    1650     163
  -1   6 -10    1474      99
   1   6  10    1527     150
  -1  -6 -10    1584     109
  -1  -6 -10    1354     146
   1   6  11     176     112
  -1   6 -11      72      88
  -1  -6 -11     169      85
  -1  -6 -11     176      62
   1   6  12     563     136
  -1   6 -12     498     111
  -1  -6 -12     564      78
  -1  -6 -12     531     104
   1   6  13    1106     169
  -1   6 -13    1220     196
  -1  -6 -13     883     105
  -1  -6 -13    1428     183
   1   6  14     166     157
  -1   6 -14     143     125
  -1  -6 -14      37      94
  -1  -6 -14     188     114
  -1   6 -15       1     128
  -1  -6 -15      61     104
  -1  -6 -15     192     129
  -1   6 -16     454     169
  -1  -6 -16     315     154
  -1   6 -17     246     186
  -1  -6 -17     210     171
  -1   6 -18       5     199
  -1  -6 -18      75     193
   1   7 -18       1     197
   1  -7 -18     172     197
   1   7 -17      94     180
   1  -7 -17      28     166
  -1   7  16       1     202
   1   7 -16       1     150
   1  -7 -16       1     146
  -1   7  15     324     189
   1   7 -15     285     152
   1  -7 -15     684     146
   1  -7 -15     454     102
   1   7 -14    1842     244
  -1   7  14    2274     227
   1   7 -14    1844     166
   1  -7 -14    1757     161
   1  -7 -14    1923     204
   1   7 -13     636     112
   1   7 -13     566     135
  -1   7  13     654     153
   1  -7 -13     487     109
   1  -7 -13     409      80
   1   7 -12     114     102
  -1   7  12     310     132
   1   7 -12      55      89
   1  -7 -12      11      85
   1  -7 -12     185      63
   1   7 -11     220      83
  -1   7  11     235     111
   1   7 -11     209      96
   1  -7 -11     102      55
   1  -7 -11     283      77
   1   7 -10      15      68
   1   7 -10     246      86
  -1   7  10      15      99
   1  -7 -10     220      67
   1  -7 -10      57      45
  -1   7   9    1790     151
   1   7  -9    1847     161
   1   7  -9    1700     111
   1  -7  -9    1991     140
   1   7  -8       7      51
  -1   7   8       7      70
   1   7  -8       7      54
   1  -7  -8      97      59
   1   7  -7    3587     167
  -1   7   7    3501     160
   1   7  -7    3424     130
   1  -7  -7    3435     162
  -1   7   6     327      75
   1   7  -6     316      62
   1  -7  -6     228      61
  -1   7   5    4601     169
   1   7  -5    4768     147
   1  -7  -5    4776     172
  -1   7   4     315      77
   1   7  -4     289      63
   1  -7  -4     343      73
  -1   7   3      43      37
   1   7  -3      11      29
   1  -7  -3      25      28
   1   7  -2    8679     224
  -1   7   2    8301     232
   1  -7  -2    8358     225
   1   7  -1     423      47
  -1   7   1     476      52
  -1   7   1     483      40
   1  -7  -1     445      45
  -1   7   0   17685     338
   1   7   0   17336     372
  -1   7   0   17425     374
   1   7   1    1367      76
  -1   7  -1    1364      73
   1   7   1    1421      56
  -1   7  -1    1399      76
  -1  -7  -1    1413      75
   1   7   2     792      50
  -1   7  -2     885      55
  -1   7  -2     897      43
  -1  -7  -2     872      53
  -1   7  -3    1046      82
   1   7   3    1147      76
  -1   7  -3    1055      64
  -1  -7  -3    1153      80
  -1   7  -4      39      38
  -1   7  -4      70      31
   1   7   4      23      44
  -1  -7  -4      94      30
  -1   7  -5     106      45
   1   7   5     150      57
  -1   7  -5      98      38
  -1  -7  -5     128      46
  -1   7  -6     799      61
   1   7   6     745      79
  -1   7  -6     799      90
  -1  -7  -6     662      69
  -1   7  -7     786     105
  -1   7  -7     867      68
   1   7   7     769      95
  -1  -7  -7     858     101
   1   7   8    5332     213
  -1   7  -8    5611     227
  -1   7  -8    5366     176
  -1  -7  -8    5676     243
  -1  -7  -8    5502     159
   1   7   9   12607     372
  -1   7  -9   12385     320
  -1   7  -9   13037     391
  -1  -7  -9   12858     407
  -1  -7  -9   12854     300
  -1   7 -10     503      79
  -1   7 -10     360     102
   1   7  10     523     120
  -1  -7 -10     309      88
  -1  -7 -10     447      84
  -1   7 -11     140      98
   1   7  11      83     118
  -1  -7 -11     126      62
  -1  -7 -11     214      85
   1   7  12       1     125
  -1   7 -12      10      91
  -1  -7 -12       1      86
  -1  -7 -12      57      61
  -1   7 -13       1     102
   1   7  13       0     142
  -1  -7 -13      26     105
  -1  -7 -13      73      72
   1   7  14       1     162
  -1   7 -14      38     120
  -1  -7 -14       1     112
  -1  -7 -14      80      86
  -1   7 -15     540     151
  -1  -7 -15     701     146
  -1  -7 -15     402     109
  -1   7 -16     366     157
  -1  -7 -16       0     147
  -1   7 -17      62     183
  -1  -7 -17      22     166
  -1   7 -18     140     205
  -1  -7 -18      27     196
   1   8 -18     102     194
   1  -8 -18       1     185
   1   8 -17     139     181
   1  -8 -17       0     169
  -1   8  16     876     228
   1   8 -16     512     182
   1  -8 -16     624     158
   1   8 -15       3     148
  -1   8  15     143     177
   1  -8 -15      17     131
   1   8 -14     132     112
   1   8 -14     295     144
  -1   8  14       4     161
   1  -8 -14     230      79
   1  -8 -14     121     117
  -1   8  13     158     148
   1   8 -13     172      99
   1   8 -13     207     121
   1  -8 -13     201      99
   1  -8 -13     228      78
   1   8 -12    4205     265
  -1   8  12    4134     250
   1   8 -12    3696     179
   1  -8 -12    4084     165
   1  -8 -12    3891     236
  -1   8  11       7     114
   1   8 -11      59      78
   1   8 -11      70      98
   1  -8 -11       7      76
  -1   8  10      11     103
   1   8 -10       0      66
   1   8 -10       0      80
   1  -8 -10      38      66
   1   8  -9    1579     105
  -1   8   9    1498     141
   1   8  -9    1921     157
   1  -8  -9    1715     120
   1   8  -8     324      76
  -1   8   8     570     108
   1   8  -8     429      66
   1  -8  -8     522      79
  -1   8   7     324      98
   1   8  -7     192      70
   1   8  -7     211      73
   1  -8  -7     238      73
  -1   8   6    1458     115
   1   8  -6    1475      98
   1  -8  -6    1582     115
  -1   8   5    3777     138
   1   8  -5    3965     122
   1  -8  -5    3995     141
  -1   8   4   24919     563
   1   8  -4   24783     539
   1  -8  -4   25595     561
  -1   8   3     276      58
   1   8  -3     281      52
   1  -8  -3     213      42
  -1   8   2    2241     100
   1   8  -2    2322      92
   1  -8  -2    2254      92
   1   8  -1     551      50
  -1   8   1     585      57
  -1   8   1     618      45
  -1   8   0    5842     136
   1   8   0    5623     152
  -1   8   0    5790     155
   1   8   1    5065     161
  -1   8  -1    5096     157
   1   8   1    5156     128
  -1  -8  -1    5044     159
  -1   8  -2       7      33
  -1   8  -2       1      29
   1   8   2       6      35
  -1  -8  -2      10      27
  -1   8  -3       2      31
  -1   8  -3      16      35
   1   8   3       2      37
  -1  -8  -3       2      30
   1   8   4    5668     176
  -1   8  -4    6015     162
  -1   8  -4    5975     185
  -1  -8  -4    5856     187
  -1   8  -5    3980     121
   1   8   5    4097     144
  -1   8  -5    4064     153
  -1  -8  -5    3965     152
   1   8   6    8041     258
  -1   8  -6    8132     266
  -1   8  -6    8143     227
  -1  -8  -6    8486     285
   1   8   7     579     111
  -1   8  -7     711     119
  -1   8  -7     741      78
  -1  -8  -7     730     109
  -1   8  -8     153      73
   1   8   8     132      85
  -1   8  -8      62      54
  -1  -8  -8      43      54
  -1   8  -9    2275     121
  -1   8  -9    2341     185
   1   8   9    2340     173
  -1  -8  -9    2211     159
  -1   8 -10      92      87
   1   8  10      72      98
  -1   8 -10      38      62
  -1  -8 -10     135      48
  -1  -8 -10       1      71
  -1   8 -11     292     104
   1   8  11     225     128
  -1   8 -11     308      84
  -1  -8 -11     197      60
  -1  -8 -11     220      87
   1   8  12    1092     169
  -1   8 -12     871     142
  -1  -8 -12    1144     117
  -1  -8 -12     994     168
  -1   8 -13      31     110
   1   8  13     324     156
  -1  -8 -13      86     104
  -1  -8 -13     244      74
   1   8  14       2     167
  -1   8 -14      69     120
  -1  -8 -14       2     115
  -1  -8 -14      28      79
  -1   8 -15       0     134
  -1  -8 -15       0     137
  -1   8 -16     695     178
  -1  -8 -16     736     169
  -1   8 -17       2     179
  -1  -8 -17       2     171
  -1   8 -18     296     213
  -1  -8 -18       0     187
   1   9 -18       1     205
   1  -9 -18     286     191
   1   9 -17     490     178
   1  -9 -17     519     170
   1   9 -16       4     166
  -1   9  16     372     218
   1  -9 -16       4     139
  -1   9  15     282     196
   1   9 -15     151     146
   1  -9 -15     117     126
   1   9 -14     225     119
   1   9 -14     253     145
  -1   9  14     281     176
   1  -9 -14     438     114
   1   9 -13    1536     233
  -1   9  13    1805     230
   1   9 -13    1284     153
   1  -9 -13    1487     180
   1   9 -12       9     110
  -1   9  12     201     136
   1   9 -12      80      90
   1  -9 -12      89      86
   1   9 -11     243     106
   1   9 -11     117      81
  -1   9  11     185     117
   1  -9 -11     256      79
   1   9 -10    1111     182
  -1   9  10     903     164
   1   9 -10     983     115
   1  -9 -10    1034     134
   1   9  -9       6      75
   1   9  -9       6      64
  -1   9   9      29      94
   1  -9  -9       6      60
   1   9  -8    1228     145
  -1   9   8    1530     133
   1   9  -8    1344      98
   1  -9  -8    1199     117
   1   9  -7     694      82
   1   9  -7     780     119
  -1   9   7     593     107
   1  -9  -7     725     103
   1   9  -6     179      65
   1   9  -6     196      56
  -1   9   6     147      75
   1  -9  -6     198      55
  -1   9   5      15      58
   1   9  -5      31      44
   1  -9  -5      26      45
  -1   9   4    3721     161
   1   9  -4    3829     142
   1  -9  -4    3771     154
  -1   9   3   36745     876
   1   9  -3   37477     858
   1  -9  -3   37081     866
  -1   9   2    2722     121
   1   9  -2    2639     107
   1  -9  -2    2548     106
  -1   9   1    1377      72
  -1   9   1    1172      89
   1   9  -1    1235      81
   1   9   0      26      35
  -1   9   0      26      37
  -1   9   0       3      30
  -1   9  -1    4623     165
   1   9   1    4730     170
  -1  -9  -1    4643     166
  -1   9  -2    8139     249
  -1   9  -2    8109     250
   1   9   2    8108     261
  -1  -9  -2    8211     260
  -1   9  -3    8131     242
  -1   9  -3    7870     249
   1   9   3    8310     259
  -1  -9  -3    7849     260
   1   9   4    3492     144
  -1   9  -4    3483     150
  -1   9  -4    3500     127
  -1  -9  -4    3448     148
   1   9   5     135      59
  -1   9  -5     127      47
  -1   9  -5     112      47
  -1  -9  -5     135      46
  -1   9  -6    1332      88
   1   9   6    1269     111
  -1   9  -6    1274     123
  -1  -9  -6    1333     112
   1   9   7     276      86
  -1   9  -7     166      60
  -1   9  -7     268      62
  -1  -9  -7     150      57
   1   9   8     972     115
  -1   9  -8     803      80
  -1   9  -8    1262     141
  -1  -9  -8     803     104
  -1   9  -9      57      57
   1   9   9     111      93
  -1   9  -9       0      81
  -1  -9  -9       0      61
  -1   9 -10    4038     155
  -1   9 -10    4205     233
   1   9  10    4391     213
  -1  -9 -10    4183     212
   1   9  11    3359     229
  -1   9 -11    3805     160
  -1   9 -11    3769     241
  -1  -9 -11    3696     224
  -1   9 -12       2     101
  -1   9 -12      63      82
   1   9  12      39     131
  -1  -9 -12       7      87
  -1   9 -13     643     138
   1   9  13     982     179
  -1  -9 -13     766      80
  -1  -9 -13     674     112
   1   9  14     100     176
  -1   9 -14     265     133
  -1  -9 -14     141     120
   1   9  15     359     217
  -1   9 -15     297     157
  -1  -9 -15     325     135
  -1   9 -16     584     184
  -1  -9 -16     486     157
  -1   9 -17       4     183
  -1  -9 -17       0     172
  -1   9 -18       0     215
  -1  -9 -18     112     196
   1  10 -18     227     208
   1 -10 -18       0     201
   1  10 -17     177     190
   1 -10 -17       0     162
   1  10 -16       0     161
  -1  10  16     587     223
   1 -10 -16       0     144
   1  10 -15     538     168
  -1  10  15     259     209
   1 -10 -15      25     132
  -1  10  14       0     165
   1  10 -14       3     136
   1  10 -14      14     120
   1 -10 -14       0     109
   1  10 -13      68     125
  -1  10  13     197     166
   1  10 -13      43     107
   1  10 -12    1139     138
  -1  10  12    1305     205
   1  10 -12    1425     206
   1 -10 -12    1141     162
   1  10 -11      93     108
   1  10 -11     141      87
  -1  10  11      56     132
   1 -10 -11      46      80
   1  10 -10     457     113
  -1  10  10     632     135
   1  10 -10     389      90
   1 -10 -10     357      84
   1  10  -9    2866     151
  -1  10   9    2600     193
   1  10  -9    2906     203
   1 -10  -9    2921     172
  -1  10   8     199      90
   1  10  -8     210      83
   1  10  -8     259      65
   1 -10  -8     214      57
  -1  10   7     766     111
   1  10  -7     975      90
   1  10  -7     684      91
   1 -10  -7    1063     107
   1  10  -6    1010      90
  -1  10   6    1069     111
   1  10  -6    1144     121
   1 -10  -6    1077      99
  -1  10   5    1333     116
   1  10  -5    1469      95
   1 -10  -5    1307     103
   1  10  -4    6100     208
  -1  10   4    6114     228
   1 -10  -4    6081     219
   1  10  -3     323      64
  -1  10   3     401      79
   1 -10  -3     309      60
   1  10  -2    2174      96
  -1  10   2    2069     102
   1 -10  -2    2109      91
   1  10  -1    1398      97
  -1  10   1    1321     103
  -1  10   1    1421      82
  -1  10   0    3604     134
   1  10   0    3817     153
  -1  10   0    3697     155
  -1  10  -1   15291     408
  -1  10  -1   15205     380
   1  10   1   14924     411
  -1 -10  -1   14722     405
   1  10   2     121      64
  -1  10  -2      72      50
  -1  10  -2     114      59
  -1 -10  -2      85      46
  -1  10  -3       6      44
   1  10   3      10      53
  -1  10  -3       6      47
  -1 -10  -3       4      35
  -1  10  -4     212      61
   1  10   4     393      76
  -1  10  -4     408      66
  -1 -10  -4     307      57
  -1  10  -5    2545     119
   1  10   5    2555     142
  -1  10  -5    2461     148
  -1 -10  -5    2644     148
  -1  10  -6      83      56
   1  10   6      91      80
  -1  10  -6      44      60
  -1 -10  -6      69      58
  -1  10  -7     589      90
  -1  10  -7     682      85
   1  10   7     737     102
  -1 -10  -7     635      87
  -1  10  -8     847     143
   1  10   8     724     121
  -1  10  -8     815      90
  -1 -10  -8     598      92
  -1  10  -9      48      87
   1  10   9       0     101
  -1  10  -9      33      66
  -1 -10  -9      19      67
  -1  10 -10     222      75
  -1  10 -10      50      92
   1  10  10     155     114
  -1 -10 -10     169      74
  -1  10 -11    2779     147
   1  10  11    2638     208
  -1  10 -11    2948     224
  -1 -10 -11    2641     196
   1  10  12     496     150
  -1  10 -12     472     101
  -1  10 -12     332     125
  -1 -10 -12     260     102
   1  10  13     608     170
  -1  10 -13     472     132
  -1 -10 -13     183     111
  -1  10 -14     314     137
   1  10  14     400     186
  -1 -10 -14     289     126
  -1  10 -15       1     151
   1  10  15     100     197
  -1 -10 -15      79     136
  -1  10 -16      79     169
  -1 -10 -16       1     154
  -1  10 -17     258     195
   1  11 -18       1     209
   1 -11 -18       1     198
   1  11 -17     322     195
   1 -11 -17     120     177
   1  11 -16     110     182
  -1  11  16      96     228
   1 -11 -16     170     155
   1  11 -15     454     169
  -1  11  15     330     208
   1 -11 -15     272     139
  -1  11  14     744     200
   1  11 -14     480     156
   1  11 -14     630     123
   1 -11 -14     562     134
   1  11 -13     250     137
   1  11 -13     264     121
  -1  11  13     415     173
   1 -11 -13     112     106
  -1  11  12     562     163
   1  11 -12     285     122
   1  11 -12     446     112
   1 -11 -12     283      94
  -1  11  11      87     137
   1  11 -11      28      93
   1  11 -11      84     108
   1 -11 -11     125      86
   1  11 -10      36     100
   1  11 -10       1      80
  -1  11  10      32     111
   1 -11 -10       1      66
  -1  11   9      26      96
   1  11  -9     165      80
   1  11  -9     174      87
   1 -11  -9      33      61
   1  11  -8    1483     164
   1  11  -8    1532     123
  -1  11   8    1344     152
   1 -11  -8    1438     126
   1  11  -7      16      59
  -1  11   7       5      80
   1  11  -7      34      77
   1 -11  -7       5      48
  -1  11   6     830     110
   1  11  -6     657      83
   1  11  -6     755      84
   1 -11  -6     752      94
  -1  11   5     349      90
   1  11  -5     227      67
   1 -11  -5     186      52
   1  11  -4    1511     103
  -1  11   4    1503     120
   1 -11  -4    1395     105
   1  11  -3    2044     113
  -1  11   3    1999     123
   1 -11  -3    1886     108
   1  11  -2     186      60
  -1  11   2     240      70
   1 -11  -2     144      44
  -1  11   1    8976     272
   1  11  -1    8889     262
  -1  11   1    9169     224
  -1  11   0    2199     111
   1  11   0    2167     120
  -1  11   0    2212     123
  -1  11  -1     724      78
   1  11   1     664      80
  -1  11  -1     638      77
  -1 -11  -1     752      69
  -1  11  -2     974      88
  -1  11  -2     989      74
   1  11   2     898      80
  -1 -11  -2     915      66
   1  11   3       1      53
  -1  11  -3       1      50
  -1  11  -3       1      42
  -1 -11  -3      26      40
   1  11   4    7061     250
  -1  11  -4    6789     241
  -1  11  -4    6834     226
  -1 -11  -4    6654     248
  -1  11  -5    1721     103
  -1  11  -5    1829     131
   1  11   5    1569     123
  -1 -11  -5    1597     117
  -1  11  -6      14      66
   1  11   6      12      74
  -1  11  -6      25      53
  -1 -11  -6      13      54
   1  11   7     162      90
  -1  11  -7     196      74
  -1  11  -7     176      63
  -1 -11  -7     156      54
  -1  11  -8    1747     172
   1  11   8    1546     165
  -1  11  -8    1659     120
  -1 -11  -8    1340     134
  -1  11  -9    2212     192
   1  11   9    2094     180
  -1  11  -9    2036     126
  -1 -11  -9    2046     153
  -1  11 -10     391     110
   1  11  10     412     124
  -1  11 -10     584      92
  -1 -11 -10     320      87
  -1  11 -11     254      89
   1  11  11     141     132
  -1  11 -11     171     103
  -1 -11 -11     193      90
   1  11  12    1060     180
  -1  11 -12     568     135
  -1  11 -12     936     122
  -1 -11 -12     642     115
  -1  11 -13     118     108
   1  11  13     137     171
  -1  11 -13       1     115
  -1 -11 -13     119     107
  -1  11 -14     271     140
   1  11  14     150     195
  -1 -11 -14      96     125
  -1  11 -15      30     154
   1  11  15       1     215
  -1 -11 -15      77     143
  -1  11 -16     280     173
  -1 -11 -16     229     160
  -1  11 -17     333     200
  -1 -11 -17       0     181
   1  12 -17     444     201
   1 -12 -17     266     189
  -1  12  16      91     241
   1  12 -16       0     177
   1 -12 -16       0     154
   1  12 -15      78     160
  -1  12  15      38     212
   1 -12 -15       1     135
   1  12 -14     231     155
   1  12 -14     253     116
  -1  12  14     259     204
   1 -12 -14       1     123
  -1  12  13     117     183
   1  12 -13     123     143
   1  12 -13     192     107
   1 -12 -13       0     106
   1  12 -12       0      99
  -1  12  12     119     159
   1  12 -12       0     112
   1 -12 -12      36      90
  -1  12  11     196     145
   1  12 -11      27      97
   1  12 -11     130     114
   1 -12 -11      68      79
   1  12 -10     151     110
   1  12 -10     290     100
  -1  12  10     438     139
   1 -12 -10      82      75
   1  12  -9     716      92
   1  12  -9     578     111
  -1  12   9     786     134
   1 -12  -9     603      85
   1  12  -8      95      82
  -1  12   8     227     100
   1  12  -8     236      79
   1 -12  -8     131      58
   1  12  -7     107      80
  -1  12   7      24      79
   1  12  -7      17      67
   1 -12  -7       8      49
  -1  12   6     179      84
   1  12  -6     200      71
   1  12  -6     364      73
   1 -12  -6     238      58
   1  12  -5    2585     130
   1  12  -5    2539     154
  -1  12   5    2567     153
   1 -12  -5    2375     131
  -1  12   4    1595     132
   1  12  -4    1718     119
   1 -12  -4    1570     115
   1  12  -3     327      64
  -1  12   3     308      70
   1 -12  -3     249      44
   1  12  -2    2071     114
  -1  12   2    1978     125
   1 -12  -2    1991     108
  -1  12   1    3119     158
   1  12  -1    3228     151
  -1  12   1    3242     126
  -1  12   0     230      49
   1  12   0     289      63
  -1  12   0     231      63
   1  12   1   12025     345
  -1  12  -1   12047     340
  -1  12  -1   12507     318
  -1  12  -2    1654     117
   1  12   2    1566     117
  -1  12  -2    1628     108
  -1 -12  -2    1595     104
  -1  12  -3    2327     114
   1  12   3    2596     133
  -1  12  -3    2247     131
  -1 -12  -3    2165     118
   1  12   4     223      74
  -1  12  -4     124      58
  -1  12  -4     207      62
  -1 -12  -4     176      51
  -1  12  -5    1060     121
  -1  12  -5    1052      97
   1  12   5    1013     122
  -1 -12  -5     982     102
   1  12   6     577     111
  -1  12  -6     424      91
  -1 -12  -6     352      61
   1  12   7     618     121
  -1  12  -7     429      98
  -1  12  -7     590      93
  -1 -12  -7     440      81
  -1  12  -8      57      73
  -1  12  -8       2      81
   1  12   8      10      87
  -1 -12  -8      18      62
  -1  12  -9       3      91
   1  12   9      98     107
  -1  12  -9       8      70
  -1 -12  -9       9      66
  -1  12 -10     303     110
   1  12  10     293     129
  -1  12 -10     288      87
  -1 -12 -10      98      76
  -1  12 -11     796     140
  -1  12 -11     940     135
   1  12  11    1113     178
  -1 -12 -11     851     150
  -1  12 -12     792     119
  -1  12 -12     486     146
   1  12  12     624     181
  -1 -12 -12     623     122
  -1  12 -13       2     120
   1  12  13     326     179
  -1  12 -13      89     116
  -1 -12 -13      89     116
  -1  12 -14     177     143
   1  12  14     122     205
  -1 -12 -14      37     128
  -1  12 -15     187     165
   1  12  15     329     232
  -1 -12 -15     130     148
  -1  12 -16     258     189
  -1 -12 -16      37     162
  -1  12 -17     242     201
  -1 -12 -17      12     183
   1  13 -17     222     197
   1 -13 -17       1     177
   1  13 -16       0     184
  -1  13  16       0     234
   1 -13 -16       7     153
  -1  13  15     407     243
   1  13 -15     180     178
   1 -13 -15     486     141
  -1  13  14     170     212
   1  13 -14       1     119
   1  13 -14     175     155
   1 -13 -14       1     116
   1  13 -13      31     109
  -1  13  13     244     184
   1  13 -13      87     147
   1 -13 -13       0     104
   1  13 -12      61     117
  -1  13  12     113     162
   1  13 -12     178      96
   1 -13 -12       2      90
  -1  13  11      60     136
   1  13 -11     118     114
   1  13 -11     212      94
   1 -13 -11       3      83
   1  13 -10     449     129
   1  13 -10     555     116
  -1  13  10     613     154
   1 -13 -10     330      87
  -1  13   9     607     136
   1  13  -9     539      94
   1  13  -9     469     102
   1 -13  -9     337      75
  -1  13   8     637     121
   1  13  -8     367      97
   1  13  -8     581      97
   1  13  -7     251      93
   1  13  -7     351      87
  -1  13   7     292     103
   1 -13  -7     174      57
  -1  13   6     131      79
   1  13  -6      65      79
   1  13  -6      45      67
   1 -13  -6      30      46
   1  13  -5     135      68
   1  13  -5     168      72
  -1  13   5     265      95
   1 -13  -5     141      56
   1  13  -4     186      65
  -1  13   4     185      80
   1 -13  -4     152      48
  -1  13   3    3422     162
   1  13  -3    3521     148
   1 -13  -3    3625     148
  -1  13   2       8      62
   1  13  -2      94      56
   1  13  -1    2223     137
  -1  13   1    2229     118
  -1  13   1    2118     141
  -1  13   0    1146      94
   1  13   0    1052      95
  -1  13   0     970     100
   1  13   1    1371     100
  -1  13  -1    1234      96
  -1  13  -1    1468     100
  -1  13  -2    3525     155
   1  13   2    3404     111
   1  13   2    3482     161
  -1  13  -2    3675     159
  -1 -13  -2    3368     148
   1  13   3    1086     107
  -1  13  -3     858      95
  -1  13  -3     956     111
  -1 -13  -3    1009      94
  -1  13  -4     332      75
  -1  13  -4     497      78
   1  13   4     456      92
  -1 -13  -4     413      69
  -1  13  -5     127      67
  -1  13  -5     154      71
   1  13   5     126      84
  -1 -13  -5      71      45
  -1  13  -6      22      63
   1  13   6       0      79
  -1  13  -6       4      72
  -1 -13  -6       0      49
  -1  13  -7      97      84
  -1  13  -7     141      85
   1  13   7     132      93
  -1 -13  -7      92      58
   1  13   8    1051     142
  -1  13  -8     777     113
  -1  13  -8     947     113
  -1 -13  -8     775     118
  -1  13  -9     266      87
  -1  13  -9      83      96
   1  13   9     274     115
  -1 -13  -9     100      70
   1  13  10     330     132
  -1  13 -10       3      88
  -1  13 -10     184     110
  -1 -13 -10       3      81
   1  13  11     732     161
  -1  13 -11     505     124
  -1  13 -11     474     115
  -1 -13 -11     243      96
  -1  13 -12       1     108
  -1  13 -12       1     119
   1  13  12      88     164
  -1 -13 -12       1      98
  -1  13 -13      62     132
   1  13  13     206     179
  -1 -13 -13     222     111
  -1  13 -14      32     135
   1  13  14     177     206
  -1 -13 -14       7     127
   1  13  15    1208     260
  -1  13 -15     626     182
  -1 -13 -15     888     161
  -1  13 -16     134     187
  -1 -13 -16       0     161
  -1  13 -17     263     203
  -1 -13 -17       1     186
   1  14 -17     422     212
   1 -14 -17       4     180
  -1  14  16       0     265
   1  14 -16      71     193
   1 -14 -16       0     155
  -1  14  15     139     243
   1  14 -15       2     178
   1 -14 -15       2     134
   1  14 -14    1169     190
  -1  14  14    2100     309
   1  14 -14    1233     204
   1 -14 -14    1347     216
  -1  14  13     372     201
   1  14 -13     294     153
   1  14 -13     506     129
   1 -14 -13     291     110
   1  14 -12    1148     164
  -1  14  12    1499     236
   1  14 -12    1360     158
   1 -14 -12    1169     172
   1  14 -11     160     106
   1  14 -11     122     116
  -1  14  11     183     150
   1 -14 -11       1      84
   1  14 -10     263      91
  -1  14  10     224     144
   1  14 -10     258     116
   1 -14 -10     239      77
   1  14  -9    1445     199
  -1  14   9    1547     181
   1  14  -9    1524     138
   1 -14  -9    1219     135
   1  14  -8     307      91
  -1  14   8     459     125
   1  14  -8     262     103
   1 -14  -8     138      69
  -1  14   7     654     125
   1  14  -7     568      95
   1  14  -7     276      95
   1 -14  -7     482      73
   1  14  -6      25      76
   1  14  -6      99      84
  -1  14   6     185      92
   1 -14  -6      46      51
   1  14  -5     811     142
  -1  14   5     839     129
   1  14  -5     816     113
   1 -14  -5    1153     100
  -1  14   4     895     120
   1  14  -4     713      95
   1  14  -4     929     103
   1 -14  -4     676      80
  -1  14   3     321      95
   1  14  -3     326      83
   1 -14  -3     357      79
  -1  14   2     144      72
   1  14  -2     147      70
   1  14  -1      63      59
  -1  14   1       1      48
  -1  14   1       1      62
  -1  14   0     761      94
   1  14   0     924      94
  -1  14   0     611      59
  -1  14  -1    6517     221
  -1  14  -1    6345     238
   1  14   1    6003     239
  -1  14  -2     970     106
  -1  14  -2    1064     118
   1  14   2    1038     117
   1  14   2    1329      82
  -1 -14  -2    1100     100
   1  14   3    3541     186
  -1  14  -3    3462     179
  -1  14  -3    3352     168
  -1  14  -4    2730     147
   1  14   4    2645     165
  -1  14  -4    2713     163
  -1 -14  -4    2675     137
   1  14   5     104      93
  -1  14  -5     311      86
  -1  14  -5     238      83
  -1 -14  -5     152      52
  -1  14  -6       1      73
   1  14   6       1      82
  -1  14  -6      36      87
  -1 -14  -6      42      53
  -1  14  -7     758     109
  -1  14  -7     586     108
   1  14   7     765     133
  -1 -14  -7     593     109
   1  14   8    1334     151
  -1  14  -8     996     124
  -1  14  -8    1150     118
  -1 -14  -8     908     112
   1  14   9     286     128
  -1  14  -9      62     102
  -1  14  -9     170      99
  -1 -14  -9     237      78
  -1  14 -10     114     117
  -1  14 -10     150     111
   1  14  10      10     136
  -1 -14 -10      17      78
  -1  14 -11     442     133
   1  14  11     313     151
  -1  14 -11     406     119
  -1 -14 -11     296      97
  -1  14 -12    2045     255
   1  14  12    1882     253
  -1  14 -12    2015     184
  -1 -14 -12    1922     196
   1  14  13     564     201
  -1  14 -13       1     128
  -1 -14 -13       1     112
  -1  14 -14     193     143
   1  14  14     252     224
  -1 -14 -14      11     125
  -1  14 -15      55     172
   1  14  15       4     254
  -1 -14 -15       4     140
  -1  14 -16     165     194
  -1 -14 -16       0     168
  -1  15  16     526     299
   1  15 -16       1     193
   1 -15 -16       1     160
   1  15 -15     123     183
  -1  15  15     415     270
   1 -15 -15       1     145
  -1  15  14     283     223
   1  15 -14       0     164
   1 -15 -14      32     127
   1  15 -13     171     124
  -1  15  13     386     208
   1  15 -13     219     149
   1 -15 -13     143     110
  -1  15  12     141     176
   1  15 -12       1     110
   1  15 -12       1     125
   1 -15 -12       1      99
   1  15 -11      50     105
  -1  15  11     454     161
   1  15 -11     137     128
   1 -15 -11     154      90
   1  15 -10     164     111
   1  15 -10       7      94
  -1  15  10      78     152
   1 -15 -10      70      77
   1  15  -9     356     102
  -1  15   9     593     155
   1  15  -9     261     124
   1 -15  -9     249      82
   1  15  -8     457     113
   1  15  -8     232      91
   1 -15  -8     180      69
  -1  15   7     555     118
   1  15  -7     482      94
   1  15  -7     229     100
   1 -15  -7     297      68
   1  15  -6      52      93
  -1  15   6      30      87
   1  15  -6     232      77
   1 -15  -6       1      52
   1  15  -5    1237     165
  -1  15   5     907     142
   1  15  -5    1176     119
   1 -15  -5    1143     106
   1  15  -4     109      71
  -1  15   4     175      96
   1  15  -4      96      81
   1 -15  -4      47      45
  -1  15   3    2193     148
   1  15  -3    1437     118
   1  15  -3    1989     156
   1 -15  -3    1869     110
   1  15  -2      14      66
   1  15  -2       0      76
  -1  15   2      37      73
   1  15  -1     258      79
  -1  15   1     315      64
  -1  15   1     349      93
  -1  15   0    1898     144
  -1  15   0    2414     141
   1  15   0    2627     152
  -1  15  -1     521      79
  -1  15  -1     530      98
   1  15   1     560     102
  -1  15  -2       2      68
   1  15   2       4      71
  -1  15  -2       2      63
  -1  15  -3    8156     265
   1  15   3    7922     280
  -1  15  -3    7809     264
  -1 -15  -3    7431     255
  -1  15  -4    1254     128
   1  15   4    1010     141
  -1  15  -4    1252     151
  -1 -15  -4    1148     109
  -1  15  -5     322      86
  -1  15  -5     374      86
   1  15   5     200     103
  -1 -15  -5     254      52
  -1  15  -6     404     101
  -1  15  -6     455      99
   1  15   6     407     120
  -1 -15  -6     314      67
  -1  15  -7     122      88
   1  15   7       0     104
  -1  15  -7      38      83
  -1 -15  -7       0      61
   1  15   8     196     109
  -1  15  -8      75     103
  -1  15  -8       0      83
  -1 -15  -8      15      67
  -1  15  -9     557     107
   1  15   9     644     151
  -1  15  -9     403     131
  -1 -15  -9     315      87
   1  15  10      71     144
  -1  15 -10       0     111
  -1  15 -10     150     103
  -1 -15 -10       0      83
  -1  15 -11     331     134
  -1  15 -11     513     111
   1  15  11     409     171
  -1 -15 -11     255      97
   1  15  12     244     185
  -1  15 -12      28     139
  -1  15 -12     162     120
  -1 -15 -12       2     102
  -1  15 -13      41     145
   1  15  13     273     214
  -1 -15 -13       0     117
   1  15  14       0     225
  -1  15 -14       0     157
  -1 -15 -14       0     127
  -1  15 -15     637     195
   1  15  15    1067     272
  -1 -15 -15     497     156
  -1  15 -16     169     194
  -1 -15 -16       0     164
  -1  16  16      72     298
   1  16 -16       1     208
   1 -16 -16      40     171
   1  16 -15       1     183
  -1  16  15      64     272
   1 -16 -15       1     146
  -1  16  14      95     236
   1  16 -14       0     167
   1 -16 -14       0     132
   1  16 -13      87     156
   1  16 -13     324     144
  -1  16  13      75     218
   1 -16 -13       2     114
  -1  16  12      86     187
   1  16 -12     133     124
   1  16 -12      66     140
   1 -16 -12       2      99
   1  16 -11    2142     250
  -1  16  11    1698     253
   1  16 -11    2059     177
   1 -16 -11    1697     176
  -1  16  10     330     161
   1  16 -10      12     121
   1  16 -10     244     106
   1 -16 -10      62      84
   1  16  -9    1276     149
   1  16  -9     920     153
  -1  16   9    1125     186
   1 -16  -9     813     131
   1  16  -8     970     131
  -1  16   8     954     162
   1  16  -8     557     125
   1 -16  -8     575      81
   1  16  -7    2190     201
   1  16  -7    2055     156
  -1  16   7    2089     186
   1 -16  -7    1948     140
   1  16  -6       5      97
  -1  16   6      75     102
   1  16  -6     183      81
   1 -16  -6     107      55
   1  16  -5      12      95
  -1  16   5       4      98
   1  16  -5       9      72
   1 -16  -5       9      52
   1  16  -4    3962     184
   1  16  -4    3606     215
  -1  16   4    3859     211
   1 -16  -4    3940     172
  -1  16   3     610     116
   1  16  -3     331      93
   1  16  -3     589      98
  -1  16   2       0      78
   1  16  -2       0      80
   1  16  -2      34      68
   1  16  -1      12      70
  -1  16   1      18      75
  -1  16   1      17      63
   1  16  -1       5      68
   1  16   0     687     103
   1  16   0     632      90
  -1  16   0     658     109
  -1  16   0     654      89
  -1  16  -1     170      73
   1  16   1     334      69
   1  16   1     278      82
  -1  16  -1     288      81
   1  16   2       4      76
  -1  16  -2     133      79
  -1  16  -2      18      72
   1  16   2       4      60
  -1  16  -3     699     109
   1  16   3     649     111
  -1  16  -3     546      92
  -1 -16  -3     542      82
  -1  16  -4     521      97
  -1  16  -4     408      97
   1  16   4     388     109
  -1 -16  -4     366      63
  -1  16  -5      88      88
   1  16   5       2      94
  -1  16  -5       2      79
  -1 -16  -5      28      54
  -1  16  -6       1      93
  -1  16  -6      27      83
   1  16   6       1     100
  -1 -16  -6      17      58
  -1  16  -7       8      85
   1  16   7       1     104
  -1  16  -7     169     104
  -1 -16  -7      25      64
   1  16   8      32     125
  -1  16  -8       0      90
  -1  16  -8      42     111
  -1 -16  -8      15      70
  -1  16  -9     370     132
  -1  16  -9     313     106
   1  16   9     297     146
  -1 -16  -9     192      78
  -1  16 -10     198     108
   1  16  10     244     161
  -1  16 -10     110     124
  -1 -16 -10      93      85
  -1  16 -11     173     114
   1  16  11      41     177
  -1  16 -11      31     138
  -1 -16 -11     113      97
   1  16  12     712     217
  -1  16 -12     444     160
  -1  16 -12     547     148
   1  16  13      34     222
  -1  16 -13       1     141
  -1 -16 -13       1     121
   1  16  14     278     249
  -1  16 -14     255     180
  -1 -16 -14      38     135
  -1  16 -15       0     185
   1  16  15     262     283
  -1 -16 -15       0     154
  -1  16 -16     290     219
  -1 -16 -16       1     172
  -1  17  16      97     334
   1  17 -16       0     212
   1 -17 -16       0     172
  -1  17  15     527     295
   1  17 -15       0     203
   1 -17 -15       0     148
   1  17 -14     329     192
  -1  17  14      91     259
   1 -17 -14       0     134
  -1  17  13     325     226
   1  17 -13     235     155
   1  17 -13     204     180
   1 -17 -13      88     118
  -1  17  12     157     208
   1  17 -12     137     164
   1  17 -12     229     138
   1 -17 -12       1     103
   1  17 -11     247     131
   1  17 -11     152     130
  -1  17  11       6     185
   1 -17 -11       1      91
  -1  17  10    1279     216
   1  17 -10     772     161
   1  17 -10    1304     173
   1 -17 -10    1056     158
   1  17  -9      73     109
   1  17  -9     145     120
  -1  17   9      42     138
   1 -17  -9       0      75
   1  17  -8    3722     277
   1  17  -8    4122     212
  -1  17   8    3800     271
   1 -17  -8    3772     202
   1  17  -7     617     128
  -1  17   7     977     159
   1  17  -7     991     145
   1 -17  -7     822     114
   1  17  -6    1762     197
   1  17  -6    1375     143
  -1  17   6    1205     169
   1 -17  -6    1339     120
   1  17  -5     368     110
  -1  17   5     481     133
   1  17  -5     726     125
   1 -17  -5     485      97
   1  17  -4     231     101
  -1  17   4     387     107
   1  17  -4     369      94
   1 -17  -4     305      56
  -1  17   3     107      94
   1  17  -3       2      84
   1  17  -3      67      75
   1  17  -2     196      88
   1  17  -2       1      76
  -1  17   2     186      95
  -1  17   1     194      69
   1  17  -1     129      81
  -1  17   1     245      90
   1  17  -1     186      87
   1  17   0     696      97
  -1  17   0     775      96
   1  17   0     863     124
  -1  17   0     719     117
   1  17   1     597     116
   1  17   1     527      82
  -1  17  -1     593      98
  -1  17  -1     697     121
   1  17   2     353      76
   1  17   2     375     106
  -1  17  -2     432     102
  -1  17  -2     234      88
  -1  17  -3     306      85
   1  17   3     541     107
  -1  17  -3     459      92
  -1 -17  -3     336      56
  -1  17  -4     823     134
  -1  17  -4     953     163
   1  17   4     871     147
  -1 -17  -4     719     102
  -1  17  -5     227      97
   1  17   5       3     101
  -1  17  -5     144      90
  -1 -17  -5      19      55
  -1  17  -6    1124     139
   1  17   6    1367     163
  -1  17  -6    1411     199
  -1 -17  -6    1375     123
   1  17   7     259     137
  -1  17  -7     346     125
  -1  17  -7     443     113
  -1 -17  -7     384      73
  -1  17  -8     534     138
  -1  17  -8     635     117
   1  17   8     651     160
  -1 -17  -8     426      83
  -1  17  -9      50     123
  -1  17  -9       0     106
   1  17   9       0     145
  -1 -17  -9      63      83
   1  17  10    1176     193
  -1  17 -10     893     169
  -1  17 -10     784     141
  -1 -17 -10     463     103
  -1  17 -11      94     131
   1  17  11     443     200
  -1  17 -11       1     146
  -1 -17 -11      51      98
  -1  17 -12      80     166
   1  17  12     191     219
  -1  17 -12     119     146
  -1 -17 -12      43     112
  -1  17 -13      18     167
   1  17  13       1     222
  -1 -17 -13       1     123
   1  17  14     155     263
  -1  17 -14     131     175
  -1 -17 -14       1     136
   1  17  15     560     304
  -1  17 -15      23     199
  -1 -17 -15     191     160
  -1  18  15      12     300
   1  18 -15       1     218
   1 -18 -15       3     158
   1  18 -14       0     202
  -1  18  14     249     277
   1 -18 -14       0     138
   1  18 -13     333     201
   1  18 -13     337     171
  -1  18  13     413     249
   1 -18 -13     113     126
   1  18 -12       1     173
   1  18 -12     403     154
  -1  18  12     276     216
   1 -18 -12     234     108
  -1  18  11      56     190
   1  18 -11     292     153
   1  18 -11     382     144
   1 -18 -11     162      99
   1  18 -10     144     138
  -1  18  10     184     186
   1  18 -10     377     137
   1 -18 -10       1      88
  -1  18   9     279     163
   1  18  -9      71     117
   1  18  -9     372     130
   1  18  -8       0     123
   1  18  -8     110     117
  -1  18   8       0     149
   1 -18  -8       0      72
   1  18  -7    1576     166
  -1  18   7    1451     203
   1  18  -7    1277     226
   1 -18  -7    1400     141
   1  18  -6     306     121
   1  18  -6     433     105
  -1  18   6     200     124
   1 -18  -6     170      67
   1  18  -5     892     134
   1  18  -5     970     143
  -1  18   5    1103     163
   1 -18  -5     864     107
   1  18  -4       1     102
   1  18  -4     111      92
  -1  18   4     161     102
   1  18  -3       0      82
   1  18  -3       0     100
  -1  18   3     104     106
  -1  18   2     259      73
   1  18  -2     383      98
   1  18  -2     321      95
  -1  18   2     293     112
   1  18  -1      87      84
  -1  18   1      45      78
   1  18  -1       6      87
  -1  18   1      75      96
  -1  18   0     552      97
  -1  18   0     651     124
   1  18   0     544     126
   1  18   0     483      97
  -1  18  -1     338      91
   1  18   1     429     106
   1  18   1     308      87
  -1  18  -1     375     105
   1  18   2     633     119
  -1  18  -2     432     104
  -1  18  -2     564     111
   1  18   2     356      81
  -1  18  -3     359     105
   1  18   3     226     108
  -1  18  -3     373     114
  -1  18  -4     753     126
   1  18   4     756     148
  -1  18  -4     808     136
  -1 -18  -4     851     102
  -1  18  -5     488     120
  -1  18  -5     324     110
   1  18   5     455     131
  -1 -18  -5     337      72
  -1  18  -6     421     113
  -1  18  -6     194     120
   1  18   6      47     130
  -1 -18  -6     132      65
  -1  18  -7    1534     231
  -1  18  -7    1701     168
   1  18   7    1609     205
  -1 -18  -7    1802     147
  -1  18  -8       0     116
   1  18   8     422     151
  -1  18  -8       0     133
  -1 -18  -8     107      75
  -1  18  -9     555     141
   1  18   9     542     176
  -1  18  -9     549     148
  -1 -18  -9     427     101
  -1  18 -10      22     129
   1  18  10     251     173
  -1  18 -10       3     151
  -1 -18 -10      97      92
   1  18  11     428     215
  -1  18 -11     345     169
  -1  18 -11     492     155
  -1 -18 -11     380     105
  -1  18 -12       1     152
  -1  18 -12      22     165
   1  18  12       1     209
  -1 -18 -12       1     114
   1  18  13      67     235
  -1  18 -13     171     177
  -1 -18 -13       0     126
  -1  18 -14       0     206
   1  18  14      47     278
  -1 -18 -14       0     143
  -1  18 -15     117     223
   1  18  15     250     316
  -1 -18 -15       0     158
   1  19 -15       1     230
  -1  19  15     152     331
   1 -19 -15       1     163
   1  19 -14      12     220
  -1  19  14       0     285
   1 -19 -14     127     143
   1  19 -13     450     181
   1  19 -13     475     211
  -1  19  13     327     262
   1 -19 -13     162     132
   1  19 -12     107     191
  -1  19  12     334     248
   1  19 -12     329     159
   1 -19 -12      63     115
   1  19 -11     244     146
  -1  19  11       0     212
   1  19 -11     129     172
   1 -19 -11       0     107
   1  19 -10     282     138
   1  19 -10     245     139
  -1  19  10     242     200
   1 -19 -10     142      96
   1  19  -9     153     128
   1  19  -9       1     135
  -1  19   9       1     160
   1 -19  -9       1      88
   1  19  -8    2428     204
  -1  19   8    1884     255
   1  19  -8    2105     247
   1 -19  -8    2022     168
  -1  19   7     169     149
   1  19  -7      12     108
   1  19  -7       1     125
   1 -19  -7       1      72
   1  19  -6     169     123
  -1  19   6       0     129
   1  19  -6     183     109
   1 -19  -6      18      69
   1  19  -5     598     120
   1  19  -5     601     133
  -1  19   5     688     145
   1 -19  -5     481      80
  -1  19   4     486     140
   1  19  -4     557     126
   1  19  -4     676     129
   1  19  -3      95     112
  -1  19   3       3     108
   1  19  -3      18      95
   1  19  -2      42      99
   1  19  -2       0      90
  -1  19   2       5     103
   1  19  -1      90      97
   1  19  -1       1      93
  -1  19   1      43      82
  -1  19   1      78     104
   1  19   0     271     104
  -1  19   0     295     108
   1  19   0      38      97
  -1  19   0     244      99
   1  19   1     489      96
   1  19   1     701     136
  -1  19  -1     731     132
  -1  19  -1     644     112
  -1  19  -2       6      99
   1  19   2       3      93
  -1  19  -2       7      98
   1  19   3     423     125
  -1  19  -3     581     121
  -1  19  -3     406     124
  -1  19  -4     263     113
   1  19   4     316     123
  -1  19  -4     250     123
  -1 -19  -4     211      62
   1  19   5     330     137
  -1  19  -5     444     125
  -1  19  -5     287     125
  -1 -19  -5     205      70
  -1  19  -6    1131     167
   1  19   6    1283     188
  -1  19  -6    1059     167
  -1 -19  -6     969     135
   1  19   7     140     155
  -1  19  -7     352     144
  -1  19  -7     273     125
  -1 -19  -7     466      84
  -1  19  -8     608     162
  -1  19  -8     617     137
   1  19   8     812     177
   1  19   9       0     175
  -1  19  -9     179     161
  -1  19  -9       0     127
  -1 -19  -9      82      85
  -1  19 -10     322     146
  -1  19 -10     267     167
   1  19  10     782     209
  -1 -19 -10     149     101
   1  19  11      96     210
  -1  19 -11       0     153
  -1  19 -11       6     168
  -1 -19 -11      82     111
  -1  19 -12       0     171
  -1  19 -12       0     179
  -1 -19 -12      10     119
  -1  19 -13     252     203
   1  19  13     101     271
  -1 -19 -13      45     133
   1  19  14       3     294
  -1  19 -14       3     211
  -1 -19 -14      10     147
   1  20 -14      70     230
  -1  20  14      84     337
   1 -20 -14     244     152
   1  20 -13      86     216
  -1  20  13       0     279
   1  20 -13     246     195
   1 -20 -13       0     134
   1  20 -12     103     179
   1  20 -12     349     222
  -1  20  12     220     261
   1 -20 -12      97     122
   1  20 -11     563     208
  -1  20  11     595     250
   1  20 -11     633     177
   1 -20 -11     476     117
   1  20 -10       1     145
   1  20 -10      79     157
  -1  20  10      89     209
   1 -20 -10       1      99
   1  20  -9     574     157
  -1  20   9     727     216
   1  20  -9     464     154
   1 -20  -9     282     100
  -1  20   8     178     174
   1  20  -8       0     146
   1  20  -8     128     139
   1 -20  -8      20      85
  -1  20   7     900     186
   1  20  -7     641     154
   1  20  -7     813     147
   1 -20  -7     559      89
   1  20  -6      34     113
  -1  20   6     223     153
   1  20  -6      44     141
   1 -20  -6     112      69
   1  20  -5      71     134
  -1  20   5      27     128
   1  20  -5       0     111
   1  20  -4     472     124
  -1  20   4     574     156
   1  20  -4     359     140
  -1  20   3       3     109
   1  20  -3      49     121
   1  20  -3       3     102
  -1  20   2    1314     168
   1  20  -2    1184     153
   1  20  -2     886     135
  -1  20   1     503     133
  -1  20   1     248      99
   1  20  -1     422     129
   1  20  -1     415     117
   1  20   0      97     109
  -1  20   0     137     119
   1  20   0     148     107
  -1  20   0     140     102
   1  20   1     371     108
   1  20   1     239     122
  -1  20  -1     262     122
  -1  20  -1     264     109
  -1  20  -2     207     121
   1  20   2      83     110
  -1  20  -2       9     115
  -1  20  -3      38     124
  -1  20  -3      91     116
   1  20   3       0     112
   1  20   4     117     132
  -1  20  -4       0     130
  -1  20  -4       0     109
  -1  20  -5      31     116
  -1  20  -5      85     136
   1  20   5      96     137
  -1 -20  -5       8      69
  -1  20  -6     346     149
   1  20   6     333     152
  -1  20  -6     541     135
  -1 -20  -6     234      75
  -1  20  -7    1376     179
   1  20   7    1479     221
  -1  20  -7    1486     190
  -1 -20  -7    1209     151
   1  20   8     319     172
  -1  20  -8     184     139
  -1  20  -8     113     160
  -1 -20  -8     150      89
  -1  20  -9       2     169
   1  20   9       2     188
  -1  20  -9      33     141
  -1 -20  -9       2      92
  -1  20 -10       0     156
  -1  20 -10      11     169
   1  20  10     269     198
  -1 -20 -10      50     102
  -1  20 -11       2     165
   1  20  11       2     237
  -1  20 -11       2     184
  -1 -20 -11      63     118
  -1  20 -12     245     185
   1  20  12     103     247
  -1  20 -12       2     198
  -1 -20 -12      63     125
   1  20  13     490     291
  -1  20 -13       0     220
  -1 -20 -13     205     140
  -1  20 -14     126     227
   1  20  14     661     335
  -1 -20 -14     108     162
  -1  21  14       1     350
   1 -21 -14     175     164
   1  21 -13       0     234
  -1  21  13       0     302
   1  21 -13      69     212
   1 -21 -13     170     140
   1  21 -12     128     196
   1  21 -12     282     226
  -1  21  12       0     263
   1 -21 -12     145     127
   1  21 -11      42     175
  -1  21  11     169     241
   1  21 -11     227     215
   1 -21 -11     160     116
   1  21 -10       0     163
  -1  21  10     109     215
   1  21 -10      40     195
   1 -21 -10       0     106
  -1  21   9     202     199
   1  21  -9     140     156
   1  21  -9     181     155
   1 -21  -9       0      98
   1  21  -8     311     155
   1  21  -8     731     166
  -1  21   8     472     201
   1 -21  -8     498     105
  -1  21   7     190     169
   1  21  -7      40     142
   1  21  -7       8     129
   1 -21  -7       1      80
  -1  21   6     238     162
   1  21  -6     193     144
   1  21  -6      88     130
   1 -21  -6     241      82
  -1  21   5       3     134
   1  21  -5     218     145
   1  21  -5       4     120
  -1  21   4     605     162
   1  21  -4     461     151
   1  21  -4     611     145
   1  21  -3     355     128
   1  21  -3     191     136
  -1  21   3     297     148
   1  21  -2     171     125
   1  21  -2      94     129
  -1  21   2     158     129
   1  21  -1     734     126
  -1  21   1     614     112
  -1  21   1     876     167
   1  21  -1     952     159
  -1  21   0     133     128
   1  21   0     112     119
   1  21   0      66     111
  -1  21   0     174     108
   1  21   1       0     108
  -1  21  -1       0     111
   1  21   1     146     123
  -1  21  -1     177     110
   1  21   2      40     119
  -1  21  -2       5     120
  -1  21  -2       5     117
  -1  21  -3     452     144
   1  21   3     432     156
  -1  21  -3     275     139
   1  21   4      58     142
  -1  21  -4      44     129
  -1  21  -4      40     135
  -1  21  -5     109     137
  -1  21  -5       5     143
   1  21   5      48     148
  -1 -21  -5       4      71
   1  21   6       3     155
  -1  21  -6     177     137
  -1  21  -6       3     145
  -1 -21  -6      74      79
   1  21   7       0     167
  -1  21  -7       0     154
  -1  21  -7      39     143
  -1 -21  -7      30      83
  -1  21  -8       0     171
  -1  21  -8       0     144
   1  21   8     340     185
  -1 -21  -8      23      91
  -1  21  -9      34     180
   1  21   9       1     206
  -1  21  -9     175     153
  -1 -21  -9     127     101
  -1  21 -10       0     184
  -1  21 -10     341     172
   1  21  10     280     216
  -1 -21 -10      86     108
  -1  21 -11       0     192
  -1  21 -11     272     180
   1  21  11     240     252
  -1 -21 -11      23     120
  -1  21 -12     110     220
   1  21  12       0     268
  -1 -21 -12       0     132
  -1  21 -13      73     241
   1  21  13     452     315
  -1 -21 -13       0     156
  -1  22  13       5     314
   1  22 -13      70     258
   1 -22 -13      23     149
   1  22 -12       0     214
  -1  22  12       0     293
   1  22 -12     379     242
   1 -22 -12     311     138
  -1  22  11     270     275
   1  22 -11       1     191
   1  22 -11      69     223
   1 -22 -11     349     126
   1  22 -10       2     170
  -1  22  10     271     239
   1  22 -10      13     203
   1 -22 -10       1     111
   1  22  -9     195     210
   1  22  -9       1     163
  -1  22   9     347     223
   1  22  -8      11     157
   1  22  -8     115     173
  -1  22   8       4     189
   1 -22  -8      22      94
   1  22  -7      94     162
   1  22  -7       2     144
  -1  22   7      95     177
   1 -22  -7      85      88
   1  22  -6     145     146
   1  22  -6      35     154
  -1  22   6      12     161
  -1  22   5     599     191
   1  22  -5     404     174
   1  22  -5     550     163
   1  22  -4     528     140
   1  22  -4     431     157
  -1  22   4     178     164
   1  22  -3     119     146
   1  22  -3     226     139
  -1  22   3     234     169
  -1  22   2       1     143
   1  22  -2       1     121
   1  22  -2      58     143
   1  22  -1      16     136
   1  22  -1       1     130
  -1  22   1       1     109
  -1  22   1       1     126
  -1  22   0     972     184
  -1  22   0     839     136
   1  22   0     743     142
   1  22   0     958     187
   1  22   1       2     125
  -1  22  -1      88     133
   1  22   1       2     118
  -1  22  -1       2     126
   1  22   2     197     140
  -1  22  -2       0     134
  -1  22  -2       0     141
  -1  22  -3      48     140
  -1  22  -3     274     145
   1  22   3     242     139
   1  22   4     762     179
  -1  22  -4     969     173
  -1  22  -4     712     164
  -1  22  -5      59     152
   1  22   5     295     171
  -1  22  -5     322     163
  -1  22  -6     406     155
   1  22   6      76     175
  -1  22  -6       2     168
  -1 -22  -6      70      83
  -1  22  -7     188     165
   1  22   7       0     190
  -1  22  -7     168     175
  -1 -22  -7      19      88
  -1  22  -8     121     181
  -1  22  -8     141     164
   1  22   8     280     203
  -1 -22  -8       0     100
  -1  22  -9       0     200
  -1  22  -9     454     181
   1  22   9       0     214
  -1 -22  -9      36     107
   1  22  10     324     234
  -1  22 -10       6     190
  -1  22 -10       3     203
  -1 -22 -10     152     119
   1  22  11       0     258
  -1  22 -11     540     214
  -1  22 -11      37     211
  -1 -22 -11     218     126
  -1  22 -12     327     237
   1  22  12     586     308
  -1 -22 -12     179     145
   1  22  13     264     337
  -1 -22 -13      14     156
   1  23 -12      58     227
  -1  23  12       0     304
   1  23 -12     209     266
   1 -23 -12     507     144
   1  23 -11      55     206
   1  23 -11     112     238
  -1  23  11     218     291
   1 -23 -11       5     130
   1  23 -10     490     229
  -1  23  10     554     273
   1  23 -10     569     200
   1 -23 -10     276     125
   1  23  -9     228     194
  -1  23   9     452     251
   1  23  -9      92     212
   1 -23  -9       1     110
   1  23  -8     156     180
   1  23  -8     296     205
  -1  23   8     394     230
   1 -23  -8     110     101
   1  23  -7     307     187
  -1  23   7     140     201
   1  23  -7      97     164
   1 -23  -7       8      93
   1  23  -6     589     177
   1  23  -6     213     159
  -1  23   6     531     205
   1  23  -5     160     148
   1  23  -5     222     167
   1  23  -4     156     146
   1  23  -4     145     157
   1  23  -3     950     199
   1  23  -3     814     175
  -1  23   3    1122     212
   1  23  -2     236     153
  -1  23   2      75     156
   1  23  -2     319     160
  -1  23   1    1322     208
  -1  23   1     666     125
   1  23  -1    1166     205
   1  23  -1     943     176
  -1  23   0      32     158
   1  23   0       0     141
  -1  23   0       0     129
   1  23   0       0     150
  -1  23  -1     203     150
  -1  23  -1     270     147
   1  23   1      49     129
   1  23   1     216     151
  -1  23  -2       2     146
  -1  23  -2       0     140
   1  23   2       2     146
  -1  23  -3      36     158
   1  23   3     503     177
  -1  23  -3     352     169
  -1  23  -4       2     163
   1  23   4      71     184
  -1  23  -4       2     158
  -1  23  -5       1     162
   1  23   5       1     174
  -1  23  -5      99     168
  -1  23  -6     294     167
  -1  23  -6     125     179
   1  23   6     156     198
  -1  23  -7     217     178
  -1  23  -7      67     187
   1  23   7       1     205
  -1 -23  -7     112      98
   1  23   8     570     230
  -1  23  -8     349     198
  -1  23  -8       2     192
  -1  23  -9       0     203
  -1  23  -9      95     195
   1  23   9      72     233
  -1 -23  -9       0     113
   1  23  10     267     258
  -1  23 -10     331     210
  -1  23 -10     103     212
  -1 -23 -10       0     123
  -1  23 -11     496     241
   1  23  11     233     294
  -1  23 -11     329     247
  -1 -23 -11     380     139
   1  23  12       1     324
  -1  23 -12      94     253
  -1 -23 -12       1     149
  -1  24  11     366     326
   1  24 -11     215     265
   1  24 -11     441     239
   1 -24 -11     243     149
  -1  24  10     147     285
   1  24 -10      53     220
   1  24 -10     208     249
   1 -24 -10       0     130
  -1  24   9     691     264
   1  24  -9     581     249
   1  24  -9     402     211
   1 -24  -9     305     123
   1  24  -8     321     193
   1  24  -8      51     220
  -1  24   8      31     248
   1 -24  -8      44     110
   1  24  -7     523     182
  -1  24   7     413     221
   1  24  -7     265     220
  -1  24   6     248     206
   1  24  -6     155     178
   1  24  -6     231     204
  -1  24   5     710     220
   1  24  -5    1227     221
   1  24  -5     979     216
   1  24  -4     279     188
  -1  24   4      71     183
   1  24  -4     351     175
  -1  24   3     245     183
   1  24  -3     220     167
   1  24  -3     121     173
  -1  24   2       2     176
   1  24  -2      23     163
   1  24  -2     193     178
   1  24  -1     136     162
   1  24  -1     135     165
  -1  24   1     247     179
  -1  24   0     778     161
   1  24   0     757     199
   1  24   0     805     176
  -1  24   0     719     201
  -1  24  -1       0     154
  -1  24  -1      51     165
   1  24   1      75     169
   1  24   2      53     178
  -1  24  -2     316     167
  -1  24  -2     197     177
  -1  24  -3     506     170
  -1  24  -3     336     183
   1  24   3     564     189
   1  24   4     266     197
  -1  24  -4       1     173
  -1  24  -4       1     168
   1  24   5       0     190
  -1  24  -5      89     178
  -1  24  -5       0     185
  -1  24  -6       0     186
  -1  24  -6      54     188
  -1  24  -7     213     197
  -1  24  -7      42     208
   1  24   7      81     223
  -1 -24  -7       9     102
  -1  24  -8      22     213
  -1  24  -8     455     212
   1  24   8     525     251
  -1 -24  -8     264     115
   1  24   9     485     276
  -1  24  -9     321     224
  -1  24  -9     216     233
  -1 -24  -9       8     124
  -1  24 -10       4     232
   1  24  10      56     283
  -1  24 -10     187     224
  -1 -24 -10      83     137
   1  24  11      30     310
  -1  24 -11       0     262
  -1  24 -11     447     250
  -1 -24 -11       0     146
   1  25 -11     351     257
   1  25 -11       2     276
  -1  25  11     356     352
   1 -25 -11       2     148
   1  25 -10     180     271
  -1  25  10     757     329
   1  25 -10     390     242
   1 -25 -10     311     139
  -1  25   9     405     285
   1  25  -9      21     220
   1  25  -9     207     250
   1 -25  -9      23     126
   1  25  -8    1193     238
  -1  25   8     828     304
   1  25  -8     800     246
   1  25  -7     334     238
   1  25  -7      67     198
  -1  25   7     310     245
   1  25  -6     226     200
  -1  25   6     122     220
   1  25  -6     124     218
  -1  25   5       0     210
   1  25  -5     115     202
   1  25  -5      67     190
  -1  25   4       0     197
   1  25  -4     159     193
   1  25  -4       0     182
   1  25  -3       0     191
  -1  25   3     211     207
   1  25  -3      88     183
   1  25  -2     227     191
   1  25  -2       0     172
  -1  25   2      61     200
   1  25  -1       4     183
   1  25  -1       4     182
  -1  25   1      12     190
  -1  25   0     537     161
   1  25   0     748     206
   1  25   0      55     171
  -1  25   0     421     200
  -1  25  -1     183     169
  -1  25  -1       3     188
   1  25   1       3     179
  -1  25  -2     120     179
  -1  25  -2     185     185
   1  25   2     283     186
  -1  25  -3      32     177
  -1  25  -3     349     201
   1  25   3       0     197
   1  25   4     109     206
  -1  25  -4       4     187
  -1  25  -4      89     184
  -1  25  -5     390     198
   1  25   5       4     222
  -1  25  -5       4     198
  -1  25  -6     123     202
  -1  25  -6       1     205
   1  25   6       1     224
  -1  25  -7       2     214
   1  25   7     242     254
  -1  25  -7     261     217
   1  25   8     560     261
  -1  25  -8      26     239
  -1  25  -8     499     230
  -1 -25  -8     170     122
  -1  25  -9     158     253
   1  25   9       2     284
  -1  25  -9     180     241
  -1 -25  -9     133     131
  -1  25 -10     167     266
   1  25  10     351     314
  -1  25 -10      73     260
  -1 -25 -10     158     141
   1  26 -10     183     280
  -1  26  10     280     347
   1  26 -10       0     268
   1 -26 -10      31     148
  -1  26   9    1078     325
   1  26  -9     567     258
   1  26  -9     151     282
   1  26  -8     230     235
  -1  26   8     218     305
   1  26  -8       3     252
   1  26  -7     113     227
  -1  26   7     265     272
   1  26  -7     413     245
  -1  26   6    1270     285
   1  26  -6    1121     247
   1  26  -6     852     254
   1  26  -5     520     232
   1  26  -5     632     223
  -1  26   5     220     253
   1  26  -4     438     207
   1  26  -4     144     218
  -1  26   4       0     235
   1  26  -3      88     203
  -1  26   3      19     222
   1  26  -3     212     210
   1  26  -2      10     195
  -1  26   2     347     224
   1  26  -2       0     198
   1  26  -1      17     194
  -1  26   1      17     212
   1  26  -1     408     195
  -1  26   0     451     208
   1  26   0      79     211
  -1  26  -1     255     180
  -1  26  -1       4     189
   1  26   1       9     214
  -1  26  -2       3     189
   1  26   2     344     218
  -1  26  -2       0     211
  -1  26  -3     133     195
  -1  26  -3     529     224
   1  26   3     230     240
  -1  26  -4     491     215
   1  26   4     238     229
  -1  26  -4      46     207
  -1  26  -5     170     221
   1  26   5       0     228
  -1  26  -5       0     209
   1  26   6       1     249
  -1  26  -6       1     213
  -1  26  -6       1     217
  -1  26  -7     787     254
  -1  26  -7     922     262
   1  26   7    1096     288
  -1  26  -8       0     245
  -1  26  -8     120     249
   1  26   8     525     282
   1  26   9       0     323
  -1  26  -9      59     266
  -1  26  -9     176     263
  -1 -26  -9     225     141
  -1  27   8     316     319
   1  27  -8       0     269
   1  27  -8      58     261
   1  27  -7       4     256
  -1  27   7     253     291
   1  27  -7       4     252
  -1  27   6     483     291
   1  27  -6     116     242
   1  27  -6      68     240
  -1  27   5     171     272
   1  27  -5       1     243
   1  27  -5     414     244
  -1  27   4       1     245
   1  27  -4       1     227
   1  27  -4       1     226
  -1  27   3       0     242
   1  27  -3       0     214
   1  27  -3      51     225
   1  27  -2       9     206
   1  27  -2       9     206
  -1  27   2     114     239
   1  27  -1     591     249
  -1  27   1     533     266
   1  27   0     268     236
  -1  27   0      12     223
  -1  27  -1     414     229
   1  27   1     278     227
  -1  27  -2     745     206
   1  27   2      71     236
  -1  27  -2     132     235
  -1  27  -3     602     220
  -1  27  -3     580     248
   1  27   3     694     281
  -1  27  -4     357     230
   1  27   4     143     264
  -1  27  -4     637     260
   1  27   5      18     258
  -1  27  -5      26     232
  -1  27  -5      91     251
   1  27   6       1     280
  -1  27  -6     299     253
  -1  27  -6     130     238
  -1  27  -7       5     253
   1  27   7     375     300
  -1  27  -7       2     253
  -1  27  -8     209     277
  -1  27  -8     474     275
   1  27   8     921     321
  -1  28   7     211     330
   1  28  -7       2     281
   1  28  -7     289     291
   1  28  -6     111     274
  -1  28   6     463     324
   1  28  -6      89     278
  -1  28   5     423     296
   1  28  -5       0     255
   1  28  -5       0     254
  -1  28   4       0     273
   1  28  -4       0     242
   1  28  -3       4     243
  -1  28   3       4     265
   1  28  -3       4     223
   1  28  -2     332     264
  -1  28   2       2     261
  -1  28   1     353     256
   1  28  -1     413     254
  -1  28   0      39     268
   1  28   0     313     249
   1  28   1      44     259
  -1  28  -1       0     255
   1  28   2       1     262
  -1  28  -2     241     255
  -1  28  -3     334     223
  -1  28  -3       0     242
   1  28   3     273     269
  -1  28  -4       0     247
  -1  28  -4     670     249
   1  28   4       0     275
  -1  28  -5     399     254
  -1  28  -5     153     270
  -1  28  -6     249     262
  -1  28  -6       5     283
   1  28   6       2     300
   1  28   7     768     331
  -1  28  -7     416     289
  -1  28  -7     481     301
   1  29  -5     375     287
  -1  29   5     462     327
   1  29  -5       0     268
   1  29  -4       0     262
   1  29  -4       0     269
  -1  29   4       0     305
   1  29  -3     296     281
  -1  29   2       0     273
   1  29  -2      85     294
   1  29  -1       4     272
  -1  29   1     219     291
   1  29   0     151     289
  -1  29   0       0     272
   1  29   1     301     288
  -1  29  -1       9     289
   1  29   2      62     286
  -1  29  -2     231     283
   1  29   3     412     320
  -1  29  -3     686     294
   1  29   4       1     298
  -1  29  -4     210     294
  -1  29  -4     154     258
  -1  29  -5       1     289
   1  29   5       1     306
  -1  29  -5     317     280
   1  30  -3     380     309
  -1  30   3       4     329
   1  30  -2       0     307
  -1  30   2       0     311
   1  30  -1      49     297
  -1  30   1       0     307
   1  30   0     117     296
  -1  30   0     349     318
  -1  30  -1     292     321
   1  30   1       1     310
   1  30   2      86     310
  -1  30  -2       0     324
   2   0 -18     327     178
   2   0 -18      35     174
   2   0 -16    5102     255
   2   0 -16    5222     272
   2   0 -16    5725     315
   2   0 -14     630     128
   2   0 -12       2      83
  -2   0  12      58      93
   2   0 -10      57      71
  -2   0  10     107      81
  -2   0   8    1689     113
   2   0  -8    2015     123
  -2   0   6    3589     160
   2   0  -4    6310     261
  -2   0   4    6254     259
   2   0  -2   12927     110
  -2   0   2   12489     124
   2   0  -2   11998     123
  -2   0   0    7582     496
  -2   0   0    6580     458
  -2   0  -2      21      26
   2   0   2      10      20
  -2   0  -4    3643     121
   2   0   4    3493     128
  -2   0  -6     605      65
  -2   0  -8     907      99
  -2   0 -10     978     116
  -2   0 -12      44      83
  -2   0 -14       6     104
  -2   0 -16     433     149
  -2   0 -16     211     154
  -2   0 -18       5     172
  -2   0 -18     365     194
   2   1 -19     780     204
   2   1 -19     538     213
   2  -1 -19     517     224
   2  -1 -19     479     211
   2   1 -18     204     182
   2   1 -18     210     191
   2  -1 -18     139     185
   2  -1 -18      57     178
   2   1 -17      49     163
   2  -1 -17     392     157
   2  -1 -17     463     160
   2   1 -16      43     132
   2   1 -16       9     158
   2   1 -16      54     146
   2  -1 -16      94     140
   2  -1 -16      16     131
   2   1 -15    1687     227
   2   1 -15    1471     215
   2   1 -15    1294     173
  -2   1  15    1332     182
   2  -1 -15    1449     223
   2  -1 -15    1587     222
   2   1 -14     108     125
   2   1 -14     113     107
   2   1 -14     420     141
  -2   1  14       5     120
   2  -1 -14      49     107
  -2   1  13     866     132
   2   1 -13     851     129
   2  -1 -13     671     120
  -2   1  12     201     110
   2   1 -12      97      92
  -2  -1  12     134      91
   2  -1 -12     141      90
   2   1 -11      95      74
  -2   1  11     145      86
  -2  -1  11       7      81
   2  -1 -11      82      72
   2   1 -10      25      66
  -2   1  10      68      74
  -2  -1  10      41      77
   2  -1 -10      41      64
  -2   1   9    3517     160
   2   1  -9    3640     172
   2  -1  -9    3671     159
  -2  -1   9    3456     150
  -2   1   8    3021     148
  -2  -1   8    3113     140
   2  -1  -8    3207     146
  -2   1   7    5763     197
  -2  -1   7    5696     193
  -2   1   6       2      44
  -2  -1   6       8      43
  -2   1   5      49      43
   2   1  -5      49      49
   2  -1  -5      58      50
  -2  -1   5      37      37
  -2   1   4       5      33
   2   1  -4      33      34
  -2  -1   4       4      31
   2  -1  -4       5      37
   2   1  -3    3781     151
  -2   1   3    3625     152
   2  -1  -3    3778     153
  -2  -1   3    3682     149
   2   1  -2   15765     264
  -2   1   2   15903     234
  -2   1   2   15446     265
   2  -1  -2   15538     266
   2  -1  -2   15791     252
  -2  -1   2   15306     261
   2  -1  -2   16334     234
  -2   1   1     902      25
  -2   1   1     912      37
  -2  -1   1     924      30
  -2   1   0    5166      99
   2   1   0    5678     109
  -2   1   0    5652     109
  -2  -1   0    5474     100
  -2  -1   0    5455     104
  -2   1  -1    9370     261
   2   1   1    9135     254
   2   1   1    9238     266
  -2  -1  -1    8680     281
  -2  -1  -1    9387     254
  -2  -1  -1    9430     267
  -2   1  -2   15710     304
   2   1   2   15286     296
   2  -1   2   15343     305
  -2  -1  -2   15377     294
   2   1   3   93173    1852
  -2   1  -3   94631    1861
  -2  -1  -3   94776    1850
   2  -1   3   93537    1863
  -2   1  -4     249      41
   2   1   4     228      41
  -2  -1  -4     204      42
  -2   1  -5    3117     131
  -2  -1  -5    3151     122
  -2   1  -6     477      72
  -2  -1  -6     493      66
  -2   1  -7    5896     202
  -2  -1  -7    5649     193
  -2   1  -8       8      45
  -2  -1  -8     103      43
  -2   1  -9    1095     112
  -2  -1  -9    1220     108
  -2   1 -10     463      84
  -2  -1 -10     590      88
  -2   1 -11     148      79
  -2  -1 -11     131      73
  -2   1 -12      31      88
  -2  -1 -12      35      79
  -2   1 -13     169     103
  -2  -1 -13     136      96
  -2   1 -14      99     112
  -2  -1 -14      69      99
  -2  -1 -14      81     112
  -2   1 -15     696     157
  -2  -1 -15     795     154
  -2  -1 -15     805     146
  -2   1 -16     672     155
  -2  -1 -16     709     151
  -2  -1 -16    1063     153
  -2   1 -17     205     168
  -2   1 -17     260     170
  -2  -1 -17     336     169
  -2  -1 -17     101     157
  -2   1 -18      69     184
  -2   1 -18     343     190
  -2  -1 -18      91     176
  -2  -1 -18      91     194
   2   2 -19     174     205
   2   2 -19       9     198
   2  -2 -19     150     207
   2   2 -18     104     179
   2  -2 -18       1     165
   2  -2 -18     108     180
   2   2 -17       2     160
   2  -2 -17      81     159
   2  -2 -17     110     151
   2   2 -16    2169     279
  -2   2  16    3410     260
   2  -2 -16    2593     278
   2  -2 -16    2944     271
   2   2 -15    1090     156
  -2   2  15     925     164
   2   2 -15    1082     200
   2   2 -15     954     163
   2  -2 -15     733     145
   2  -2 -15    1363     216
   2   2 -14     535     140
   2   2 -14     327     124
  -2   2  14     347     140
   2   2 -14     418     132
   2  -2 -14     305     113
   2  -2 -14     258     111
  -2   2  13     882     143
   2   2 -13     915     144
   2   2 -13     736     133
   2   2 -13     895     164
   2  -2 -13     598     113
   2  -2 -13     752     121
  -2   2  12     199     106
   2   2 -12     335     108
   2   2 -12     268     105
   2   2 -12     252      93
   2  -2 -12     225      83
   2  -2 -12     237      95
   2   2 -11     236      85
  -2   2  11     375     108
   2  -2 -11     196      71
   2   2 -10     113      69
  -2   2  10      33      85
   2  -2 -10       4      59
   2   2  -9     503      82
  -2   2   9     602      90
  -2  -2   9     635      81
   2  -2  -9     469      68
  -2   2   8    5565     181
   2  -2  -8    5729     169
  -2  -2   8    5362     164
  -2   2   7     336      63
  -2  -2   7     196      51
  -2   2   6   12565     273
  -2  -2   6   12570     261
  -2   2   5    5792     159
   2   2  -5    5781     157
   2  -2  -5    5673     158
  -2  -2   5    5773     148
   2   2  -4      37      69
  -2   2   4      30      69
   2  -2  -4      35      71
   2  -2  -4      47      67
   2   2  -3   20164     456
   2   2  -3   20200     439
   2   2  -3   20139     439
  -2   2   3   19918     445
   2  -2  -3   20338     436
   2  -2  -3   19950     443
   2  -2  -3   21416     392
  -2   2   2    1552      15
  -2   2   2    1858      25
   2   2  -2    1794      21
  -2   2   2    1746       9
   2   2  -2    1801      22
   2  -2  -2    1679      13
   2  -2  -2    1845      27
   2  -2  -2    1652       8
  -2   2   1   10511     115
  -2   2   1   10367     139
   2   2  -1   10481     137
  -2   2   1   10841     124
   2  -2  -1   10666     123
   2  -2  -1   10464     115
  -2  -2   1   10523     127
   2   2   0    1885      32
  -2   2   0    2059      32
   2   2   0    1962      34
  -2   2   0    1972      35
   2   2   0    1891      29
  -2  -2   0    2047      33
  -2  -2   0    1997      30
  -2   2  -1   46460     752
  -2   2  -1   45537     793
   2   2   1   45570     739
   2   2   1   43986     807
  -2  -2  -1   47280     740
   2  -2   1   45755     792
  -2  -2  -1   45631     807
   2  -2   1   45366     752
  -2  -2  -1   46498     797
   2   2   2     466      52
   2   2   2     413      34
  -2   2  -2     497      47
   2   2   2     463      39
  -2  -2  -2     469      52
  -2  -2  -2     530      35
   2  -2   2     515      51
  -2  -2  -2     512      36
   2   2   3    2493      68
   2   2   3    2485      62
  -2   2  -3    2485      78
   2  -2   3    2455      82
  -2  -2  -3    2312      86
  -2  -2  -3    2521      64
  -2  -2  -3    2514      59
  -2   2  -4     501      50
   2   2   4     504      53
   2   2   4     468      39
  -2  -2  -4     583      43
  -2  -2  -4     488      58
  -2  -2  -4     542      35
  -2   2  -5      15      33
   2   2   5      77      39
  -2  -2  -5      78      33
  -2  -2  -5      47      31
  -2   2  -6      84      38
   2   2   6      76      41
  -2  -2  -6      94      34
  -2  -2  -6     139      43
  -2   2  -7    6379     201
   2   2   7    6501     181
  -2  -2  -7    6647     186
   2   2   8     566      85
  -2   2  -8     496      78
  -2  -2  -8     543      86
  -2   2  -9      54      56
  -2  -2  -9      38      46
  -2   2 -10     551      87
  -2  -2 -10     841     106
  -2   2 -11    1298     153
  -2  -2 -11     943     143
  -2  -2 -11    1233     128
  -2   2 -12    1163     170
  -2  -2 -12     902     156
  -2  -2 -12    1127     153
  -2   2 -13     344     107
  -2  -2 -13     289      93
  -2  -2 -13     172      97
  -2   2 -14      13     108
  -2  -2 -14     163     110
  -2  -2 -14     287     118
  -2   2 -15      85     128
  -2  -2 -15      56     116
  -2  -2 -15     210     133
  -2   2 -16     194     148
  -2  -2 -16     515     147
  -2  -2 -16       2     133
  -2   2 -17       6     162
  -2  -2 -17     100     150
  -2  -2 -17       6     162
  -2   2 -18     211     187
  -2   2 -18     126     183
  -2  -2 -18     269     187
  -2  -2 -18      31     166
   2   3 -19     247     212
   2  -3 -19     261     207
   2   3 -18      29     186
   2  -3 -18       5     164
   2  -3 -18     331     184
   2   3 -17     250     161
   2  -3 -17      94     154
   2  -3 -17     261     160
   2   3 -16       0     148
  -2   3  16       2     164
   2  -3 -16     152     134
   2  -3 -16       2     142
  -2   3  15     294     158
   2   3 -15     368     149
   2   3 -15     390     137
   2  -3 -15     228     120
   2  -3 -15     299     125
   2   3 -14    1040     181
   2   3 -14     939     167
  -2   3  14     814     161
   2   3 -14     565     141
   2  -3 -14     562     130
   2  -3 -14     639     122
   2   3 -13      87     106
   2   3 -13     139     112
  -2   3  13       1     115
   2   3 -13     142     106
   2  -3 -13      43      97
   2  -3 -13     128      85
   2   3 -12    4573     200
  -2   3  12    4609     220
   2   3 -12    4537     210
   2   3 -12    4697     247
   2  -3 -12    4782     242
   2  -3 -12    4410     204
  -2   3  11    1511     153
   2   3 -11    1640     137
   2   3 -11    1603     145
   2   3 -11    1768     178
   2  -3 -11    1758     150
   2  -3 -11    1535     157
   2   3 -10      81      63
  -2   3  10       3      78
   2   3 -10       3      72
   2   3 -10      84      68
   2  -3 -10     126      71
   2  -3 -10       3      54
   2   3  -9     154      63
   2   3  -9     175      67
   2   3  -9     151      60
  -2   3   9     157      79
   2  -3  -9     155      66
   2  -3  -9       2      50
   2   3  -8    2037     115
  -2   3   8    2072     132
   2   3  -8    2101     121
   2  -3  -8    2108     141
   2  -3  -8    2071     112
   2   3  -7    1316      87
   2   3  -7    1331      93
  -2   3   7    1375     100
   2  -3  -7    1433     106
   2  -3  -7    1350      83
   2   3  -6     598      66
  -2   3   6     618      78
   2   3  -6     657      70
   2  -3  -6     698      78
   2   3  -5    1188      72
   2   3  -5    1249      78
   2   3  -5    1235      82
  -2   3   5    1145      81
   2  -3  -5    1221      81
   2   3  -4    6841     197
   2   3  -4    6909     207
   2   3  -4    6819     200
  -2   3   4    6966     208
   2  -3  -4    6639     202
   2  -3  -4    6943     204
  -2   3   3    7077     195
   2   3  -3    7218     188
  -2   3   3    7009     187
   2   3  -3    7236     198
   2  -3  -3    7396     152
  -2  -3   3    6966     199
  -2  -3   3    7055     190
   2  -3  -3    7235     187
  -2   3   2      41      29
  -2   3   2      31      39
  -2   3   2      38      18
   2   3  -2      35      33
  -2  -3   2      26      35
   2  -3  -2      38      17
   2  -3  -2      41      28
  -2  -3   2      44      39
   2  -3  -2      41      40
   2   3  -1   29272     549
  -2   3   1   30742     579
  -2   3   1   29427     532
  -2   3   1   29174     595
   2   3  -1   28964     590
   2  -3  -1   30390     578
   2  -3  -1   29167     533
  -2  -3   1   28892     591
   2  -3  -1   28863     593
   2   3   0   22202     395
   2   3   0   22477     365
  -2   3   0   22707     400
   2   3   0   23182     399
  -2   3   0   22632     367
  -2  -3   0   23555     368
  -2  -3   0   23204     396
   2  -3   0   22690     368
  -2  -3   0   22852     399
   2  -3   0   22250     397
  -2   3  -1    2378     113
   2   3   1    2304      98
   2   3   1    2297     111
  -2   3  -1    2343     109
   2   3   1    2212     120
  -2  -3  -1    2387      99
  -2  -3  -1    2280     111
  -2  -3  -1    2276     120
   2  -3   1    2305     113
   2  -3   1    2266     107
  -2   3  -2     828      37
   2   3   2     782      28
  -2   3  -2     790      23
   2   3   2     749      32
   2   3   2     832      26
   2  -3   2     759      23
  -2  -3  -2     857      38
   2  -3   2     781      32
  -2  -3  -2     771      23
  -2  -3  -2     728      28
   2   3   3    1464      59
  -2   3  -3    1571      71
   2   3   3    1502      56
  -2  -3  -3    1520      78
  -2  -3  -3    1561      52
  -2  -3  -3    1556      57
  -2   3  -4   21725     470
   2   3   4   21465     471
   2   3   4   21684     444
  -2  -3  -4   21554     512
  -2  -3  -4   21757     437
  -2  -3  -4   21093     464
   2   3   5   19729     458
  -2   3  -5   20187     462
   2   3   5   20370     440
  -2  -3  -5   20278     511
  -2  -3  -5   20334     429
  -2  -3  -5   20082     452
  -2   3  -6    5506     191
   2   3   6    5627     173
  -2  -3  -6    5392     164
  -2  -3  -6    5466     217
  -2  -3  -6    5652     165
  -2   3  -7     374      64
   2   3   7     412      76
  -2  -3  -7     532      68
  -2  -3  -7     275      67
  -2  -3  -7     368      54
  -2   3  -8      44      48
   2   3   8      41      62
  -2  -3  -8      28      44
  -2  -3  -8      10      57
   2   3   9     601      85
  -2   3  -9     417      75
  -2  -3  -9     581      85
  -2  -3  -9     371      73
  -2   3 -10    2351     163
   2   3  10    2190     133
  -2  -3 -10    2521     137
  -2  -3 -10    2313     167
  -2   3 -11    1973     171
  -2  -3 -11    2166     139
  -2  -3 -11    2435     181
  -2   3 -12     296     102
  -2  -3 -12     273     101
  -2  -3 -12     158      76
  -2   3 -13      37     101
  -2  -3 -13      66      97
  -2  -3 -13     119      89
  -2   3 -14      78     111
  -2  -3 -14       1      97
  -2  -3 -14     179     114
  -2   3 -15     232     142
  -2  -3 -15       3     116
  -2  -3 -15     165     135
  -2   3 -16     490     169
  -2  -3 -16     881     167
  -2  -3 -16     538     143
  -2   3 -17     129     170
  -2  -3 -17     151     168
  -2  -3 -17     132     144
  -2   3 -18       0     186
  -2  -3 -18     240     196
  -2  -3 -18      81     169
   2   4 -19     360     219
   2  -4 -19       1     208
   2   4 -18       0     186
   2  -4 -18     236     185
   2   4 -17     403     165
   2  -4 -17     431     167
   2  -4 -17     392     149
   2   4 -16       0     141
  -2   4  16      58     172
   2  -4 -16     183     140
   2  -4 -16     181     127
   2   4 -15     404     148
   2   4 -15     620     155
  -2   4  15     578     165
   2  -4 -15     642     133
   2  -4 -15     522     123
  -2   4  14     401     145
   2   4 -14     287     127
   2   4 -14     328     117
   2  -4 -14     331     107
   2  -4 -14     408     112
   2   4 -13     916     126
   2   4 -13     832     137
  -2   4  13     941     153
   2  -4 -13     823     110
   2  -4 -13     749     127
   2   4 -12     485     114
   2   4 -12     721     110
  -2   4  12     576     121
   2  -4 -12     557      87
   2  -4 -12     417     100
  -2   4  11    3157     188
   2   4 -11    3083     160
   2   4 -11    3442     176
   2   4 -11    3692     216
   2  -4 -11    3201     159
   2  -4 -11    3231     200
   2   4 -10       8      70
  -2   4  10      11      93
   2   4 -10       8      72
   2   4 -10      70      67
   2  -4 -10       8      65
   2  -4 -10       8      57
   2   4  -9     130      64
   2   4  -9      19      63
  -2   4   9      30      74
   2   4  -9      34      68
   2  -4  -9      45      67
   2  -4  -9       5      49
   2   4  -8    1019     108
   2   4  -8     993      98
  -2   4   8     917     117
   2  -4  -8     879      95
   2  -4  -8    1056     124
   2   4  -7    1747     109
   2   4  -7    1870     120
  -2   4   7    1802     126
   2  -4  -7    2023     131
   2  -4  -7    1867      98
   2   4  -6    2397     127
  -2   4   6    2419     135
   2   4  -6    2383     118
   2  -4  -6    2328     132
  -2   4   5    7786     268
   2   4  -5    8006     253
   2  -4  -5    8093     268
   2   4  -4    5800     228
  -2   4   4    5764     238
  -2   4   4    5646     239
  -2  -4   4    5752     234
   2  -4  -4    6056     237
  -2  -4   4    5851     246
  -2   4   3   28140     776
  -2   4   3   28356     788
   2   4  -3   28978     776
  -2  -4   3   28820     810
   2  -4  -3   28097     783
   2  -4  -3   29880     776
  -2  -4   3   28414     779
  -2   4   2    4331      87
  -2   4   2    4377      77
   2   4  -2    4266      79
   2  -4  -2    4265      84
   2  -4  -2    4589      77
  -2  -4   2    4443      83
  -2   4   1   34706     848
   2   4  -1   35141     842
  -2   4   1   35235     764
  -2   4   1   35945     832
   2  -4  -1   34740     766
   2  -4  -1   36486     831
   2  -4  -1   33923     844
  -2  -4   1   34342     843
   2   4   0    2046      75
   2   4   0    2112      77
   2   4   0    2080      66
  -2   4   0    2113      79
  -2   4   0    2152      70
  -2  -4   0    2025      75
   2  -4   0    2111      76
  -2  -4   0    2143      76
  -2  -4   0    2145      69
   2   4   1   68020    1262
   2   4   1   65865    1376
  -2   4  -1   69285    1370
  -2   4  -1   69674    1284
   2   4   1   68967    1374
   2  -4   1   67584    1367
  -2  -4  -1   69472    1378
  -2  -4  -1   68961    1265
   2  -4   1   67762    1285
  -2  -4  -1   67957    1373
   2   4   2     690      30
  -2   4  -2     672      28
   2   4   2     712      25
  -2   4  -2     638      28
   2   4   2     639      31
  -2  -4  -2     647      30
   2  -4   2     601      33
   2  -4   2     607      29
  -2  -4  -2     650      30
  -2  -4  -2     687      23
  -2   4  -3    1529      53
  -2   4  -3    1470      76
   2   4   3    1477      66
   2   4   3    1475      56
   2  -4   3    1477      54
  -2  -4  -3    1434      62
  -2  -4  -3    1489      80
  -2  -4  -3    1500      51
  -2   4  -4   21686     499
   2   4   4   21359     502
  -2   4  -4   21448     482
   2   4   4   21493     462
  -2  -4  -4   20993     496
  -2  -4  -4   22236     543
   2  -4   4   21336     485
  -2  -4  -4   22105     457
  -2   4  -5     425      56
   2   4   5     445      54
   2   4   5     541      69
  -2  -4  -5     461      71
  -2  -4  -5     477      56
  -2  -4  -5     497      45
  -2   4  -6    4209     162
   2   4   6    4217     146
  -2  -4  -6    4349     129
  -2  -4  -6    4222     136
  -2  -4  -6    4429     181
   2   4   7   16306     396
  -2   4  -7   15762     407
  -2  -4  -7   16709     458
  -2  -4  -7   16304     364
  -2   4  -8     962     113
   2   4   8     882      96
  -2  -4  -8     900      84
  -2  -4  -8    1132     127
  -2   4  -9     441      75
   2   4   9     487      85
  -2  -4  -9     335      53
  -2  -4  -9     385      73
   2   4  10    1813     134
  -2   4 -10    1698     149
  -2  -4 -10    1492     152
  -2  -4 -10    1720     121
  -2   4 -11    3315     205
   2   4  11    3249     179
  -2  -4 -11    3382     214
  -2  -4 -11    3335     166
  -2   4 -12     356     109
   2   4  12     349     115
  -2  -4 -12     481      83
  -2  -4 -12     254     102
  -2   4 -13    1550     197
  -2  -4 -13    1026     164
  -2  -4 -13    1292     184
  -2   4 -14      70     116
  -2  -4 -14     128     112
  -2  -4 -14       0      97
  -2   4 -15     209     141
  -2  -4 -15     198     115
  -2  -4 -15      91     129
  -2   4 -16      22     154
  -2  -4 -16     271     131
  -2  -4 -16     309     152
  -2   4 -17     461     178
  -2  -4 -17     552     178
  -2  -4 -17     511     150
  -2   4 -18     214     200
  -2  -4 -18     211     192
   2   5 -19     134     218
   2  -5 -19      28     206
   2   5 -18       3     193
   2  -5 -18      69     191
   2   5 -17     212     178
   2  -5 -17     331     165
  -2   5  16     385     195
   2   5 -16     327     155
   2  -5 -16     227     130
   2  -5 -16     445     148
   2   5 -15      80     139
   2   5 -15       0     128
  -2   5  15       0     156
   2  -5 -15      58     121
   2  -5 -15       0     110
   2   5 -14      11     112
   2   5 -14      77     120
  -2   5  14       0     144
   2  -5 -14      11      87
   2  -5 -14     160     111
   2   5 -13    1886     162
   2   5 -13    1905     220
  -2   5  13    1290     186
   2  -5 -13    1931     183
   2  -5 -13    1905     162
  -2   5  12     688     149
   2   5 -12     668     134
   2   5 -12     794     146
   2  -5 -12     686     130
   2  -5 -12     815     151
  -2   5  11    2624     184
   2   5 -11    2307     145
   2   5 -11    2892     206
   2  -5 -11    2696     175
   2  -5 -11    2651     146
   2   5 -10     240      90
  -2   5  10     361     112
   2   5 -10     320      96
   2  -5 -10     230      66
   2  -5 -10     336      82
   2   5  -9      14      61
  -2   5   9      48      88
   2   5  -9       9      66
   2  -5  -9       1      57
   2  -5  -9      14      45
  -2   5   8    5872     228
   2   5  -8    5769     202
   2  -5  -8    5926     238
   2  -5  -8    6118     180
   2   5  -7    1455      95
  -2   5   7    1585     116
   2  -5  -7    1591      83
   2  -5  -7    1522     115
  -2   5   6     537      78
   2   5  -6     572      66
   2  -5  -6     594      74
  -2   5   5     632      86
   2   5  -5     669      71
   2  -5  -5     677      78
  -2   5   4    1535      83
   2   5  -4    1468      67
   2  -5  -4    1573      76
   2   5  -3   25064     565
  -2   5   3   25086     580
  -2   5   3   25260     570
   2  -5  -3   26526     570
  -2  -5   3   25520     572
  -2   5   2    9904     277
   2   5  -2    9824     267
  -2   5   2    9808     265
   2  -5  -2    9978     263
  -2  -5   2    9691     268
   2   5  -1    5392     125
  -2   5   1    5322     130
  -2   5   1    5468     101
  -2   5   1    5342     120
  -2  -5   1    5299     126
   2  -5  -1    5305     128
   2   5   0    8157     145
  -2   5   0    8261     148
   2   5   0    8181     129
   2   5   0    8228     145
  -2   5   0    8339     132
  -2  -5   0    8425     146
   2  -5   0    8278     135
  -2  -5   0    8276     146
   2  -5   0    8164     144
  -2   5  -1   25169     530
   2   5   1   23667     475
  -2   5  -1   24360     498
   2   5   1   23238     534
   2   5   1   24875     531
  -2  -5  -1   24817     480
   2  -5   1   24194     524
  -2  -5  -1   24806     536
  -2  -5  -1   24728     530
   2  -5   1   24059     501
  -2   5  -2    8148     169
   2   5   2    7776     135
   2   5   2    7765     164
  -2   5  -2    7763     156
  -2  -5  -2    7712     162
   2  -5   2    8080     173
  -2  -5  -2    8133     137
  -2  -5  -2    7919     177
   2  -5   2    7842     156
  -2   5  -3    3300     106
   2   5   3    3250      75
  -2   5  -3    3277      83
   2   5   3    3500      99
  -2  -5  -3    3168      92
  -2  -5  -3    3345     113
   2  -5   3    3329      85
  -2  -5  -3    3342      73
   2   5   4   22152     492
  -2   5  -4   22043     486
   2   5   4   22500     443
  -2   5  -4   22394     471
  -2  -5  -4   21802     486
  -2  -5  -4   22361     526
  -2  -5  -4   22488     436
   2  -5   4   21890     473
   2   5   5     873      66
  -2   5  -5     609      70
  -2   5  -5     730      44
   2   5   5     806      66
  -2  -5  -5     749      45
  -2  -5  -5     739      79
   2  -5   5     653      55
   2  -5   5     853      63
  -2   5  -6      81      46
   2   5   6     163      51
  -2   5  -6     233      40
   2   5   6     151      52
  -2  -5  -6     178      59
  -2  -5  -6     199      31
   2   5   7    4084     157
  -2   5  -7    3992     175
  -2  -5  -7    3937     130
  -2  -5  -7    3786     189
  -2   5  -8       8      53
   2   5   8     101      73
  -2  -5  -8      98      40
  -2  -5  -8     149      66
   2   5   9      62      76
  -2   5  -9       3      66
  -2  -5  -9     101      62
  -2  -5  -9       3      47
   2   5  10     619     103
  -2   5 -10     509      89
  -2  -5 -10     420      66
  -2  -5 -10     401      91
   2   5  11    1491     156
  -2   5 -11    1323     175
  -2  -5 -11    1353     153
  -2  -5 -11    1249     126
   2   5  12     646     126
  -2   5 -12     585     114
  -2  -5 -12     510     100
  -2  -5 -12     583      87
   2   5  13       0     124
  -2   5 -13      50     104
  -2  -5 -13       0      80
  -2  -5 -13      34     101
  -2   5 -14     101     119
  -2  -5 -14       1      94
  -2  -5 -14     135     118
  -2   5 -15     197     143
  -2  -5 -15     126     103
  -2  -5 -15     192     131
  -2   5 -16    1153     197
  -2  -5 -16    1079     147
  -2  -5 -16    1454     263
  -2   5 -17       0     169
  -2  -5 -17     133     171
  -2   5 -18     391     205
  -2  -5 -18     162     197
   2   6 -19       0     219
   2  -6 -19       0     208
   2   6 -18      89     192
   2  -6 -18      74     181
   2   6 -17      52     178
   2  -6 -17     114     164
   2   6 -16    2004     298
  -2   6  16    1842     240
   2  -6 -16    1684     248
   2  -6 -16    1994     224
   2   6 -15       0     124
   2   6 -15      30     134
  -2   6  15      37     166
   2  -6 -15       8     103
   2  -6 -15      17     123
   2   6 -14     180     133
   2   6 -14       3     118
  -2   6  14     172     155
   2  -6 -14     142     113
   2  -6 -14      40      90
   2   6 -13       0     103
  -2   6  13     221     131
   2   6 -13     132     115
   2  -6 -13       0      73
   2  -6 -13     129      93
   2   6 -12     836     136
  -2   6  12     750     137
   2   6 -12     972     127
   2  -6 -12     822     105
   2  -6 -12     649      82
   2   6 -11     150      84
   2   6 -11     166      94
  -2   6  11      38      98
   2  -6 -11     161      75
   2  -6 -11     191      61
  -2   6  10      26      98
   2   6 -10      29      76
   2   6 -10      78      84
   2  -6 -10      21      49
   2  -6 -10      12      62
   2   6  -9     257      74
   2   6  -9     120      73
  -2   6   9     193      92
   2  -6  -9     250      73
   2  -6  -9     226      50
   2   6  -8    3197     151
  -2   6   8    3240     180
   2  -6  -8    3236     126
   2  -6  -8    3102     178
  -2   6   7    2074     136
   2   6  -7    2204     111
   2  -6  -7    2325     138
  -2   6   6    1013      85
   2   6  -6    1084      68
   2  -6  -6    1269      81
   2   6  -5    6320     188
  -2   6   5    6210     207
   2  -6  -5    6369     204
   2   6  -4    3710     146
  -2   6   4    3754     162
   2  -6  -4    3845     155
   2   6  -3    3973      96
  -2   6   3    3945     106
   2  -6  -3    4009      98
  -2   6   2    4930     152
   2   6  -2    4901     142
  -2   6   2    4896     142
   2  -6  -2    4917     138
   2   6  -1    4510     117
  -2   6   1    4523     113
  -2   6   1    4632      94
  -2   6   1    4499     123
   2   6  -1    4615     115
   2  -6  -1    4551     122
   2  -6  -1    4496      97
   2   6   0   28925     722
   2   6   0   28915     662
  -2   6   0   29002     726
  -2   6   0   29402     665
   2   6   0   29013     724
  -2  -6   0   29101     726
   2  -6   0   28604     668
   2  -6   0   27703     719
  -2  -6   0   29184     721
   2   6   1   18092     346
  -2   6  -1   19067     393
   2   6   1   19097     396
  -2   6  -1   19302     373
  -2  -6  -1   18957     399
  -2  -6  -1   19473     354
   2  -6   1   18680     388
  -2  -6  -1   19084     396
   2  -6   1   18508     375
   2   6   2    8031     162
   2   6   2    8349     201
  -2   6  -2    8313     199
  -2   6  -2    8204     192
  -2  -6  -2    8609     215
  -2  -6  -2    8446     166
   2  -6   2    7953     190
   2   6   3     242      37
  -2   6  -3     236      29
  -2   6  -3     148      33
   2   6   3     217      19
   2  -6   3     155      33
  -2  -6  -3     199      17
  -2  -6  -3     118      30
  -2   6  -4      14      28
   2   6   4      84      26
   2   6   4      21      38
  -2   6  -4      25      35
  -2  -6  -4      52      17
   2  -6   4      66      38
  -2  -6  -4       2      33
   2   6   5   10459     248
  -2   6  -5   10299     260
   2   6   5   10373     286
  -2   6  -5   10487     298
  -2  -6  -5   10471     237
  -2  -6  -5   10484     317
   2  -6   5   10024     265
  -2   6  -6    2855      93
   2   6   6    2819     122
   2   6   6    2775     114
  -2   6  -6    2809     133
   2  -6   6    2588     107
   2  -6   6    2781     116
  -2  -6  -6    2910      91
  -2  -6  -6    2918     145
  -2   6  -7    4868     143
  -2   6  -7    4765     192
   2   6   7    4943     179
  -2  -6  -7    5223     144
  -2  -6  -7    4960     212
  -2   6  -8    2913     156
   2   6   8    2751     142
  -2  -6  -8    2981     110
  -2  -6  -8    2948     167
   2   6   9    3113     164
  -2   6  -9    2953     182
  -2  -6  -9    3242     183
  -2  -6  -9    3315     130
   2   6  10     277     101
  -2   6 -10     257      85
  -2  -6 -10     368      58
  -2  -6 -10     329      76
  -2   6 -11    6608     278
   2   6  11    6650     258
  -2  -6 -11    6648     294
  -2  -6 -11    6349     213
   2   6  12    1223     156
  -2   6 -12     962     129
  -2  -6 -12    1109     126
  -2  -6 -12    1057     159
   2   6  13    1060     159
  -2   6 -13    1070     148
  -2  -6 -13    1162     180
  -2  -6 -13    1201     146
   2   6  14      94     154
  -2   6 -14      84     114
  -2  -6 -14       0      89
  -2  -6 -14     122     118
  -2   6 -15       0     132
  -2  -6 -15       0      99
  -2  -6 -15     260     136
  -2   6 -16       3     156
  -2  -6 -16     281     157
  -2   6 -17      72     180
  -2  -6 -17       1     176
  -2   6 -18      49     197
  -2  -6 -18     235     200
   2   7 -18     243     195
   2  -7 -18       5     186
   2   7 -17     257     189
   2  -7 -17     270     173
   2   7 -16     254     160
  -2   7  16       4     204
   2  -7 -16      38     139
   2   7 -15     365     153
  -2   7  15     659     186
   2   7 -15     432     141
   2  -7 -15     383     109
   2  -7 -15     481     132
   2   7 -14       3     113
   2   7 -14     101     128
  -2   7  14      56     148
   2  -7 -14      27      81
   2  -7 -14      77     105
   2   7 -13    3057     255
  -2   7  13    2575     234
   2   7 -13    2592     173
   2  -7 -13    2754     210
   2  -7 -13    2894     165
  -2   7  12      15     124
   2   7 -12     188      91
   2   7 -12      15     104
   2  -7 -12     107      65
   2  -7 -12     216      81
  -2   7  11     277     130
   2   7 -11     326      97
   2   7 -11     341      86
   2  -7 -11     226      75
   2  -7 -11     214      60
   2   7 -10     321      85
  -2   7  10     219      99
   2   7 -10     354      79
   2  -7 -10     224      69
   2   7  -9     602      83
   2   7  -9     505      96
  -2   7   9     638     116
   2  -7  -9     539      83
  -2   7   8    2367     150
   2   7  -8    2357     120
   2  -7  -8    2548     143
   2   7  -7    1559      98
  -2   7   7    1572     126
   2  -7  -7    1565     116
  -2   7   6      90      57
   2   7  -6      24      49
   2  -7  -6      46      43
  -2   7   5    6420     219
   2   7  -5    6472     198
   2  -7  -5    6547     213
   2   7  -4     968      82
  -2   7   4     930      95
   2  -7  -4     977      88
  -2   7   3    1472      90
   2   7  -3    1636      78
   2  -7  -3    1645      80
   2   7  -2   17259     452
  -2   7   2   17123     463
   2  -7  -2   17483     449
  -2   7   1      29      36
   2   7  -1      27      30
  -2   7   1      16      19
   2  -7  -1       4      24
   2   7   0    7038     174
  -2   7   0    6911     176
  -2   7   0    7104     156
   2   7   0    6965     153
   2  -7   0    6921     161
  -2  -7   0    7000     172
  -2   7  -1    5565     158
   2   7   1    5164     132
  -2   7  -1    5301     162
   2   7   1    5518     165
  -2  -7  -1    5376     166
   2  -7   1    5525     164
  -2   7  -2    1713      64
  -2   7  -2    1888      77
   2   7   2    1746      45
   2   7   2    1799      69
  -2  -7  -2    1767      49
   2  -7   2    1735      66
  -2  -7  -2    1827      75
  -2   7  -3    4571     141
   2   7   3    4592     156
  -2   7  -3    4613     161
   2  -7   3    4407     141
  -2  -7  -3    4632     169
  -2   7  -4      51      46
  -2   7  -4      41      53
   2   7   4      65      57
   2  -7   4      83      55
  -2  -7  -4      56      54
   2   7   5     240      54
  -2   7  -5     234      39
  -2   7  -5     129      45
  -2  -7  -5     151      45
   2  -7   5     303      54
  -2   7  -6    1819     114
   2   7   6    2035     109
  -2   7  -6    1982      80
   2  -7   6    2033     110
  -2  -7  -6    1934     117
   2   7   7     227      60
   2   7   7     237      72
  -2   7  -7     221      54
  -2   7  -7     153      56
  -2  -7  -7     179      61
  -2  -7  -7     170      33
  -2   7  -8    8952     290
   2   7   8    8639     268
  -2   7  -8    8468     220
  -2  -7  -8    8767     211
  -2  -7  -8    9019     305
   2   7   9      89      89
  -2   7  -9      52      74
  -2  -7  -9     108      44
  -2  -7  -9      92      63
   2   7  10     788     142
  -2   7 -10     656     111
  -2  -7 -10     828     134
  -2  -7 -10     871      93
   2   7  11    1974     179
  -2   7 -11    2221     190
  -2  -7 -11    2159     126
  -2  -7 -11    2077     169
  -2   7 -12      37      97
   2   7  12     106     131
  -2  -7 -12     106      96
  -2  -7 -12      91      64
  -2   7 -13      79     112
   2   7  13     170     158
  -2  -7 -13     142     107
  -2  -7 -13      68      78
   2   7  14       5     161
  -2   7 -14     131     123
  -2  -7 -14      17     115
  -2  -7 -14       2      84
  -2   7 -15     297     143
  -2  -7 -15     422     105
  -2  -7 -15     395     137
  -2   7 -16     109     159
  -2  -7 -16       0     153
  -2   7 -17      36     189
  -2  -7 -17       0     173
  -2   7 -18     315     214
  -2  -7 -18     401     213
   2   8 -18     274     208
   2  -8 -18       0     177
   2   8 -17      66     187
   2  -8 -17      52     171
   2   8 -16    1353     215
  -2   8  16    1759     297
   2  -8 -16    1314     186
   2   8 -15       0     117
  -2   8  15     193     180
   2   8 -15      11     145
   2  -8 -15       5     126
   2   8 -14      93     120
   2   8 -14     244     133
  -2   8  14       2     156
   2  -8 -14      94      80
   2  -8 -14       2     111
   2   8 -13       1     104
  -2   8  13       1     144
   2   8 -13       1     111
   2  -8 -13       1      97
   2  -8 -13       7      70
   2   8 -12     624     115
   2   8 -12     449     129
  -2   8  12     828     163
   2  -8 -12     474     102
   2   8 -11      54      96
   2   8 -11       9      90
  -2   8  11      19     113
   2  -8 -11      16      73
   2   8 -10     751     117
   2   8 -10     840     109
  -2   8  10     930     145
   2  -8 -10     767     114
   2   8  -9     375      86
   2   8  -9     423      74
  -2   8   9     433     102
   2  -8  -9     383      62
  -2   8   8     658     101
   2   8  -8     630      88
   2  -8  -8     519      75
  -2   8   7    1106     107
   2   8  -7    1109      82
   2  -8  -7     983      94
  -2   8   6     754      96
   2   8  -6     859      73
   2  -8  -6     816      84
  -2   8   5     107      56
   2   8  -5     162      47
   2  -8  -5     288      38
   2   8  -4   13218     316
  -2   8   4   12717     334
   2  -8  -4   13199     326
   2   8  -3    2721     112
  -2   8   3    2756     128
   2  -8  -3    2679     110
   2   8  -2     342      55
  -2   8   2     324      63
   2  -8  -2     238      47
   2   8  -1    6063     183
  -2   8   1    5914     188
  -2   8   1    6163     153
  -2   8   0    1369      61
   2   8   0    1509      61
   2   8   0    1456      67
  -2   8   0    1510      70
  -2   8  -1    4723     141
   2   8   1    4424     147
   2   8   1    4303     117
  -2   8  -1    4440     146
  -2  -8  -1    4614     149
  -2   8  -2     137      42
   2   8   2     186      35
   2   8   2     229      51
  -2   8  -2     164      44
  -2  -8  -2     149      41
   2   8   3    1557      86
  -2   8  -3    1476      91
  -2   8  -3    1462      73
  -2  -8  -3    1621      91
   2   8   4      33      47
  -2   8  -4      40      40
  -2   8  -4      27      35
  -2  -8  -4      45      39
  -2   8  -5     211      51
   2   8   5     253      60
  -2   8  -5     203      41
  -2  -8  -5     193      51
  -2   8  -6     144      55
  -2   8  -6      94      45
   2   8   6     201      67
  -2  -8  -6      85      53
   2   8   7     718     107
  -2   8  -7     741     112
  -2   8  -7     797      76
  -2  -8  -7     794     115
  -2   8  -8   12058     366
   2   8   8   11863     347
  -2   8  -8   11998     300
  -2  -8  -8   12004     381
  -2  -8  -8   12237     274
  -2   8  -9    2790     185
   2   8   9    3153     174
  -2   8  -9    2997     117
  -2  -8  -9    2941     111
  -2  -8  -9    2764     168
  -2   8 -10     382      99
   2   8  10     573     113
  -2  -8 -10     467      59
  -2  -8 -10     509      91
   2   8  11    1882     185
  -2   8 -11    1870     187
  -2  -8 -11    1826     174
  -2  -8 -11    1841     114
   2   8  12    2636     221
  -2   8 -12    3045     233
  -2  -8 -12    2867     154
  -2  -8 -12    3096     229
   2   8  13     239     158
  -2   8 -13      70     113
  -2  -8 -13     272      75
  -2  -8 -13     276     111
   2   8  14      45     176
  -2   8 -14     150     124
  -2  -8 -14      45     121
  -2  -8 -14      97      89
  -2   8 -15     308     151
  -2  -8 -15       0     137
  -2   8 -16     185     160
  -2  -8 -16       1     157
  -2   8 -17     158     181
  -2  -8 -17       4     173
  -2   8 -18      93     204
  -2  -8 -18       0     198
   2   9 -18     161     211
   2  -9 -18      56     182
   2   9 -17      19     175
   2  -9 -17     251     164
   2   9 -16      83     168
  -2   9  16     217     219
   2  -9 -16       2     145
  -2   9  15     321     196
   2   9 -15     352     163
   2  -9 -15     405     137
   2   9 -14     641     124
   2   9 -14     690     161
  -2   9  14     755     188
   2  -9 -14     736     134
   2   9 -13     845     158
   2   9 -13     673     129
  -2   9  13     885     182
   2  -9 -13     638     122
  -2   9  12       6     138
   2   9 -12       7     117
   2   9 -12      12     102
   2  -9 -12      79      87
   2   9 -11     289      93
  -2   9  11     372     131
   2   9 -11     340     117
   2  -9 -11     241      84
   2   9 -10     121      82
  -2   9  10     196     108
   2   9 -10     146      90
   2  -9 -10      11      65
  -2   9   9    1005     152
   2   9  -9    1013     164
   2   9  -9    1234     112
   2  -9  -9    1305     125
   2   9  -8    1801     111
  -2   9   8    1817     145
   2  -9  -8    1677     132
  -2   9   7     299      87
   2   9  -7     186      62
   2  -9  -7     185      56
   2   9  -6    6031     197
  -2   9   6    6208     227
   2  -9  -6    6148     219
  -2   9   5     155      61
   2   9  -5     207      49
   2  -9  -5     172      44
   2   9  -4     717      77
  -2   9   4     654      91
   2  -9  -4     769      79
  -2   9   3    1703     113
   2   9  -3    1705     100
   2  -9  -3    1712      98
  -2   9   2      30      49
   2   9  -2      27      49
   2  -9  -2      27      35
  -2   9   1     136      46
   2   9  -1     150      47
  -2   9   1      85      31
   2   9   0      62      39
  -2   9   0      62      38
  -2   9   0     223      31
   2   9   0     179      29
  -2   9  -1    3095     122
   2   9   1    2986     101
   2   9   1    2980     128
  -2   9  -1    3035     128
  -2  -9  -1    3184     129
   2   9   2    4651     176
  -2   9  -2    4581     171
  -2   9  -2    4537     168
   2   9   2    4254     128
  -2  -9  -2    4636     180
  -2   9  -3    2837     140
  -2   9  -3    2991     128
   2   9   3    3125     142
  -2  -9  -3    3114     149
  -2   9  -4    4040     143
  -2   9  -4    3839     162
   2   9   4    3902     161
  -2  -9  -4    4043     172
  -2   9  -5       4      51
  -2   9  -5       2      42
   2   9   5       8      57
  -2  -9  -5      28      43
   2   9   6      13      65
  -2   9  -6      10      55
  -2   9  -6       2      45
  -2  -9  -6      21      52
  -2   9  -7     920     117
  -2   9  -7    1088      88
   2   9   7    1063     115
  -2  -9  -7     927     107
  -2   9  -8     388      66
   2   9   8     312      86
  -2   9  -8     318      78
  -2  -9  -8     296      67
  -2   9  -9    2216     109
   2   9   9    2064     160
  -2   9  -9    2034     175
  -2  -9  -9    2158     157
  -2   9 -10    9116     340
   2   9  10    8665     318
  -2   9 -10    8607     252
  -2  -9 -10    9008     342
  -2   9 -11    7728     328
   2   9  11    8089     317
  -2  -9 -11    8343     337
  -2   9 -12      46      97
   2   9  12       4     142
  -2  -9 -12      16      89
  -2  -9 -12      26      68
   2   9  13     290     160
  -2   9 -13     139     114
  -2  -9 -13     274     109
  -2  -9 -13     186      77
  -2   9 -14     122     134
   2   9  14       0     173
  -2  -9 -14       0     117
  -2   9 -15     413     159
  -2  -9 -15     185     132
  -2   9 -16      16     156
  -2  -9 -16      66     155
  -2   9 -17     240     197
  -2  -9 -17       0     175
   2  10 -18       1     210
   2 -10 -18       1     198
   2  10 -17       2     194
   2 -10 -17       2     164
   2  10 -16     407     187
  -2  10  16     919     233
  -2  10  15     278     205
   2  10 -15     265     161
   2  10 -15     521     129
   2 -10 -15      79     131
  -2  10  14     119     178
   2  10 -14     309     111
   2  10 -14     169     135
   2 -10 -14       0     109
   2  10 -13     211     109
   2  10 -13      49     132
  -2  10  13     155     163
   2 -10 -13      58     101
   2  10 -12      62     124
   2  10 -12      43      96
  -2  10  12     351     149
   2 -10 -12     211      89
  -2  10  11     554     149
   2  10 -11     510     123
   2  10 -11     446      99
   2 -10 -11     332      83
   2  10 -10    1565     187
   2  10 -10    1294     126
  -2  10  10    1491     175
   2 -10 -10    1491     137
   2  10  -9    1076     173
   2  10  -9     845     111
  -2  10   9    1017     152
   2 -10  -9    1015     112
   2  10  -8      31      64
  -2  10   8      11      86
   2  10  -8      82      81
   2 -10  -8       0      51
  -2  10   7     785     120
   2  10  -7     593      86
   2 -10  -7     706      99
   2  10  -6      63      58
  -2  10   6      78      72
   2 -10  -6      52      45
  -2  10   5    7267     254
   2  10  -5    7095     227
   2 -10  -5    7150     243
   2  10  -4    5890     205
  -2  10   4    5844     225
   2 -10  -4    6013     213
  -2  10   3     266      65
   2  10  -3     228      56
   2 -10  -3     208      39
  -2  10   2     261      72
   2  10  -2     278      67
   2 -10  -2     314      59
  -2  10   1     107      31
   2  10  -1      42      39
  -2  10   1     100      47
   2  10   0    2881     131
  -2  10   0    2917     136
  -2  10   0    3093     118
   2  10   1    2313     120
  -2  10  -1    2138     117
  -2  10  -1    2383     115
   2  10   1    2146      91
  -2 -10  -1    2180     114
  -2  10  -2    1038      83
   2  10   2    1142      52
   2  10   2    1069      78
  -2  10  -2     939      72
  -2 -10  -2    1048      73
  -2  10  -3    4144     147
  -2  10  -3    4261     162
   2  10   3    4186     160
  -2 -10  -3    4171     163
  -2  10  -4     827      97
  -2  10  -4     864      76
   2  10   4     673      87
  -2 -10  -4     714      84
  -2  10  -5    1457     122
  -2  10  -5    1431      95
   2  10   5    1461     118
  -2 -10  -5    1531     119
   2  10   6    1023     113
  -2  10  -6     936      88
  -2  10  -6     926     123
  -2 -10  -6     990     113
  -2  10  -7    1158      93
   2  10   7    1279     126
  -2  10  -7    1325     139
  -2 -10  -7    1267     112
  -2  10  -8    1053     141
  -2  10  -8     871      94
   2  10   8    1009     136
  -2 -10  -8     976     118
  -2  10  -9    1287     103
  -2  10  -9    1188     163
   2  10   9    1505     149
  -2 -10  -9    1336     137
   2  10  10    1694     178
  -2  10 -10    1359     183
  -2  10 -10    1458     119
  -2 -10 -10    1407     156
   2  10  11     207     131
  -2  10 -11      41      89
  -2 -10 -11      48      83
  -2  10 -12    1538     203
   2  10  12    1328     207
  -2 -10 -12     976     170
   2  10  13     367     158
  -2  10 -13      91     123
  -2 -10 -13     208     116
   2  10  14      23     185
  -2  10 -14       8     129
  -2 -10 -14       1     120
  -2  10 -15     197     156
  -2 -10 -15      39     140
  -2  10 -16      91     162
  -2 -10 -16       0     155
  -2  10 -17     115     202
  -2 -10 -17       0     173
   2  11 -18       1     205
   2 -11 -18       1     195
   2  11 -17      16     198
   2 -11 -17      91     169
   2  11 -16     123     183
  -2  11  16       0     225
   2 -11 -16       3     154
  -2  11  15       0     198
   2  11 -15       0     162
   2 -11 -15       0     132
   2  11 -14     398     122
   2  11 -14     346     144
  -2  11  14     696     196
   2 -11 -14     116     116
   2  11 -13      45     127
   2  11 -13      15      97
  -2  11  13     173     175
   2 -11 -13      50     102
   2  11 -12     154      98
   2  11 -12     269     132
  -2  11  12     389     163
   2 -11 -12     202      88
  -2  11  11     128     143
   2  11 -11     123     107
   2  11 -11      30      90
   2 -11 -11      77      77
   2  11 -10     102      89
  -2  11  10     177     113
   2  11 -10      45      83
   2 -11 -10     115      70
   2  11  -9     686     112
   2  11  -9     812     111
   2 -11  -9     483      76
   2  11  -8    2464     186
  -2  11   8    1995     168
   2  11  -8    2629     140
   2 -11  -8    2320     140
   2  11  -7     289      72
  -2  11   7     440      99
   2 -11  -7     191      64
   2  11  -6     215      67
  -2  11   6     180      80
   2 -11  -6     169      55
   2  11  -5     477      80
  -2  11   5     369      93
   2 -11  -5     277      58
  -2  11   4    3850     180
   2  11  -4    3814     158
   2 -11  -4    3636     160
   2  11  -3       1      48
  -2  11   3       9      55
   2 -11  -3       1      33
  -2  11   2     584      84
   2  11  -2     657      72
  -2  11   1     578      80
   2  11  -1     520      73
  -2  11   1     505      66
   2  11   0    5956     221
  -2  11   0    6146     197
  -2  11   0    5976     226
  -2  11  -1      54      50
   2  11   1     111      48
   2  11   1     135      34
  -2  11  -1      60      42
  -2 -11  -1      64      32
  -2  11  -2     960      78
   2  11   2     886      80
   2  11   2     955      53
  -2  11  -2    1079      92
  -2 -11  -2     877      71
  -2  11  -3    1659     106
   2  11   3    1647     117
  -2  11  -3    1717     122
  -2 -11  -3    1634     114
  -2  11  -4    6453     239
   2  11   4    6423     242
  -2  11  -4    6641     221
  -2 -11  -4    6180     242
   2  11   5     129      75
  -2  11  -5     198      60
  -2  11  -5      91      57
  -2 -11  -5     153      56
  -2  11  -6      25      59
   2  11   6     120      77
  -2  11  -6      40      54
  -2 -11  -6     170      47
  -2  11  -7     371      70
  -2  11  -7     365      86
   2  11   7     534     102
  -2 -11  -7     359      66
   2  11   8     386     103
  -2  11  -8     394      86
  -2  11  -8     432      74
  -2 -11  -8     262      61
  -2  11  -9    1701     176
   2  11   9    1484     158
  -2  11  -9    1826     124
  -2 -11  -9    1714     142
   2  11  10       0     114
  -2  11 -10      67      74
  -2  11 -10     118      96
  -2 -11 -10      73      79
  -2  11 -11     680     121
   2  11  11    1034     165
  -2  11 -11     618     126
  -2 -11 -11     930     160
  -2  11 -12    1539     207
   2  11  12    1375     216
  -2 -11 -12    1123     179
  -2  11 -13    1777     243
   2  11  13    1936     246
  -2 -11 -13    1689     202
   2  11  14      74     196
  -2  11 -14       1     141
  -2 -11 -14      84     127
  -2  11 -15     518     166
  -2 -11 -15     168     147
  -2  11 -16     109     171
  -2 -11 -16       0     161
  -2  11 -17      31     202
  -2 -11 -17       0     185
   2  12 -17       1     199
   2 -12 -17       1     167
  -2  12  16     310     245
   2  12 -16     273     190
   2 -12 -16       0     153
  -2  12  15     754     229
   2  12 -15     544     178
   2 -12 -15     451     138
   2  12 -14     256     127
   2  12 -14     425     153
  -2  12  14     361     200
   2 -12 -14     224     119
   2  12 -13      95     108
   2  12 -13       1     135
  -2  12  13     217     168
   2 -12 -13       1     102
  -2  12  12     134     152
   2  12 -12     110     124
   2  12 -12     212      98
   2 -12 -12     115      91
   2  12 -11     325     128
   2  12 -11     435     100
  -2  12  11     360     158
   2 -12 -11     218      84
   2  12 -10       0      84
  -2  12  10       0     116
   2  12 -10       0      87
   2 -12 -10       0      68
   2  12  -9      41      80
  -2  12   9       2     104
   2  12  -9     204      95
   2 -12  -9      91      63
   2  12  -8     313      85
   2  12  -8      91      84
  -2  12   8     256     100
   2 -12  -8     185      59
  -2  12   7    1470     145
   2  12  -7    1260     124
   2 -12  -7    1148     110
  -2  12   6      16      78
   2  12  -6      14      62
   2 -12  -6       1      48
  -2  12   5    2409     150
   2  12  -5    2578     131
   2 -12  -5    2402     131
  -2  12   4     936     114
   2  12  -4     818      94
   2 -12  -4     827      92
  -2  12   3    1323     108
   2  12  -3    1440     100
   2 -12  -3    1335      91
  -2  12   2    5794     213
   2  12  -2    5670     198
  -2  12   1     132      41
   2  12  -1     132      53
  -2  12   1     231      67
   2  12   0    2190     115
  -2  12   0    2077     120
  -2  12   0    2388     109
  -2  12  -1     655      88
  -2  12  -1     588      88
   2  12   1     663      85
  -2 -12  -1     712      78
  -2  12  -2     119      55
  -2  12  -2     103      62
   2  12   2     132      62
   2  12   2     121      32
  -2 -12  -2      88      40
   2  12   3    1344     112
  -2  12  -3    1449     106
  -2  12  -3    1537     122
  -2 -12  -3    1417     106
  -2  12  -4      82      54
  -2  12  -4      90      57
   2  12   4       2      67
  -2 -12  -4      27      49
  -2  12  -5     610      89
  -2  12  -5     452      84
   2  12   5     665     112
  -2 -12  -5     527      88
  -2  12  -6      55      77
   2  12   6       6      80
  -2  12  -6      40      60
  -2 -12  -6       5      49
  -2  12  -7     700      96
   2  12   7    1007     138
  -2  12  -7     698      99
  -2 -12  -7     802     103
   2  12   8      99     101
  -2  12  -8     116      86
  -2  12  -8     193      80
  -2 -12  -8     101      68
  -2  12  -9      39      77
  -2  12  -9     169      91
   2  12   9     173     107
  -2 -12  -9       6      68
  -2  12 -10     880     135
   2  12  10    1114     180
  -2  12 -10    1043     125
  -2 -12 -10    1058     140
  -2  12 -11     870     123
  -2  12 -11     477     125
  -2 -12 -11     597     108
   2  12  12     120     153
  -2  12 -12       2     101
  -2  12 -12     152     106
  -2 -12 -12      41     103
   2  12  13     110     167
  -2  12 -13      49     131
  -2 -12 -13       2     114
  -2  12 -14     181     152
   2  12  14     527     216
  -2 -12 -14     327     132
  -2  12 -15     199     162
  -2 -12 -15     257     145
  -2  12 -16     874     204
  -2 -12 -16     701     172
  -2  12 -17     274     211
  -2 -12 -17       0     186
   2  13 -17      39     206
   2 -13 -17       3     173
   2  13 -16       0     183
  -2  13  16       0     246
   2 -13 -16       0     151
  -2  13  15     951     259
   2  13 -15     630     201
   2 -13 -15     375     141
   2  13 -14     211     143
  -2  13  14     177     206
   2  13 -14      62     126
   2 -13 -14       1     118
   2  13 -13     808     128
   2  13 -13     556     166
  -2  13  13     829     213
   2  13 -12     980     160
  -2  13  12    1358     205
   2  13 -12     987     151
   2 -13 -12     761     113
   2  13 -11      64     114
  -2  13  11     193     148
   2  13 -11      40      97
   2 -13 -11       2      80
   2  13 -10       2      98
  -2  13  10     176     132
   2  13 -10      71      87
   2 -13 -10      23      70
  -2  13   9       2     111
   2  13  -9      17      90
   2  13  -9      76      77
   2 -13  -9       2      65
   2  13  -8     478     107
   2  13  -8     578      98
  -2  13   8     453     126
   2 -13  -8     420      69
  -2  13   7     145      91
   2  13  -7       0      85
   2  13  -7       0      71
   2 -13  -7       0      49
   2  13  -6     360      77
  -2  13   6     356      98
   2 -13  -6     241      51
  -2  13   5      16      81
   2  13  -5     111      71
   2 -13  -5     128      49
   2  13  -4     112      66
  -2  13   4     144      78
   2 -13  -4      94      50
  -2  13   3    1912     129
   2  13  -3    1908     111
   2 -13  -3    2021     107
   2  13  -2      89      56
  -2  13   2      13      62
  -2  13   2      35      40
   2  13  -1     890      96
  -2  13   1     854     105
  -2  13   1     781      90
  -2  13   0    5586     207
  -2  13   0    5914     182
   2  13   0    5844     205
  -2  13  -1   17551     432
  -2  13  -1   17161     475
   2  13   1   17230     474
   2  13   2    1428     118
  -2  13  -2    1425     118
   2  13   2    1435      82
  -2  13  -2    1553     125
  -2 -13  -2    1471     111
   2  13   3    2415     146
  -2  13  -3    2454     132
  -2  13  -3    2562     148
  -2 -13  -3    2452     133
   2  13   4    2386     147
  -2  13  -4    2227     127
  -2  13  -4    2515     148
  -2 -13  -4    1962     116
  -2  13  -5      30      68
  -2  13  -5      11      64
   2  13   5      11      75
  -2 -13  -5      29      50
  -2  13  -6      36      73
   2  13   6      98      82
  -2  13  -6      49      78
  -2 -13  -6       0      50
  -2  13  -7      14      77
  -2  13  -7       9      82
   2  13   7       9      91
  -2 -13  -7       9      55
  -2  13  -8     269      98
  -2  13  -8     322      87
   2  13   8     533     113
  -2 -13  -8     275      73
  -2  13  -9     844     107
  -2  13  -9     593     126
   2  13   9     949     143
  -2 -13  -9     527      91
  -2  13 -10     576     106
   2  13  10     637     154
  -2  13 -10     406     120
  -2 -13 -10     434      91
   2  13  11     300     144
  -2  13 -11     225     102
  -2  13 -11     174     121
  -2 -13 -11     105      89
   2  13  12     270     169
  -2  13 -12     307     121
  -2  13 -12     435     121
  -2 -13 -12     217     103
   2  13  13     131     185
  -2  13 -13      36     138
  -2 -13 -13      30     110
  -2  13 -14     353     166
   2  13  14     761     230
  -2 -13 -14     349     136
  -2  13 -15     315     161
  -2 -13 -15     149     153
  -2  13 -16     503     193
  -2 -13 -16     495     177
   2  14 -17      32     222
   2 -14 -17       2     170
  -2  14  16     176     271
   2  14 -16     255     192
   2 -14 -16       0     151
  -2  14  15      89     245
   2  14 -15      28     190
   2 -14 -15       2     136
   2  14 -14     141     147
  -2  14  14     313     220
   2  14 -14     127     134
   2 -14 -14       0     117
   2  14 -13     541     123
  -2  14  13     538     199
   2  14 -13     380     155
   2 -14 -13     227     107
   2  14 -12     116     106
  -2  14  12      48     189
   2  14 -12     115     136
   2 -14 -12      60      94
   2  14 -11      73     130
  -2  14  11     161     153
   2  14 -11     198      97
   2 -14 -11     115      87
   2  14 -10     401     119
  -2  14  10     253     152
   2  14 -10     333      93
   2 -14 -10     176      78
   2  14  -9     333     114
  -2  14   9     500     146
   2 -14  -9     219      71
  -2  14   8     287     116
   2  14  -8      76      98
   2  14  -8     235      76
   2 -14  -8      70      58
   2  14  -7       0      96
  -2  14   7      35     100
   2  14  -7      12      75
   2 -14  -7      70      53
  -2  14   6     142      85
   2  14  -6      33      75
   2 -14  -6      40      49
   2  14  -5     197      76
  -2  14   5     153      93
   2 -14  -5     139      48
   2  14  -4    4526     192
  -2  14   4    4683     215
   2 -14  -4    4655     193
   2  14  -3     790      99
  -2  14   3     809     110
   2 -14  -3     973      93
   2  14  -2     148      72
  -2  14   2     155      47
  -2  14   2     189      90
  -2  14   1      67      51
   2  14  -1     167      67
  -2  14   1     159      78
   2  14   0    3463     152
  -2  14   0    3225     153
  -2  14   0    3871     144
  -2  14  -1     883     109
  -2  14  -1     988     113
   2  14   1     977     111
  -2  14  -2     707      86
  -2  14  -2     681      99
   2  14   2     667     104
  -2 -14  -2     715      83
  -2  14  -3    2507     143
   2  14   3    2654     158
  -2  14  -3    2726     157
  -2 -14  -3    2702     133
  -2  14  -4       7      75
  -2  14  -4      35      65
   2  14   4      48      73
  -2 -14  -4      68      43
  -2  14  -5     957     109
   2  14   5    1003     127
  -2  14  -5     802     106
  -2 -14  -5     944      97
   2  14   6      20      88
  -2  14  -6       0      82
  -2  14  -6       5      76
  -2 -14  -6       5      52
  -2  14  -7      32      79
  -2  14  -7      72      90
   2  14   7       2      95
  -2 -14  -7       2      59
   2  14   8      50     106
  -2  14  -8      13      90
  -2  14  -8       5      82
  -2 -14  -8      13      64
  -2  14  -9     468     123
   2  14   9     854     158
  -2 -14  -9     454      89
  -2  14 -10     132     107
   2  14  10     118     143
  -2  14 -10      42     110
  -2 -14 -10       3      81
  -2  14 -11     431     132
  -2  14 -11     755     128
   2  14  11     649     168
  -2 -14 -11     462     106
  -2  14 -12     932     155
  -2  14 -12    1330     181
   2  14  12    1377     213
  -2 -14 -12     793     122
   2  14  13     100     204
  -2  14 -13       0     133
  -2  14 -14     124     157
   2  14  14     297     215
  -2 -14 -14       1     134
  -2  14 -15     295     176
  -2 -14 -15       5     148
  -2  14 -16     121     196
  -2 -14 -16       0     165
   2  15 -16      49     201
  -2  15  16     289     293
   2 -15 -16       2     155
   2  15 -15     355     186
  -2  15  15     179     264
   2 -15 -15     143     140
  -2  15  14      92     228
   2  15 -14      22     165
   2  15 -14     110     144
   2 -15 -14       0     123
  -2  15  13    1230     248
   2  15 -13     805     170
   2  15 -13    1179     182
   2 -15 -13    1048     197
  -2  15  12      72     180
   2  15 -12       4     114
   2  15 -12      28     133
   2 -15 -12      77     100
  -2  15  11     760     190
   2  15 -11     607     125
   2  15 -10     521     110
   2  15 -10     712     132
  -2  15  10     317     152
   2 -15 -10     268      85
   2  15  -9     834     116
   2  15  -9     493     120
  -2  15   9     728     158
   2 -15  -9     610      89
   2  15  -8     208     101
  -2  15   8     226     118
   2  15  -8     174      86
   2 -15  -8     197      64
  -2  15   7     446     129
   2  15  -7     442      89
   2  15  -7     314     110
   2 -15  -7     375      64
   2  15  -6      41      94
   2  15  -6       0      73
  -2  15   6     185     107
   2 -15  -6      99      50
  -2  15   5     897     141
   2  15  -5    1023     110
   2 -15  -5     815      98
  -2  15   4      99      82
   2  15  -4     141      70
   2 -15  -4     122      47
  -2  15   3    3824     196
   2  15  -3    3720     176
  -2  15   2     389      86
  -2  15   2     475     107
   2  15  -2     374      90
  -2  15   1       3      70
  -2  15   1      31      51
   2  15  -1       3      63
   2  15   0    1008     111
  -2  15   0    1389     124
  -2  15   0     924     114
  -2  15  -1     204      69
   2  15   1     262      74
  -2  15  -1     200      88
   2  15   2     430      99
  -2  15  -2     373      94
  -2  15  -2     321      77
  -2 -15  -2     238      54
   2  15   3     896     127
  -2  15  -3     888     119
  -2  15  -3     771     102
  -2 -15  -3     896      91
  -2  15  -4     310      85
  -2  15  -4     106      77
   2  15   4     411      99
  -2 -15  -4     304      51
  -2  15  -5    1158     161
   2  15   5    1177     135
  -2  15  -5     998     124
  -2 -15  -5     895     101
   2  15   6     328     107
  -2  15  -6     353      94
  -2  15  -6     238      99
  -2  15  -7      87      85
  -2  15  -7      77      91
   2  15   7       1     102
  -2 -15  -7      59      60
   2  15   8     302     120
  -2  15  -8      61     105
  -2  15  -8      89      97
  -2 -15  -8      23      69
  -2  15  -9     655     135
  -2  15  -9     896     146
   2  15   9    1067     166
  -2 -15  -9     775     131
  -2  15 -10       1     111
  -2  15 -10      77     117
   2  15  10     105     142
  -2 -15 -10      54      87
  -2  15 -11       0     120
   2  15  11     322     167
  -2  15 -11     230     123
  -2 -15 -11     209     100
   2  15  12     150     181
  -2  15 -12     293     144
  -2  15 -12      59     127
  -2 -15 -12       0     103
  -2  15 -13     143     156
   2  15  13     514     215
  -2 -15 -13     293     121
  -2  15 -14       0     157
   2  15  14      60     222
  -2 -15 -14       0     133
  -2  15 -15     834     205
  -2 -15 -15     412     153
  -2  15 -16      50     202
  -2 -15 -16       1     171
  -2  16  16     234     314
   2  16 -16     234     219
   2 -16 -16     192     165
   2  16 -15     379     208
  -2  16  15     382     281
   2 -16 -15      44     145
  -2  16  14       0     234
   2  16 -14     150     184
   2  16 -14       0     146
   2 -16 -14      34     129
   2  16 -13     228     149
  -2  16  13     374     229
   2  16 -13     182     141
   2 -16 -13       2     109
   2  16 -12    2282     210
   2  16 -12    2357     293
  -2  16  12    2528     292
   2 -16 -12    2131     202
   2  16 -11      59     114
  -2  16  11     181     176
   2  16 -11      50     133
   2 -16 -11       0      87
   2  16 -10      36     123
  -2  16  10      28     156
   2  16 -10       0     107
   2 -16 -10       0      76
   2  16  -9    1669     220
  -2  16   9    1605     217
   2  16  -9    1582     161
   2 -16  -9    1894     149
   2  16  -8     367     123
  -2  16   8     692     156
   2  16  -8     425     110
   2 -16  -8     394      85
  -2  16   7     509     141
   2  16  -7     510     100
   2  16  -7     498     115
   2 -16  -7     311      68
   2  16  -6       5     102
  -2  16   6      78      99
   2  16  -6      38      83
   2 -16  -6     123      55
  -2  16   5       7      91
   2  16  -5       8      97
   2  16  -5     130      75
   2 -16  -5       7      48
  -2  16   4    1896     162
   2  16  -4    2309     148
   2 -16  -4    2160     126
  -2  16   3      36      82
   2  16  -3       1      72
  -2  16   2      41      85
   2  16  -2     104      70
  -2  16   2      85      54
  -2  16   1       7      76
  -2  16   1      15      57
   2  16  -1       6      71
   2  16   0     772     106
  -2  16   0     908     122
  -2  16   0     815      85
  -2  16  -1     272      79
  -2  16  -1     131      84
   2  16   1     362      83
  -2  16  -2      15      76
   2  16   2     103      88
  -2  16  -2      62      76
  -2  16  -3     689     107
  -2  16  -3     473      94
   2  16   3     669     117
  -2 -16  -3     743      87
   2  16   4       1      95
  -2  16  -4     202      95
  -2  16  -4      79      82
  -2 -16  -4      15      55
  -2  16  -5    1165     130
  -2  16  -5    1340     181
   2  16   5    1076     152
  -2 -16  -5    1132     111
  -2  16  -6      71      85
  -2  16  -6      38      94
   2  16   6      76     107
  -2 -16  -6      33      61
  -2  16  -7     634     132
  -2  16  -7     761     127
   2  16   7     762     147
  -2 -16  -7     737     117
  -2  16  -8     532     131
  -2  16  -8     675     114
   2  16   8     905     158
  -2 -16  -8     580      90
   2  16   9     222     133
  -2  16  -9      30     119
  -2  16  -9     125     102
  -2 -16  -9      64      80
   2  16  10     611     172
  -2  16 -10     232     113
  -2  16 -10      59     123
  -2 -16 -10     283      94
   2  16  11      68     183
  -2  16 -11       0     131
  -2  16 -11       0     117
  -2 -16 -11       0      95
  -2  16 -12     389     158
   2  16  12     306     199
  -2 -16 -12     286     113
  -2  16 -13       1     154
   2  16  13       1     211
  -2 -16 -13       1     123
  -2  16 -14     500     192
   2  16  14     713     258
  -2 -16 -14     246     144
  -2  16 -15     578     210
  -2 -16 -15       0     159
  -2  17  16      46     328
   2  17 -16       1     216
   2 -17 -16       1     165
   2  17 -15     352     217
  -2  17  15     680     294
   2  17 -14       0     184
  -2  17  14     302     274
   2  17 -14     128     161
   2 -17 -14       0     130
  -2  17  13     251     247
   2  17 -13     339     159
   2  17 -13     259     143
   2 -17 -13       2     117
   2  17 -12     384     146
   2  17 -12     274     153
  -2  17  12     377     208
   2 -17 -12     268     109
   2  17 -11      80     120
   2  17 -11       0     139
  -2  17  11     168     181
   2 -17 -11      45      89
  -2  17  10     801     198
   2  17 -10     346     150
   2  17 -10     689     134
   2 -17 -10     512      98
  -2  17   9    1127     200
   2  17  -9     964     141
   2  17  -9     904     142
   2 -17  -9     730     101
   2  17  -8      64     112
  -2  17   8     421     150
   2  17  -8     228     103
   2 -17  -8     150      73
   2  17  -7       0     106
   2  17  -7     162      94
  -2  17   7     112     135
   2  17  -6     864     129
  -2  17   6    1074     163
   2  17  -6     640     127
   2 -17  -6     690      90
   2  17  -5       6     100
  -2  17   5       6     100
   2  17  -5     150      84
   2 -17  -5     110      53
   2  17  -4     744     111
  -2  17   4     499     119
   2  17  -4     426     110
  -2  17   3     104      87
   2  17  -3     118      81
  -2  17   2      63      63
   2  17  -2     126      82
  -2  17   2      79      94
  -2  17   1       0      88
   2  17  -1      59      78
  -2  17   1      87      67
  -2  17   0     271     101
  -2  17   0     105      78
   2  17   0     128      89
  -2  17  -1     182      95
  -2  17  -1      90      78
   2  17   1     210      94
  -2  17  -2     674      99
   2  17   2     870     122
  -2  17  -2     907     121
  -2  17  -3    1560     174
   2  17   3    2024     165
  -2  17  -3    2090     153
  -2 -17  -3    1975     123
   2  17   4     276     113
  -2  17  -4     226      97
  -2  17  -4     183      98
  -2 -17  -4     192      62
   2  17   5     463     124
  -2  17  -5     280     115
  -2  17  -5     402     104
  -2 -17  -5     354      73
  -2  17  -6     146      89
  -2  17  -6       1     102
   2  17   6     171     110
  -2 -17  -6       1      61
  -2  17  -7     126     113
  -2  17  -7     322     112
   2  17   7     208     126
  -2 -17  -7     166      73
  -2  17  -8    2187     177
  -2  17  -8    2044     241
   2  17   8    2248     218
  -2 -17  -8    2252     169
  -2  17  -9       2     126
  -2  17  -9      20     115
   2  17   9      87     145
  -2 -17  -9      52      81
   2  17  10     401     172
  -2  17 -10     231     124
  -2  17 -10       6     135
  -2 -17 -10     148      90
   2  17  11     172     192
  -2  17 -11     203     135
  -2  17 -11     340     150
  -2 -17 -11       2     100
  -2  17 -12      93     161
   2  17  12       2     202
  -2 -17 -12       2     108
   2  17  13      55     233
  -2  17 -13      32     175
  -2 -17 -13       1     125
   2  17  14       3     269
  -2  17 -14      66     179
  -2 -17 -14       3     146
  -2  17 -15     575     217
  -2 -17 -15     392     166
   2  18 -15     359     232
  -2  18  15     179     311
  -2  18  14       1     263
   2  18 -14     390     216
   2  18 -14     436     181
   2 -18 -14       1     133
   2  18 -13     531     185
   2  18 -13     279     164
  -2  18  13     268     253
   2 -18 -13      24     120
   2  18 -12     138     145
   2  18 -12       1     144
  -2  18  12     170     213
   2 -18 -12     138     108
   2  18 -11     473     169
  -2  18  11     379     213
   2 -18 -11     409     102
   2  18 -10     328     122
  -2  18  10     160     189
   2  18 -10     159     149
   2 -18 -10      67      89
   2  18  -9    5044     243
  -2  18   9    5232     316
   2  18  -9    4919     307
   2 -18  -9    4684     235
   2  18  -8      52     126
   2  18  -8     169     110
  -2  18   8      87     146
   2 -18  -8      69      73
   2  18  -7       1     111
  -2  18   7     199     137
   2  18  -7     118     106
   2 -18  -7      90      69
   2  18  -6     202     124
  -2  18   6     239     124
   2  18  -6     308     115
   2 -18  -6      94      63
   2  18  -5     596     114
  -2  18   5     494     138
   2  18  -5     425     126
   2 -18  -5     462      76
  -2  18   4     665     138
   2  18  -4     491     125
   2  18  -4     767     132
   2  18  -3     104     108
  -2  18   3     233     108
   2  18  -3     141      92
  -2  18   2     530      78
  -2  18   2     761     139
   2  18  -2     693     120
   2  18  -1     199      89
  -2  18   1       1      75
  -2  18   1     188     107
   2  18   0      50      83
  -2  18   0     175      95
  -2  18   0       0      80
  -2  18  -1      31      88
  -2  18  -1       1      84
   2  18   1       1      84
   2  18   2       0      97
  -2  18  -2     106      92
  -2  18  -2       0     100
  -2  18  -3      52     100
   2  18   3      79     102
  -2  18  -3     161     102
   2  18   4     139     110
  -2  18  -4     183     105
  -2  18  -4       5     104
  -2 -18  -4     142      58
  -2  18  -5     789     133
  -2  18  -5    1079     156
   2  18   5    1127     174
  -2 -18  -5     853     114
  -2  18  -6     426     130
   2  18   6     833     158
  -2  18  -6     796     134
  -2 -18  -6     846     120
   2  18   7    1036     177
  -2  18  -7     678     142
  -2  18  -7    1221     166
  -2 -18  -7     844     131
   2  18   8     185     146
  -2  18  -8      49     117
  -2  18  -8       1     122
  -2 -18  -8       1      77
  -2  18  -9      24     120
  -2  18  -9       0     132
   2  18   9     124     147
  -2 -18  -9     145      89
   2  18  10     111     178
  -2  18 -10     110     133
  -2  18 -10      22     145
  -2 -18 -10       0      96
   2  18  11       0     190
  -2  18 -11     150     159
  -2  18 -11      52     140
  -2 -18 -11       0     100
   2  18  12       1     213
  -2  18 -12     150     177
  -2 -18 -12       1     118
   2  18  13      59     247
  -2  18 -13      25     186
  -2 -18 -13       1     133
   2  18  14       0     276
  -2  18 -14      68     203
  -2 -18 -14     145     149
  -2 -18 -15       0     165
   2  19 -15      87     234
  -2  19  15     204     332
   2 -19 -15      42     155
  -2  19  14       1     285
   2  19 -14     102     226
   2 -19 -14       1     143
   2  19 -13     234     180
   2  19 -13     290     216
  -2  19  13     242     256
   2 -19 -13     202     123
  -2  19  12     426     238
   2  19 -12     499     172
   2  19 -12     361     165
   2 -19 -12     182     119
  -2  19  11       0     214
   2  19 -11     472     157
   2  19 -11     298     157
   2 -19 -11     218     109
   2  19 -10     292     140
  -2  19  10     491     206
   2  19 -10       0     144
   2 -19 -10     156      92
   2  19  -9     227     133
   2  19  -9       1     141
  -2  19   9      72     172
   2 -19  -9     143      86
   2  19  -8    1973     196
  -2  19   8    1932     247
   2  19  -8    2289     260
   2 -19  -8    1611     159
  -2  19   7     589     161
   2  19  -7     479     126
   2  19  -7     167     132
   2 -19  -7     259      79
   2  19  -6    2424     245
  -2  19   6    2614     226
   2  19  -6    2495     189
   2 -19  -6    2341     157
   2  19  -5     169     107
   2  19  -5     179     126
  -2  19   5      67     134
  -2  19   4     451     141
   2  19  -4     455     132
   2  19  -4     493     127
   2  19  -3      32      98
   2  19  -3      14     119
  -2  19   3      23     107
  -2  19   2       0     102
   2  19  -2     176     103
  -2  19   2      67      75
   2  19  -2      22      97
   2  19  -1     387     111
  -2  19   1     283     112
  -2  19   1     170      79
   2  19  -1     260     104
  -2  19   0    1428     162
   2  19   0    1056     125
  -2  19   0    1231     161
   2  19   0    1396     151
  -2  19  -1      22      98
   2  19   1     114      99
   2  19   1       1      92
  -2  19  -1       1     107
  -2  19  -2       6      99
   2  19   2      20     105
   2  19   2       1      90
  -2  19  -2       6     107
   2  19   3       3     105
  -2  19  -3     130     106
  -2  19  -3       3     103
  -2  19  -4       1     116
   2  19   4       1     113
  -2  19  -4     178     111
  -2 -19  -4      65      58
  -2  19  -5     282     118
  -2  19  -5     187     122
   2  19   5     103     124
  -2 -19  -5      54      65
  -2  19  -6     299     139
  -2  19  -6     615     141
   2  19   6     647     155
  -2 -19  -6     355      83
   2  19   7      21     141
  -2  19  -7     244     120
  -2  19  -7       1     135
  -2 -19  -7      91      77
  -2  19  -8     932     156
   2  19   8     929     190
  -2  19  -8     368     157
  -2 -19  -8     623     107
  -2  19  -9     290     144
   2  19   9     441     178
  -2  19  -9      11     153
  -2  19 -10     100     147
  -2  19 -10     194     155
   2  19  10     329     197
  -2 -19 -10       0     100
  -2  19 -11      23     168
   2  19  11       0     213
  -2  19 -11      33     156
  -2 -19 -11     172     114
   2  19  12       4     236
  -2  19 -12       4     184
  -2 -19 -12      26     122
  -2  19 -13       1     213
   2  19  13     299     276
  -2 -19 -13      39     136
   2  19  14     187     293
  -2  19 -14     409     226
  -2 -19 -14       2     154
  -2  20  14     560     322
   2  20 -14     107     237
   2 -20 -14      74     143
   2  20 -13     295     230
   2  20 -13     111     198
  -2  20  13     120     294
   2 -20 -13      57     137
   2  20 -12      78     181
   2  20 -12     208     177
  -2  20  12     260     261
   2 -20 -12       0     117
  -2  20  11       2     212
   2  20 -11      93     160
   2  20 -11      81     161
   2 -20 -11       2     108
  -2  20  10      71     212
   2  20 -10     308     155
   2  20 -10       3     161
   2 -20 -10     180      97
  -2  20   9     832     217
   2  20  -9     579     156
   2  20  -9     392     162
   2 -20  -9     491     101
  -2  20   8      68     166
   2  20  -8       0     154
   2  20  -8       0     129
   2 -20  -8       0      84
  -2  20   7     417     170
   2  20  -7     245     123
   2  20  -7     327     146
  -2  20   6     587     164
   2  20  -6     324     147
   2 -20  -6     368      78
   2  20  -5    2842     255
  -2  20   5    2528     236
   2  20  -5    2848     207
   2  20  -4       1     128
   2  20  -4      48     116
  -2  20   4      47     120
   2  20  -3     110     124
   2  20  -3       0     102
  -2  20   3     114     120
  -2  20   2     658      87
   2  20  -2     659     130
   2  20  -2     788     138
  -2  20   2     673     149
   2  20  -1     553     123
  -2  20   1     368     100
  -2  20   1     633     142
   2  20  -1     384     120
   2  20   0     261     115
   2  20   0     472     129
  -2  20   0     374     135
  -2  20   0     214      98
  -2  20  -1     336     108
   2  20   1     460     119
   2  20   1     576     136
  -2  20  -1     695     147
  -2  20  -2     280     115
  -2  20  -2     333     123
   2  20   2     167      99
   2  20   2     402     128
  -2  20  -3       0     111
   2  20   3     126     125
  -2  20  -3       0     122
  -2  20  -4       2     121
   2  20   4       0     121
   2  20   5      22     134
  -2  20  -5      90     119
  -2  20  -5       0     126
  -2 -20  -5      42      70
  -2  20  -6     323     140
   2  20   6     427     160
  -2  20  -6      55     136
   2  20   7     856     188
  -2  20  -7     560     167
  -2  20  -7     895     160
  -2 -20  -7     516      96
  -2  20  -8     271     149
   2  20   8     181     170
  -2  20  -8       2     148
  -2 -20  -8      75      89
   2  20   9     293     181
  -2  20  -9     285     157
  -2  20  -9     199     154
  -2 -20  -9      97      98
   2  20  10     103     206
  -2  20 -10      78     160
  -2  20 -10     301     172
  -2 -20 -10       0     103
   2  20  11     507     242
  -2  20 -11     195     202
  -2  20 -11     525     188
  -2 -20 -11      46     121
   2  20  12     570     273
  -2  20 -12      68     197
  -2 -20 -12     217     131
   2  20  13     380     291
  -2  20 -13       0     211
  -2 -20 -13      46     138
   2  20  14       0     312
  -2  21  14     618     351
   2  21 -14     540     265
  -2  21  13     178     293
   2  21 -13      44     241
   2  21 -13     264     208
   2 -21 -13     129     141
   2  21 -12     253     188
   2  21 -12     305     243
  -2  21  12      44     277
   2 -21 -12       0     127
   2  21 -11     368     182
   2  21 -11     123     175
  -2  21  11     100     240
   2 -21 -11     204     118
   2  21 -10      75     162
   2  21 -10       0     167
  -2  21  10      28     224
   2 -21 -10     164     106
  -2  21   9     204     198
   2  21  -9      53     164
   2  21  -9     211     149
   2 -21  -9       1      98
   2  21  -8       0     144
   2  21  -8      82     160
  -2  21   8       0     185
   2 -21  -8       0      91
  -2  21   7     651     187
   2  21  -7     283     151
   2  21  -7     228     159
   2 -21  -7     148      84
   2  21  -6     794     165
   2  21  -6     839     157
  -2  21   6    1162     204
   2  21  -5    2124     197
   2  21  -5    2293     268
  -2  21   5    1749     231
   2  21  -4      13     113
  -2  21   4       1     133
   2  21  -4       1     138
  -2  21   3    1461     212
   2  21  -3    1223     182
   2  21  -3    1196     174
   2  21  -2     111     112
  -2  21   2       0      85
  -2  21   2     168     135
   2  21  -2      48     129
   2  21  -1    1462     208
  -2  21   1    1965     201
   2  21  -1    1779     185
  -2  21   1    1652     181
   2  21   0     258     119
  -2  21   0     126     133
   2  21   0     201     125
  -2  21   0      39     108
  -2  21  -1     136     118
   2  21   1     259     131
   2  21   1     107     115
  -2  21  -1       5     109
  -2  21  -2     178     129
   2  21   2     116     133
   2  21   2      59     108
  -2  21  -2     310     125
  -2  21  -3     356     144
   2  21   3     516     163
  -2  21  -3     532     141
  -2  21  -4       8     130
  -2  21  -4       8     133
   2  21   4       8     140
  -2  21  -5     507     158
  -2  21  -5     380     152
   2  21   5     321     159
  -2 -21  -5     302      80
  -2  21  -6     291     149
  -2  21  -6     128     154
   2  21   6     343     171
  -2 -21  -6     201      84
  -2  21  -7       1     151
  -2  21  -7      34     150
   2  21   7       1     160
  -2 -21  -7       1      88
   2  21   8     239     188
  -2  21  -8       2     164
  -2  21  -8      27     153
  -2 -21  -8       2      93
   2  21   9     550     209
  -2  21  -9     473     174
  -2  21  -9     374     181
  -2 -21  -9     245     102
   2  21  10     310     237
  -2  21 -10      82     191
  -2  21 -10     189     178
  -2 -21 -10       1     110
   2  21  11     997     280
  -2  21 -11     681     227
  -2  21 -11     963     200
  -2 -21 -11     810     141
   2  21  12     500     297
  -2  21 -12     362     227
  -2 -21 -12     191     141
  -2  21 -13     214     240
   2  21  13     246     316
  -2 -21 -13     204     155
  -2  22  13       4     304
   2  22 -13     125     264
   2  22 -13       4     227
   2 -22 -13      41     147
  -2  22  12      83     297
   2  22 -12       7     212
   2  22 -12       0     245
   2 -22 -12      94     136
   2  22 -11       0     190
  -2  22  11      26     266
   2  22 -11     244     187
   2 -22 -11     306     127
   2  22 -10      61     178
  -2  22  10       4     242
   2  22 -10      95     170
   2 -22 -10       4     113
   2  22  -9     128     172
  -2  22   9     473     222
   2  22  -9     229     171
   2 -22  -9       0     103
   2  22  -8      41     176
  -2  22   8      20     217
   2  22  -8       2     154
   2 -22  -8       2      91
   2  22  -7     721     165
  -2  22   7    1091     214
   2  22  -7     647     179
   2 -22  -7     666     107
   2  22  -6     245     167
  -2  22   6     642     184
   2  22  -6     373     151
   2  22  -5       9     135
   2  22  -5       1     168
  -2  22   5       1     157
   2  22  -4     432     141
  -2  22   4     161     159
   2  22  -4     382     157
  -2  22   3    1169     219
   2  22  -3     945     188
   2  22  -3     916     170
   2  22  -2    2444     261
   2  22  -2    2171     201
  -2  22   2    1951     173
  -2  22   2    2074     231
  -2  22   1      99     106
  -2  22   1       4     143
   2  22  -1     162     138
   2  22  -1      16     126
   2  22   0    1010     152
   2  22   0    1015     179
  -2  22   0     882     131
  -2  22   0    1021     188
   2  22   1     131     128
   2  22   1      10     136
  -2  22  -1      10     132
  -2  22  -1      10     124
   2  22   2     329     137
  -2  22  -2     169     138
  -2  22  -2      56     137
  -2  22  -3       0     131
  -2  22  -3     116     138
   2  22   3     110     145
  -2  22  -4     185     145
   2  22   4     143     152
  -2  22  -4       0     137
  -2  22  -5     542     161
   2  22   5     298     180
  -2  22  -5      39     154
  -2  22  -6     146     160
  -2  22  -6     259     163
   2  22   6       1     169
  -2 -22  -6      22      82
  -2  22  -7      98     167
   2  22   7       0     175
  -2  22  -7       0     162
  -2 -22  -7       0      91
  -2  22  -8     254     178
  -2  22  -8      86     189
   2  22   8     126     214
  -2 -22  -8       1     100
  -2  22  -9     294     200
   2  22   9     520     226
  -2  22  -9     441     190
  -2 -22  -9     135     109
  -2  22 -10     246     199
   2  22  10     455     262
  -2  22 -10       1     208
  -2 -22 -10      68     120
  -2  22 -11       0     212
   2  22  11     269     264
  -2  22 -11      22     208
  -2 -22 -11       0     125
  -2  22 -12    1127     263
   2  22  12    1133     336
  -2 -22 -12     680     160
   2  23 -12     143     224
  -2  23  12     365     313
   2  23 -12     268     272
   2 -23 -12     127     144
   2  23 -11      38     200
  -2  23  11     105     292
   2  23 -11     133     242
   2 -23 -11       3     130
   2  23 -10     154     191
   2  23 -10       3     188
  -2  23  10       0     264
   2 -23 -10       0     118
   2  23  -9      92     180
  -2  23   9       0     246
   2  23  -9     204     186
   2 -23  -9      25     110
   2  23  -8       1     167
  -2  23   8     199     226
   2  23  -8      27     179
   2 -23  -8      87     103
   2  23  -7       1     162
   2  23  -7      78     183
  -2  23   7     310     207
  -2  23   6     731     198
   2  23  -6     433     175
   2  23  -6     304     159
   2  23  -5       1     148
  -2  23   5       1     177
   2  23  -5      23     170
   2  23  -4      98     162
  -2  23   4       3     160
   2  23  -4     205     139
   2  23  -3       0     164
  -2  23   3       0     156
   2  23  -3     120     147
   2  23  -2      93     147
   2  23  -2      85     161
  -2  23   2       1     148
  -2  23   1    1173     215
   2  23  -1    1113     179
   2  23  -1    1415     214
  -2  23   1    1025     135
  -2  23   0     122     130
   2  23   0     247     148
  -2  23   0     383     170
   2  23   0     336     150
  -2  23  -1     204     153
  -2  23  -1     481     148
   2  23   1     143     141
   2  23   1     134     155
  -2  23  -2     338     155
   2  23   2     830     190
  -2  23  -2     398     174
  -2  23  -3     803     163
   2  23   3     840     198
  -2  23  -3    1184     200
   2  23   4     124     169
  -2  23  -4       1     155
  -2  23  -4       1     163
  -2  23  -5     384     170
  -2  23  -5     425     173
   2  23   5     385     198
   2  23   6       1     195
  -2  23  -6       1     167
  -2  23  -6     347     180
  -2 -23  -6      71      89
  -2  23  -7       1     179
   2  23   7       1     199
  -2  23  -7      54     172
  -2 -23  -7      45      99
   2  23   8     259     229
  -2  23  -8       7     184
  -2  23  -8      19     198
  -2 -23  -8       2     110
  -2  23  -9     102     212
   2  23   9     394     244
  -2  23  -9       0     198
  -2 -23  -9       0     118
  -2  23 -10     284     226
   2  23  10     411     277
  -2  23 -10       1     214
  -2 -23 -10      55     127
  -2  23 -11       0     245
   2  23  11     394     294
  -2 -23 -11     107     140
   2  23  12     605     328
  -2  23 -12     361     271
  -2 -23 -12     102     155
   2  24 -12       2     241
  -2  24  12     795     366
   2 -24 -12     293     160
  -2  24  11       0     303
   2  24 -11     150     270
   2  24 -11       0     231
   2 -24 -11       0     144
  -2  24  10       0     280
   2  24 -10       1     205
   2  24 -10      19     253
   2 -24 -10     130     129
   2  24  -9    1007     230
   2  24  -9     819     224
  -2  24   9    1512     305
   2 -24  -9    1435     207
  -2  24   8     466     253
   2  24  -8       0     182
   2  24  -8       0     193
  -2  24   7     170     230
   2  24  -7       0     176
   2  24  -7     102     199
   2  24  -6      48     186
   2  24  -6       0     174
  -2  24   6     510     216
   2  24  -5     174     169
  -2  24   5       2     193
   2  24  -5       2     184
   2  24  -4     394     168
   2  24  -4     304     187
  -2  24   4       2     190
   2  24  -3     423     176
  -2  24   3     371     183
   2  24  -3     493     175
   2  24  -2      81     171
  -2  24   2     143     176
   2  24  -2      74     174
  -2  24   1     127     169
   2  24  -1     167     155
   2  24  -1     293     171
   2  24   0     158     164
  -2  24   0      82     151
  -2  24   0     208     177
   2  24   0       1     159
  -2  24  -1     986     205
   2  24   1     824     187
  -2  24  -1     723     164
  -2  24  -2     172     171
  -2  24  -2     195     160
   2  24   2     175     177
   2  24   3     104     180
  -2  24  -3      32     173
  -2  24  -3      29     162
  -2  24  -4     295     188
  -2  24  -4       0     173
   2  24   4       0     192
   2  24   5     449     215
  -2  24  -5     177     177
  -2  24  -5       0     177
   2  24   6       2     198
  -2  24  -6       2     190
  -2  24  -6       2     180
  -2  24  -7      75     204
   2  24   7       1     220
  -2  24  -7      74     190
  -2 -24  -7     153     104
   2  24   8     193     241
  -2  24  -8       1     204
  -2  24  -8       1     208
  -2 -24  -8      58     114
   2  24   9     402     271
  -2  24  -9     153     229
  -2  24  -9     162     218
  -2 -24  -9       0     125
  -2  24 -10      32     239
  -2  24 -10       5     242
   2  24  10     350     295
  -2 -24 -10       5     138
   2  24  11      40     307
  -2  24 -11     225     269
  -2 -24 -11      35     153
  -2  25  11     183     347
   2  25 -11     361     294
   2  25 -11      92     254
   2 -25 -11      31     149
  -2  25  10     444     327
   2  25 -10     593     278
   2  25 -10     350     242
   2 -25 -10     408     140
  -2  25   9     440     281
   2  25  -9     331     257
   2  25  -9     129     224
   2  25  -8      39     237
  -2  25   8     382     278
   2  25  -8       2     201
   2  25  -7     532     218
  -2  25   7     150     258
   2  25  -7     294     198
  -2  25   6     356     230
   2  25  -6     203     204
   2  25  -6     285     191
   2  25  -5       0     178
  -2  25   5      72     230
   2  25  -5      65     194
  -2  25   4       0     197
   2  25  -4     125     184
   2  25  -4      67     189
  -2  25   3       1     195
   2  25  -3       0     178
   2  25  -3       7     189
  -2  25   2     195     205
   2  25  -2     145     177
   2  25  -2     173     189
   2  25  -1     136     181
  -2  25   1     518     205
   2  25  -1     301     184
  -2  25   0       0     184
   2  25   0      15     182
   2  25   0     243     186
  -2  25   0      31     155
  -2  25  -1     135     169
  -2  25  -1     230     201
   2  25   1     115     184
  -2  25  -2     256     169
  -2  25  -2     205     190
   2  25   2     172     200
  -2  25  -3       0     188
  -2  25  -3     456     176
   2  25   3     209     200
  -2  25  -4     228     196
  -2  25  -4     247     202
   2  25   4     237     218
   2  25   5     176     220
  -2  25  -5     360     209
  -2  25  -5       3     190
  -2  25  -6     182     209
   2  25   6     333     249
  -2  25  -6     819     226
  -2  25  -7     269     215
   2  25   7       1     245
  -2  25  -7      78     221
   2  25   8     404     277
  -2  25  -8       1     232
  -2  25  -8     113     222
  -2 -25  -8      24     122
  -2  25  -9     148     229
   2  25   9       0     281
  -2  25  -9     133     246
  -2 -25  -9     244     143
  -2  25 -10      51     250
   2  25  10     341     308
  -2  25 -10     478     272
   2  26 -10    1099     268
   2  26 -10     663     292
  -2  26  10     621     361
  -2  26   9     518     318
   2  26  -9     283     285
   2  26  -9     386     248
  -2  26   8     250     314
   2  26  -8     282     262
   2  26  -8       2     223
  -2  26   7       0     272
   2  26  -7     254     253
   2  26  -7     506     223
   2  26  -6     512     218
   2  26  -6     346     260
  -2  26   6     728     273
   2  26  -5     363     220
  -2  26   5     497     251
   2  26  -5     411     214
   2  26  -4       0     205
  -2  26   4       0     218
   2  26  -4     175     205
   2  26  -3       0     201
   2  26  -3     304     218
  -2  26   2       0     208
   2  26  -2       0     202
   2  26  -2      94     216
   2  26  -1       9     195
   2  26  -1     222     205
  -2  26   1     340     210
  -2  26   0     227     212
   2  26   0       5     201
   2  26   1     168     207
  -2  26  -1      69     209
  -2  26  -1      64     174
  -2  26  -2     336     216
  -2  26  -2     343     194
   2  26   2     106     218
  -2  26  -3     213     191
  -2  26  -3       0     212
   2  26   3     211     215
  -2  26  -4     543     206
  -2  26  -4      14     221
   2  26   4      70     238
   2  26   5     264     248
  -2  26  -5       0     217
  -2  26  -5     390     220
  -2  26  -6     345     221
  -2  26  -6     286     239
   2  26   6      49     263
  -2  26  -7     398     235
   2  26   7       0     264
  -2  26  -7     675     259
  -2  26  -8     279     259
   2  26   8     323     298
  -2  26  -8     388     252
   2  26   9       0     309
  -2  26  -9     460     266
  -2  26  -9     463     271
  -2 -26  -9     211     143
   2  27  -9      38     266
  -2  27   9     486     358
   2  27  -8     672     274
   2  27  -8     526     290
  -2  27   8     803     343
   2  27  -7     745     264
  -2  27   7     552     335
   2  27  -7     154     279
  -2  27   6     680     299
   2  27  -6     130     237
   2  27  -6     547     264
   2  27  -5     212     237
  -2  27   5     232     261
   2  27  -5     166     252
   2  27  -4       1     224
   2  27  -4     242     241
  -2  27   3       0     232
   2  27  -3     318     255
   2  27  -3       0     225
  -2  27   2      14     219
   2  27  -2     254     226
   2  27  -2      14     220
  -2  27   1     236     246
   2  27  -1      67     224
  -2  27   0     342     232
   2  27   0     203     245
   2  27   1       7     228
  -2  27  -1      65     239
  -2  27  -2     458     239
   2  27   2     337     250
  -2  27  -2     292     204
  -2  27  -3     365     240
  -2  27  -3     276     212
   2  27   3     208     256
   2  27   4     327     269
  -2  27  -4      32     236
  -2  27  -4     100     221
  -2  27  -5     689     240
   2  27   5       5     263
  -2  27  -5       5     256
   2  27   6       0     269
  -2  27  -6     282     256
  -2  27  -6     721     250
  -2  27  -7       2     260
   2  27   7       2     289
  -2  27  -7     847     256
  -2  27  -8     405     275
   2  27   8     424     324
  -2  27  -8       2     282
  -2  28   7     278     349
   2  28  -7     937     293
   2  28  -7     482     295
   2  28  -6     350     277
   2  28  -6     428     279
  -2  28   6     836     315
   2  28  -5      20     256
  -2  28   5     369     297
   2  28  -5      25     250
   2  28  -4     569     259
  -2  28   4      99     267
   2  28  -4     523     269
   2  28  -3       3     234
  -2  28   3       3     267
   2  28  -3       3     242
  -2  28   2     345     282
   2  28  -2     731     266
  -2  28   1       0     251
   2  28  -1     257     262
  -2  28   0     318     267
   2  28   0     130     254
  -2  28  -1     328     261
   2  28   1     121     263
   2  28   2     124     269
  -2  28  -2       0     267
  -2  28  -3     403     239
  -2  28  -3       0     259
   2  28   3     215     281
  -2  28  -4      24     262
  -2  28  -4      26     243
   2  28   4     191     277
  -2  28  -5      41     251
  -2  28  -5     133     259
   2  28   5       0     300
  -2  28  -6       1     263
   2  28   6       1     291
  -2  28  -6       1     266
  -2  29   5     379     329
   2  29  -5       0     284
   2  29  -5       0     278
  -2  29   4     346     310
   2  29  -4       0     274
   2  29  -4       0     283
  -2  29   3       0     295
   2  29  -3     421     280
   2  29  -2     167     274
   2  29  -1      48     281
  -2  29   1       2     272
   2  29   0       3     278
  -2  29   0       0     295
  -2  29  -1     301     276
   2  29   1     113     276
  -2  29  -2      11     284
   2  29   2     176     308
   2  29   3     469     305
  -2  29  -3       2     284
  -2  29  -4       0     285
  -2  29  -4       0     269
   2  29   4      97     325
   2  29   5     105     309
  -2  29  -5       1     296
  -2  29  -5     106     284
   2  30  -3     358     314
   2  30  -2     457     319
  -2  30   2       0     313
  -2  30   1       0     295
   2  30  -1       0     303
   2  30   0     135     317
   2  30   1     337     316
  -2  30  -1       0     310
   2  30   2       1     332
  -2  30  -2     387     306
   3   0 -18     323     175
   3   0 -18       7     175
   3   0 -16    3742     258
   3   0 -16    3577     293
   3   0 -16    3253     240
   3   0 -14     187     122
  -3   0  14       4     127
  -3   0  12      95      87
   3   0 -12     195      93
   3   0 -10    2070     161
  -3   0  10    2029     151
  -3   0   8    4265     172
  -3   0   6       0      50
   3   0  -4      22      56
  -3   0   4       9      51
  -3   0   2      19      67
  -3   0   2      14      54
   3   0  -2      24      54
  -3   0   0    8187     308
  -3   0   0    6390     327
   3   0   0    7786     307
   3   0   0    8660     333
  -3   0  -2     222      30
   3   0   2     199      26
  -3   0  -4    4107     116
  -3   0  -6     780      77
  -3   0  -8   12550     349
  -3   0 -10     514      77
  -3   0 -12    2181     188
  -3   0 -14     674     127
  -3   0 -16       1     142
  -3   0 -16      91     144
  -3   0 -18     302     201
  -3   0 -18      74     177
   3   1 -19     392     203
   3   1 -19     376     212
   3  -1 -19       0     213
   3  -1 -19     288     208
   3   1 -18       3     176
   3   1 -18       3     182
   3  -1 -18      10     182
   3  -1 -18     102     173
   3   1 -17     917     196
   3  -1 -17    1121     189
   3   1 -16       4     134
   3   1 -16      89     148
   3   1 -16       4     135
   3  -1 -16      42     136
   3  -1 -16       4     132
   3   1 -15     275     122
   3   1 -15     130     126
   3   1 -15     452     130
  -3   1  15     218     147
   3  -1 -15     138     115
   3  -1 -15     112     130
   3   1 -14     733     125
  -3   1  14     695     140
   3  -1 -14     604     125
  -3   1  13    3430     212
   3   1 -13    4149     253
   3  -1 -13    4014     240
  -3   1  12    2947     189
   3   1 -12    3277     214
  -3  -1  12    2697     174
   3  -1 -12    3278     206
  -3   1  11     131      88
   3   1 -11      28      75
   3  -1 -11       0      71
  -3  -1  11       0      81
  -3   1  10     741     104
   3   1 -10     643      89
  -3  -1  10     666     104
   3  -1 -10     581      84
  -3   1   9    3419     159
  -3  -1   9    3368     149
  -3   1   8     179      66
  -3  -1   8     271      67
  -3   1   7    6411     216
  -3  -1   7    6363     210
  -3   1   6     200      45
  -3  -1   6     293      48
  -3   1   5    3124     122
  -3  -1   5    3235     120
   3   1  -4    5160     179
  -3   1   4    5054     179
  -3  -1   4    5213     177
   3  -1  -4    4974     179
   3   1  -3   14845     403
  -3   1   3   14943     405
   3   1  -3   15191     369
   3  -1  -3   15287     358
   3  -1  -3   14780     405
  -3  -1   3   14694     401
  -3   1   2     743      57
  -3   1   2     721      75
   3   1  -2     768      74
   3   1  -2     783      64
   3  -1  -2     721      55
  -3  -1   2     744      72
  -3  -1   2     709      63
  -3   1   1   31008     545
  -3   1   1   30129     598
   3   1  -1   30124     547
   3   1  -1   31078     598
   3  -1  -1   31097     600
  -3  -1   1   31125     550
   3  -1  -1   30691     544
  -3  -1   1   31340     597
   3   1   0     202      21
  -3   1   0     180      25
   3   1   0     197      25
  -3   1   0     195      21
   3   1   0     198      24
   3   1   0     162      20
   3   1   0     212      25
  -3  -1   0     186      19
   3  -1   0     182      23
  -3  -1   0     185      20
   3  -1   0     189      28
  -3   1  -1     229      15
   3   1   1     149      13
   3   1   1     229      13
  -3   1  -1     274      13
   3  -1   1     274      16
  -3  -1  -1     199      16
  -3  -1  -1     242      17
  -3  -1  -1     274      15
   3  -1   1     171      15
  -3  -1  -1     274      11
  -3   1  -2    4014     128
   3   1   2    3758     122
  -3  -1  -2    3980     121
   3  -1   2    3988     130
   3   1   3   13036     316
  -3   1  -3   13503     323
   3  -1   3   13178     325
  -3  -1  -3   13559     314
  -3   1  -4     625      52
  -3  -1  -4     648      48
  -3   1  -5    2880     128
  -3  -1  -5    2875     120
  -3   1  -6       7      37
  -3  -1  -6       1      38
  -3   1  -7     184      41
  -3  -1  -7     231      41
  -3   1  -8      86      51
  -3  -1  -8      96      50
  -3   1  -9     340      69
  -3  -1  -9     310      68
  -3   1 -10       4      67
  -3  -1 -10      74      59
  -3   1 -11    2427     177
  -3  -1 -11    2441     166
  -3   1 -12     145      96
  -3  -1 -12     125      88
  -3   1 -13      54      94
  -3  -1 -13     150      95
  -3   1 -14     265     112
  -3  -1 -14     158     108
  -3  -1 -14     222     116
  -3   1 -15     772     155
  -3  -1 -15     645     147
  -3  -1 -15     637     149
  -3   1 -16     214     153
  -3  -1 -16     250     147
  -3  -1 -16     106     132
  -3   1 -17       0     160
  -3   1 -17     215     173
  -3  -1 -17     236     170
  -3  -1 -17      21     152
  -3   1 -18      62     186
  -3   1 -18     126     179
  -3  -1 -18       1     197
  -3  -1 -18      95     177
   3   2 -19       1     214
   3   2 -19     209     200
   3  -2 -19     221     205
   3   2 -18     263     181
   3  -2 -18     180     168
   3  -2 -18     257     178
   3   2 -17       5     164
   3  -2 -17     231     160
   3  -2 -17       5     151
   3   2 -16     486     153
   3   2 -16     281     143
  -3   2  16     825     185
   3   2 -16     250     134
   3  -2 -16     380     146
   3  -2 -16     395     140
  -3   2  15    1302     179
   3   2 -15    1285     177
   3   2 -15    1738     256
   3   2 -15    1250     188
   3  -2 -15    1022     152
   3  -2 -15    1404     209
   3   2 -14     204     135
   3   2 -14      58     118
   3   2 -14     226     123
  -3   2  14     140     133
   3  -2 -14     228     112
   3  -2 -14     195     112
   3   2 -13     599     122
   3   2 -13     957     142
   3   2 -13     751     139
  -3   2  13     882     143
   3  -2 -13     608     121
   3  -2 -13     689     121
   3   2 -12     198     103
  -3   2  12      39     106
   3  -2 -12      90      86
   3  -2 -12     108      81
  -3   2  11    1820     157
   3   2 -11    1563     167
   3  -2 -11    1920     156
   3   2 -10      78      71
  -3   2  10      52      87
   3  -2 -10      38      63
  -3  -2  10      29      72
  -3   2   9    5061     202
  -3  -2   9    4931     190
  -3   2   8      28      63
  -3  -2   8      15      59
  -3   2   7    5744     203
  -3  -2   7    5483     191
  -3   2   6    1002      67
  -3  -2   6     831      58
  -3   2   5     701      66
  -3  -2   5     558      54
   3  -2  -5     695      56
   3   2  -4    8662     160
  -3   2   4    8796     165
  -3  -2   4    8997     159
   3  -2  -4    9112     133
   3  -2  -4    8729     166
   3  -2  -4    8915     153
  -3   2   3   17176     330
   3   2  -3   16835     376
  -3   2   3   16374     379
   3  -2  -3   16674     380
   3  -2  -3   17171     358
   3  -2  -3   17183     327
   3   2  -2   15728     247
  -3   2   2   15667     232
   3   2  -2   15502     268
  -3   2   2   15389     272
   3   2  -2   15374     269
   3   2  -2   15376     280
  -3   2   2   15878     248
   3  -2  -2   15497     273
   3  -2  -2   15912     232
   3  -2  -2   16078     246
  -3   2   1    1922      15
   3   2  -1    1822      23
  -3   2   1    1896      30
   3   2  -1    1709      17
   3   2  -1    1985      32
   3   2  -1    1931      29
  -3   2   1    1821      19
   3  -2  -1    1956      30
   3  -2  -1    1678      15
  -3  -2   1    1839      23
  -3  -2   1    1746      26
  -3  -2   1    1818      30
  -3   2   0    3926      86
  -3   2   0    4013      96
   3   2   0    3873      89
   3   2   0    3794      84
   3   2   0    3974      93
   3  -2   0    3912      87
  -3  -2   0    4179      90
  -3  -2   0    3983      95
   3  -2   0    3963      94
  -3  -2   0    3958     100
  -3  -2   0    3838      85
   3   2   1    1481      53
   3   2   1    1393      51
  -3   2  -1    1472      53
   3   2   1    1302      61
  -3   2  -1    1522      59
  -3  -2  -1    1479      53
   3  -2   1    1395      59
  -3  -2  -1    1464      52
   3  -2   1    1445      51
  -3  -2  -1    1360      61
   3   2   2    3601      95
   3   2   2    3793      93
  -3   2  -2    3630     107
   3  -2   2    3414     107
  -3  -2  -2    3378     115
  -3  -2  -2    3744      93
  -3  -2  -2    3720      95
   3   2   3    9316     204
  -3   2  -3    9712     219
  -3  -2  -3    9667     200
  -3  -2  -3    9625     202
  -3  -2  -3    9586     244
   3   2   4       5      30
  -3   2  -4      13      25
  -3  -2  -4       4      33
  -3  -2  -4       6      21
  -3   2  -5      13      31
  -3  -2  -5      31      25
  -3   2  -6    1967     104
  -3  -2  -6    2084      96
  -3   2  -7     187      46
  -3  -2  -7      80      37
  -3   2  -8    3062     148
  -3  -2  -8    2983     138
  -3   2  -9      40      51
  -3  -2  -9      34      51
  -3   2 -10      62      70
  -3  -2 -10      99      58
  -3   2 -11      81      76
  -3  -2 -11      12      70
  -3  -2 -11       2      76
  -3   2 -12     126      96
  -3  -2 -12     194      93
  -3  -2 -12     148      81
  -3   2 -13      33     101
  -3  -2 -13       2      93
  -3  -2 -13       2     101
  -3   2 -14     100     116
  -3  -2 -14     185     115
  -3  -2 -14       2     105
  -3   2 -15     169     134
  -3  -2 -15     313     126
  -3  -2 -15     378     138
  -3   2 -16      39     145
  -3  -2 -16       0     122
  -3  -2 -16      46     141
  -3   2 -17     258     171
  -3  -2 -17      39     144
  -3  -2 -17     197     174
  -3   2 -18       0     192
  -3   2 -18      21     185
  -3  -2 -18     349     200
  -3  -2 -18       0     162
   3   3 -19     111     218
   3  -3 -19     504     203
   3   3 -18     151     187
   3  -3 -18     114     184
   3  -3 -18      21     170
   3   3 -17     378     177
   3  -3 -17     585     162
   3  -3 -17     756     166
   3   3 -16     289     163
   3   3 -16       5     133
  -3   3  16      13     175
   3  -3 -16       5     138
   3  -3 -16      58     130
   3   3 -15     384     127
   3   3 -15     424     143
  -3   3  15     330     172
   3  -3 -15     398     128
   3  -3 -15      54     114
   3   3 -14      56     119
   3   3 -14     219     117
  -3   3  14     110     141
   3   3 -14     183     127
   3  -3 -14       0     103
   3  -3 -14      39     106
   3   3 -13     384     119
  -3   3  13     247     118
   3   3 -13     262     119
   3   3 -13     133     105
   3  -3 -13      67      98
   3  -3 -13     282      95
   3   3 -12    5282     263
  -3   3  12    5310     239
   3   3 -12    5451     239
   3   3 -12    5218     226
   3  -3 -12    5604     256
   3  -3 -12    5297     225
   3   3 -11      98      89
   3   3 -11     205      90
   3   3 -11       5      80
  -3   3  11     152     100
   3  -3 -11     173      73
   3  -3 -11      94      72
   3   3 -10     710     105
  -3   3  10     595     114
   3   3 -10     629     119
   3  -3 -10     700     125
   3  -3 -10     559      77
   3   3  -9     283      71
  -3   3   9     395     100
   3   3  -9     354      82
   3  -3  -9     332      63
   3  -3  -9     257      73
   3   3  -8    3777     167
   3   3  -8    3748     176
  -3   3   8    3702     175
   3  -3  -8    3967     187
   3   3  -7     130      56
   3   3  -7     141      63
  -3   3   7     131      68
   3  -3  -7     116      53
   3   3  -6    1585      91
   3   3  -6    1540      93
  -3   3   6    1548     100
   3  -3  -6    1740      97
  -3   3   5     372      65
   3   3  -5     342      54
   3   3  -5     322      49
   3  -3  -5     347      43
   3  -3  -5     314      45
   3   3  -4   10654     257
   3   3  -4   10792     247
  -3   3   4   10562     254
   3   3  -4   10816     246
   3  -3  -4   11013     204
   3  -3  -4   10897     239
   3   3  -3    5200     151
  -3   3   3    5193     140
   3   3  -3    5425     152
  -3   3   3    5297     158
   3   3  -3    5415     161
  -3   3   3    5439     120
   3  -3  -3    5640     141
   3  -3  -3    5254     156
   3  -3  -3    5547     118
   3   3  -2     571      53
  -3   3   2     493      54
  -3   3   2     537      41
  -3   3   2     546      33
   3   3  -2     473      46
  -3  -3   2     554      59
   3  -3  -2     564      34
  -3  -3   2     554      56
   3  -3  -2     482      56
   3  -3  -2     605      39
  -3   3   1     386      13
  -3   3   1     397      15
   3   3  -1     397      16
   3   3  -1     446      27
  -3   3   1     489      31
   3   3  -1     371      16
   3  -3  -1     402      15
  -3  -3   1     383      18
   3  -3  -1     402      27
  -3  -3   1     430      29
  -3   3   0    5241     111
  -3   3   0    5245     124
   3   3   0    5134     118
   3   3   0    5252     122
   3   3   0    5014     108
  -3  -3   0    5286     112
   3  -3   0    5124     121
  -3  -3   0    5354     119
  -3  -3   0    5292     122
  -3   3  -1   22981     397
   3   3   1   21265     407
   3   3   1   22340     367
   3   3   1   23001     398
  -3   3  -1   23228     381
  -3  -3  -1   23509     370
   3  -3   1   21958     380
  -3  -3  -1   23074     399
  -3  -3  -1   22638     409
   3  -3   1   22059     392
   3   3   2    3392     158
   3   3   2    3741     130
   3   3   2    3785     137
  -3   3  -2    3772     147
  -3  -3  -2    3920     131
  -3  -3  -2    3770     137
   3  -3   2    3646     150
  -3  -3  -2    3767     160
  -3   3  -3     895      60
   3   3   3     840      42
   3   3   3     823      51
  -3  -3  -3     803      65
  -3  -3  -3     853      43
  -3  -3  -3     771      42
   3   3   4     794      53
  -3   3  -4     802      67
   3   3   4     784      65
  -3  -3  -4     848      53
  -3  -3  -4     700      48
  -3  -3  -4     874      80
  -3   3  -5     297      48
   3   3   5     421      50
  -3  -3  -5     400      43
  -3  -3  -5     362      60
  -3  -3  -5     443      46
   3   3   6    5178     158
  -3   3  -6    5162     183
  -3  -3  -6    5106     157
  -3  -3  -6    5172     210
  -3  -3  -6    4961     146
  -3   3  -7     557      89
  -3  -3  -7     760     104
  -3  -3  -7     632      71
  -3   3  -8     786     104
  -3  -3  -8     801     119
  -3  -3  -8     768      88
  -3   3  -9    1520     136
  -3  -3  -9    1672     142
  -3  -3  -9    1597     114
  -3   3 -10     189      76
  -3  -3 -10     190      72
  -3  -3 -10     359      63
  -3   3 -11     268      92
  -3  -3 -11     326      73
  -3  -3 -11     361      89
  -3   3 -12     347      98
  -3  -3 -12     448      98
  -3  -3 -12     297      85
  -3   3 -13     151     110
  -3  -3 -13      99     105
  -3  -3 -13     160      96
  -3   3 -14     136     114
  -3  -3 -14     255     107
  -3  -3 -14      96     115
  -3   3 -15     168     128
  -3  -3 -15     220     119
  -3  -3 -15     211     129
  -3   3 -16     311     158
  -3  -3 -16      85     129
  -3  -3 -16     346     144
  -3   3 -17     197     175
  -3  -3 -17       0     137
  -3  -3 -17     167     179
  -3   3 -18       0     195
  -3  -3 -18     379     209
   3   4 -19     187     219
   3  -4 -19     101     210
   3   4 -18       0     183
   3  -4 -18      32     188
   3   4 -17       0     167
   3  -4 -17      60     140
   3  -4 -17     409     161
  -3   4  16       0     176
   3   4 -16     181     140
   3   4 -16     199     153
   3  -4 -16     289     141
   3  -4 -16     187     126
  -3   4  15     514     173
   3   4 -15     385     119
   3   4 -15     520     147
   3  -4 -15     408     127
   3  -4 -15     240     119
  -3   4  14    1380     182
   3   4 -14    1213     164
   3   4 -14    1277     184
   3  -4 -14    1017     128
   3  -4 -14    1434     185
   3   4 -13     359     110
  -3   4  13      85     126
   3   4 -13     319     120
   3   4 -13     106     117
   3  -4 -13     220      94
   3  -4 -13     252      95
   3   4 -12      38     102
   3   4 -12      68     101
   3   4 -12     157     100
  -3   4  12     120     112
   3  -4 -12     150      79
   3  -4 -12      39      84
   3   4 -11     805     126
   3   4 -11     781     118
  -3   4  11     809     123
   3   4 -11     874     136
   3  -4 -11     852     124
   3  -4 -11     746     104
   3   4 -10     899     111
   3   4 -10     857     117
  -3   4  10     883     119
   3  -4 -10     831      83
   3  -4 -10     881      99
   3   4  -9    8143     272
   3   4  -9    8317     288
  -3   4   9    8008     291
   3  -4  -9    8637     255
   3  -4  -9    8332     307
   3   4  -8    2745     136
   3   4  -8    2724     127
  -3   4   8    2657     144
   3  -4  -8    2568     140
   3   4  -7    1249     102
   3   4  -7    1209     107
  -3   4   7    1148     111
   3  -4  -7    1222     109
   3   4  -6     132      47
   3   4  -6     115      43
  -3   4   6     124      55
   3  -4  -6     114      39
  -3   4   5    3749     173
   3   4  -5    3866     160
   3   4  -5    3953     171
   3  -4  -5    3911     164
   3  -4  -5    3945     126
  -3   4   4      66      35
  -3   4   4     162      37
   3   4  -4     162      35
   3  -4  -4     102      15
   3  -4  -4      78      23
  -3   4   3   13465     338
  -3   4   3   12771     405
  -3   4   3   13137     386
   3   4  -3   13088     395
  -3  -4   3   13053     400
   3  -4  -3   13537     384
   3  -4  -3   13702     337
  -3  -4   3   12912     417
  -3   4   2   10677     290
   3   4  -2   10542     285
  -3   4   2   10256     311
   3   4  -2   10453     303
  -3   4   2   10693     258
  -3  -4   2   10473     306
   3  -4  -2   10946     287
   3  -4  -2   10621     258
  -3  -4   2   10620     321
  -3   4   1     421      28
  -3   4   1     376      42
   3   4  -1     373      32
  -3   4   1     357      31
   3   4  -1     375      37
   3   4  -1     398      36
  -3  -4   1     408      35
   3  -4  -1     401      42
  -3  -4   1     392      41
   3   4   0   18063     416
  -3   4   0   19496     425
  -3   4   0   19200     388
   3   4   0   19293     421
   3   4   0   18356     384
  -3  -4   0   19451     418
   3  -4   0   18925     390
  -3  -4   0   18527     420
  -3  -4   0   19229     389
   3  -4   0   18521     419
  -3   4  -1    7360     167
  -3   4  -1    7221     168
   3   4   1    6553     176
   3   4   1    7311     170
   3   4   1    7080     151
   3  -4   1    7149     166
  -3  -4  -1    7426     180
  -3  -4  -1    7367     154
  -3  -4  -1    7124     169
   3  -4   1    7160     168
  -3   4  -2   23469     560
   3   4   2   23114     580
   3   4   2   22417     532
   3   4   2   21794     601
  -3   4  -2   23679     573
  -3  -4  -2   22939     579
  -3  -4  -2   24111     535
   3  -4   2   22526     568
  -3  -4  -2   23851     604
   3   4   3   23301     536
  -3   4  -3   23099     526
  -3  -4  -3   23113     533
  -3  -4  -3   23923     495
  -3  -4  -3   23387     571
   3   4   4   12755     301
  -3   4  -4   13136     332
   3   4   4   13276     322
  -3  -4  -4   12966     316
  -3  -4  -4   13462     298
  -3  -4  -4   12896     364
  -3   4  -5    8007     221
   3   4   5    7828     200
  -3  -4  -5    7415     192
  -3  -4  -5    7876     245
  -3  -4  -5    7879     186
   3   4   6     436      66
  -3   4  -6     472      76
  -3  -4  -6     467      59
  -3  -4  -6     417      84
  -3  -4  -6     418      59
  -3   4  -7    4809     191
   3   4   7    4986     168
  -3  -4  -7    4888     216
  -3  -4  -7    4850     157
  -3  -4  -7    4816     154
  -3   4  -8    1011     110
   3   4   8     979      97
  -3  -4  -8    1111      89
  -3  -4  -8    1171     125
  -3   4  -9      45      62
   3   4   9       0      73
  -3  -4  -9       7      64
  -3  -4  -9       0      46
  -3   4 -10     216      81
  -3  -4 -10      98      56
  -3  -4 -10     133      73
  -3   4 -11    1286     165
  -3  -4 -11    1166     160
  -3  -4 -11    1104     123
  -3   4 -12       1      87
  -3  -4 -12       1      90
  -3  -4 -12       1      69
  -3   4 -13     178     108
  -3  -4 -13       0      88
  -3  -4 -13       1     101
  -3   4 -14     129     126
  -3  -4 -14     339     123
  -3  -4 -14     108     101
  -3   4 -15      63     133
  -3  -4 -15     355     138
  -3  -4 -15      50     107
  -3   4 -16     204     156
  -3  -4 -16     120     150
  -3   4 -17       2     161
  -3  -4 -17     293     178
  -3  -4 -17       2     134
  -3   4 -18     111     194
  -3  -4 -18       2     205
   3   5 -19     315     217
   3  -5 -19     118     213
   3   5 -18      10     191
   3  -5 -18     103     187
   3   5 -17     127     173
  -3   5  17       2     204
   3  -5 -17       2     157
   3   5 -16       5     153
  -3   5  16     161     182
   3   5 -16       5     132
   3  -5 -16     125     139
   3  -5 -16       2     124
   3   5 -15     834     131
   3   5 -15     598     161
  -3   5  15     584     175
   3  -5 -15     501     124
   3  -5 -15     550     133
   3   5 -14      65     132
  -3   5  14     426     152
   3   5 -14     357     130
   3  -5 -14     223     106
   3  -5 -14     195      94
   3   5 -13    1139     160
  -3   5  13    1295     185
   3   5 -13    1218     159
   3  -5 -13    1269     155
   3  -5 -13    1468     170
   3   5 -12    1587     202
   3   5 -12    1499     155
  -3   5  12    1468     179
   3  -5 -12    1787     170
   3  -5 -12    1609     154
   3   5 -11     527     113
   3   5 -11     836     125
  -3   5  11     670     129
   3  -5 -11     612      88
   3  -5 -11     497      82
   3   5 -10      15      77
  -3   5  10      77      94
   3  -5 -10       9      64
   3  -5 -10       9      56
  -3   5   9       1      80
   3   5  -9     155      76
   3  -5  -9       1      46
   3  -5  -9       1      63
  -3   5   8    4090     192
   3   5  -8    4202     174
   3  -5  -8    4419     153
   3  -5  -8    4381     194
  -3   5   7    2726     145
   3   5  -7    2888     128
   3  -5  -7    2908     143
  -3   5   6     756      88
   3   5  -6     729      74
   3  -5  -6     718      79
   3   5  -5     276      60
  -3   5   5     353      74
   3  -5  -5     407      65
  -3   5   4     341      71
   3   5  -4     347      61
   3  -5  -4     330      58
  -3   5   3    9425     271
   3   5  -3    9673     259
  -3   5   3    9255     250
   3  -5  -3    9638     249
   3   5  -2   41626    1021
  -3   5   2   42203    1006
  -3   5   2   42618     919
  -3   5   2   41699    1031
   3  -5  -2   43021    1005
   3  -5  -2   42119     921
   3   5  -1    8905     273
  -3   5   1    8926     237
   3   5  -1    8766     252
  -3   5   1    9018     281
  -3   5   1    9137     262
   3   5  -1    8962     266
  -3  -5   1    8763     275
   3  -5  -1    8456     274
   3  -5  -1    8754     240
   3   5   0      23      45
   3   5   0      22      38
  -3   5   0      18      47
  -3   5   0      32      42
   3   5   0      18      43
   3  -5   0      10      46
  -3  -5   0      21      42
  -3  -5   0      28      47
  -3  -5   0      15      38
   3  -5   0      23      44
   3   5   1    6685     187
  -3   5  -1    6548     185
  -3   5  -1    6867     183
   3   5   1    6452     163
   3   5   1    6251     193
  -3  -5  -1    6727     166
   3  -5   1    6382     180
  -3  -5  -1    6524     186
   3  -5   1    6375     182
  -3  -5  -1    6828     195
  -3   5  -2   61550    1175
   3   5   2   59401    1141
   3   5   2   60887    1246
  -3   5  -2   60549    1237
   3  -5   2   59859    1233
  -3  -5  -2   62420    1146
  -3  -5  -2   60588    1262
  -3  -5  -2   60509    1244
  -3   5  -3    2309      68
  -3   5  -3    2181      89
   3   5   3    2261      77
   3  -5   3    2251      66
  -3  -5  -3    2241      62
  -3  -5  -3    2166      76
  -3  -5  -3    2417      96
   3   5   4   11858     260
  -3   5  -4   12307     266
  -3   5  -4   12300     296
   3   5   4   12543     288
  -3  -5  -4   12078     281
  -3  -5  -4   12610     327
  -3  -5  -4   12416     255
   3   5   5    1471      90
   3   5   5    1488      94
  -3   5  -5    1528     106
  -3  -5  -5    1558      76
  -3  -5  -5    1449      87
  -3  -5  -5    1521     117
  -3   5  -6    9734     289
   3   5   6    9672     270
  -3  -5  -6    9794     320
  -3  -5  -6    9804     242
  -3   5  -7     281      64
   3   5   7     377      74
  -3  -5  -7     500     102
  -3  -5  -7     392      65
  -3   5  -8    3756     167
   3   5   8    3832     150
  -3  -5  -8    3857     131
  -3  -5  -8    2961     165
   3   5   9      50      78
  -3   5  -9       4      69
  -3  -5  -9      54      46
  -3  -5  -9       0      61
  -3   5 -10    1170     149
   3   5  10     906     132
  -3  -5 -10    1149     137
  -3  -5 -10    1066     109
   3   5  11     183     108
  -3   5 -11      81      86
  -3  -5 -11      14      82
  -3  -5 -11      70      63
  -3   5 -12       4      97
  -3  -5 -12      17      94
  -3  -5 -12      15      70
  -3   5 -13     562     131
  -3  -5 -13     403     100
  -3  -5 -13     507     113
  -3   5 -14     498     141
  -3  -5 -14     312     101
  -3  -5 -14     559     128
  -3   5 -15       0     137
  -3  -5 -15       0     104
  -3  -5 -15     219     143
  -3   5 -16       1     148
  -3  -5 -16     176     154
  -3  -5 -16       1     118
  -3   5 -17       0     171
  -3  -5 -17     233     179
  -3   5 -18      75     197
  -3  -5 -18     128     202
   3   6 -19     427     218
   3  -6 -19       8     206
   3   6 -18       0     196
   3  -6 -18     170     179
   3   6 -17     235     180
  -3   6  17     181     214
   3  -6 -17     137     162
  -3   6  16     610     202
   3   6 -16     544     171
   3  -6 -16     541     131
   3  -6 -16     578     144
  -3   6  15      80     176
   3   6 -15     120     138
   3   6 -15      60     113
   3  -6 -15      95     121
   3  -6 -15      62     104
   3   6 -14    2049     261
  -3   6  14    1877     232
   3   6 -14    1493     177
   3  -6 -14    2197     210
   3  -6 -14    1640     176
   3   6 -13     413     134
  -3   6  13     527     145
   3   6 -13     216     116
   3  -6 -13     292      99
   3  -6 -13     161      83
  -3   6  12     138     126
   3   6 -12      33      93
   3   6 -12      17      98
   3  -6 -12     207      77
   3  -6 -12      93      88
   3   6 -11      56      90
  -3   6  11     170     106
   3   6 -11      68      96
   3  -6 -11     163      75
   3  -6 -11       7      63
  -3   6  10     373     109
   3   6 -10     401      95
   3  -6 -10     380      84
   3  -6 -10     233      63
  -3   6   9      75      91
   3   6  -9     216      72
   3  -6  -9     137      49
   3  -6  -9     133      64
   3   6  -8    3398     161
  -3   6   8    3400     186
   3  -6  -8    3632     185
  -3   6   7       1      61
   3   6  -7       1      54
   3  -6  -7      56      47
   3   6  -6    1742      88
  -3   6   6    1779     105
   3  -6  -6    1823      94
   3   6  -5    5761     178
  -3   6   5    5553     195
   3  -6  -5    5876     184
  -3   6   4    2763     134
   3   6  -4    2901     120
   3  -6  -4    3004     120
  -3   6   3     601      40
   3   6  -3     516      42
  -3   6   3     518      45
   3  -6  -3     522      33
   3   6  -2    2319      98
  -3   6   2    2397      69
  -3   6   2    2491      96
  -3   6   2    2337     108
   3  -6  -2    2425      90
   3   6  -1   16253     369
  -3   6   1   16176     351
  -3   6   1   15923     406
   3   6  -1   16025     398
   3   6  -1   16073     393
  -3   6   1   16465     388
   3   6   0    2003      71
   3   6   0    1832      60
  -3   6   0    2033      67
  -3   6   0    1898      75
   3  -6   0    1814      74
  -3  -6   0    1922      70
  -3   6  -1     478      56
   3   6   1     423      43
   3   6   1     502      53
  -3   6  -1     511      59
   3  -6   1     397      53
  -3  -6  -1     525      47
  -3  -6  -1     512      59
   3  -6   1     416      65
  -3   6  -2    5058     150
   3   6   2    4967     129
   3   6   2    5146     157
  -3   6  -2    5224     159
  -3  -6  -2    5381     171
   3  -6   2    4859     145
  -3  -6  -2    5345     134
   3   6   3    3950     144
   3   6   3    3755     119
  -3   6  -3    3915     132
  -3   6  -3    3900     152
  -3  -6  -3    4030     165
  -3  -6  -3    4093     119
   3  -6   3    3811     130
  -3   6  -4       1      31
   3   6   4      17      31
   3   6   4      32      39
  -3   6  -4       6      35
   3  -6   4      18      38
  -3  -6  -4      32      20
  -3  -6  -4      42      40
   3   6   5     510      62
  -3   6  -5     438      54
   3   6   5     345      44
  -3   6  -5     436      42
  -3  -6  -5     379      31
  -3  -6  -5     580      74
   3  -6   5     461      52
  -3   6  -6    3391     161
   3   6   6    3536     146
  -3  -6  -6    3515     118
  -3  -6  -6    3471     178
   3   6   7    3851     151
  -3   6  -7    3995     171
  -3  -6  -7    4137     126
  -3  -6  -7    4061     191
  -3   6  -8     738      99
   3   6   8     861     103
  -3  -6  -8     893     110
  -3  -6  -8     946      82
  -3   6  -9     335      82
   3   6   9     418      90
  -3  -6  -9     330      54
  -3  -6  -9     397      78
  -3   6 -10     486      98
   3   6  10     724     111
  -3  -6 -10     532      63
  -3  -6 -10     557      86
   3   6  11    1036     134
  -3   6 -11    1140     160
  -3  -6 -11     826     118
  -3  -6 -11    1101     114
   3   6  12    3144     205
  -3   6 -12    3107     223
  -3  -6 -12    3347     219
  -3  -6 -12    3231     168
   3   6  13     347     134
  -3   6 -13     224     108
  -3  -6 -13     377     110
  -3  -6 -13     176      86
  -3   6 -14       5     120
  -3  -6 -14       2      86
  -3  -6 -14       2     119
  -3   6 -15      32     139
  -3  -6 -15     111     138
  -3  -6 -15      28     102
  -3   6 -16       8     151
  -3  -6 -16      31     156
  -3   6 -17     176     175
  -3  -6 -17      49     185
  -3   6 -18       1     205
  -3  -6 -18     225     200
   3   7 -19     709     233
   3  -7 -19     594     223
   3   7 -18       2     200
   3  -7 -18       2     182
  -3   7  17     309     221
   3   7 -17     366     191
   3  -7 -17     172     162
  -3   7  16       2     206
   3   7 -16     466     142
   3   7 -16      99     164
   3  -7 -16       2     137
  -3   7  15     354     187
   3   7 -15     450     152
   3   7 -15     305     117
   3  -7 -15     223     123
   3  -7 -15     194     108
   3   7 -14       8     128
  -3   7  14      76     154
   3   7 -14      85     101
   3  -7 -14      16      87
   3  -7 -14       8     106
   3   7 -13     703     143
   3   7 -13     629     130
  -3   7  13     696     154
   3  -7 -13     556      87
   3  -7 -13     577     113
  -3   7  12     162     129
   3   7 -12      10      97
   3   7 -12     332      93
   3  -7 -12     141      70
   3  -7 -12     124      83
   3   7 -11     760     123
   3   7 -11     528     114
  -3   7  11     513     133
   3  -7 -11     665      99
   3  -7 -11     597      72
   3   7 -10      83      74
  -3   7  10       2     106
   3  -7 -10      39      63
  -3   7   9      74      93
   3   7  -9      49      63
   3  -7  -9      72      64
  -3   7   8     258      88
   3   7  -8     255      70
   3  -7  -8     152      59
   3   7  -7    4836     177
  -3   7   7    5065     204
   3  -7  -7    4932     193
   3   7  -6      11      48
  -3   7   6      53      61
   3  -7  -6      50      42
   3   7  -5     168      43
  -3   7   5     131      58
   3  -7  -5     150      37
  -3   7   4      57      56
   3   7  -4      11      41
   3  -7  -4      28      32
   3   7  -3      14      36
  -3   7   3      71      44
   3  -7  -3      36      22
  -3   7   2    2997     150
   3   7  -2    3180     142
  -3   7   2    3191     105
   3  -7  -2    3284     133
  -3   7   1     446      41
  -3   7   1     490      57
   3   7  -1     501      50
   3   7  -1     440      51
   3  -7  -1     481      48
   3   7   0   20088     516
  -3   7   0   19992     520
   3   7   0   19073     466
  -3   7   0   20105     472
  -3  -7   0   20324     514
   3  -7   0   19374     476
   3   7   1    4355     127
   3   7   1    4698     156
  -3   7  -1    5009     158
  -3   7  -1    4903     150
  -3  -7  -1    4852     161
  -3  -7  -1    4808     135
  -3   7  -2      40      28
   3   7   2      82      21
  -3   7  -2     149      33
   3   7   2      41      31
  -3  -7  -2     141      19
  -3  -7  -2      41      26
   3  -7   2      40      34
  -3   7  -3    1435      78
  -3   7  -3    1562      97
   3   7   3    1532      88
   3   7   3    1491      67
   3  -7   3    1386      80
  -3  -7  -3    1525      99
  -3  -7  -3    1487      64
  -3   7  -4     104      51
  -3   7  -4     158      49
   3   7   4     152      54
   3   7   4     156      61
  -3  -7  -4     140      39
  -3  -7  -4     131      56
   3  -7   4     144      50
  -3   7  -5      31      38
   3   7   5      58      51
   3   7   5      78      40
  -3   7  -5     112      39
  -3  -7  -5      84      51
   3  -7   5       2      43
  -3  -7  -5      63      26
  -3   7  -6     365      51
  -3   7  -6     380      60
   3   7   6     452      61
   3   7   6     550      76
   3  -7   6     507      61
  -3  -7  -6     378      50
  -3  -7  -6     353      59
   3   7   7    1184     101
  -3   7  -7    1002     108
  -3  -7  -7    1225      71
  -3  -7  -7    1145     116
  -3   7  -8     173      71
   3   7   8     306      75
  -3  -7  -8     217      65
  -3  -7  -8     190      44
   3   7   9    1033     136
  -3   7  -9    1149     153
  -3  -7  -9    1212      95
  -3  -7  -9    1096     133
   3   7  10       0      98
  -3   7 -10       0      72
  -3  -7 -10      69      52
  -3  -7 -10     113      76
  -3   7 -11    2670     202
   3   7  11    2547     184
  -3  -7 -11    2902     194
  -3  -7 -11    2763     138
  -3   7 -12     111      97
   3   7  12       3     128
  -3  -7 -12      25      94
  -3  -7 -12     139      69
  -3   7 -13     141     109
   3   7  13       2     140
  -3  -7 -13      31     103
  -3  -7 -13     133      80
  -3   7 -14     104     119
  -3  -7 -14       3      89
  -3  -7 -14      13     124
  -3   7 -15     239     154
  -3  -7 -15     434     141
  -3  -7 -15     201     107
  -3   7 -16       0     156
  -3  -7 -16       0     151
  -3   7 -17       1     175
  -3  -7 -17      86     189
   3   8 -18       1     209
   3  -8 -18       1     179
  -3   8  17       2     225
   3   8 -17     113     183
   3  -8 -17       2     160
  -3   8  16     472     224
   3   8 -16     583     198
   3   8 -15     192     145
  -3   8  15     431     185
   3   8 -15     399     130
   3  -8 -15      47     124
  -3   8  14     180     165
   3   8 -14      95     134
   3  -8 -14       4     107
   3   8 -13     111     104
   3   8 -13      63     114
  -3   8  13      41     151
   3  -8 -13       1      95
   3   8 -12       2      99
   3   8 -12       2      95
  -3   8  12     104     133
   3  -8 -12       2      82
  -3   8  11     177     116
   3   8 -11      97      94
   3   8 -11      97     106
   3  -8 -11      65      72
   3   8 -10     136      95
   3   8 -10     235      85
  -3   8  10     164     108
   3  -8 -10     260      68
   3   8  -9      54      66
  -3   8   9      13      87
   3  -8  -9     204      61
   3   8  -8    4257     168
  -3   8   8    4213     199
   3  -8  -8    4245     189
  -3   8   7     168      85
   3   8  -7      94      64
   3  -8  -7     195      61
   3   8  -6      83      51
  -3   8   6     143      62
   3  -8  -6     179      45
   3   8  -5    4390     145
  -3   8   5    4457     167
   3  -8  -5    4785     157
  -3   8   4    4640     177
   3   8  -4    4525     156
   3  -8  -4    4609     156
  -3   8   3    9102     257
   3   8  -3    9218     242
   3  -8  -3    9198     236
  -3   8   2    2809      80
   3   8  -2    2763     112
  -3   8   2    2759     123
   3  -8  -2    2744      90
   3  -8  -2    2797     105
  -3   8   1     273      56
  -3   8   1     248      43
   3   8  -1     282      50
   3  -8  -1     213      37
  -3   8   0    5648     147
   3   8   0    5197     138
  -3   8   0    5530     166
   3   8   0    5483     163
   3  -8   0    5370     154
  -3  -8   0    5405     158
  -3   8  -1    1118      81
  -3   8  -1    1102      79
   3   8   1    1037      62
   3   8   1    1122      82
  -3  -8  -1    1123      80
   3   8   2    1169      52
  -3   8  -2    1299      80
  -3   8  -2    1239      70
   3   8   2    1199      74
  -3  -8  -2    1228      56
  -3  -8  -2    1248      79
   3   8   3     421      68
   3   8   3     435      51
  -3   8  -3     491      63
  -3   8  -3     457      77
  -3  -8  -3     447      76
  -3  -8  -3     611      50
   3   8   4    1007      63
   3   8   4     878      78
  -3   8  -4     785      62
  -3   8  -4     953      87
  -3  -8  -4     948      88
  -3  -8  -4     948      51
  -3   8  -5     427      60
  -3   8  -5     581      58
   3   8   5     450      47
   3   8   5     540      75
  -3  -8  -5     504      45
  -3  -8  -5     429      67
  -3   8  -6    1482      81
  -3   8  -6    1565     116
   3   8   6    1368     102
   3   8   6    1643     107
  -3  -8  -6    1650      71
  -3  -8  -6    1519     119
  -3   8  -7    2487     146
   3   8   7    2970     143
  -3   8  -7    2992     106
  -3  -8  -7    3075      98
  -3  -8  -7    2289     144
   3   8   8    1918     134
  -3   8  -8    2120     154
  -3  -8  -8    2082      92
  -3  -8  -8    1965     137
  -3   8  -9      36      75
   3   8   9     102      91
  -3  -8  -9       2      65
  -3  -8  -9      79      39
   3   8  10     826     132
  -3   8 -10     528     104
  -3  -8 -10     669      92
  -3  -8 -10     543     101
   3   8  11    1005     174
  -3   8 -11    1152     187
  -3  -8 -11    1113     116
  -3  -8 -11    1068     164
  -3   8 -12    4069     261
   3   8  12    3741     243
  -3  -8 -12    3964     256
  -3  -8 -12    3804     178
  -3   8 -13     128     114
   3   8  13      63     153
  -3  -8 -13     175      81
  -3  -8 -13     154     113
  -3   8 -14     366     139
  -3  -8 -14     137     129
  -3  -8 -14     153      91
  -3   8 -15       6     139
  -3  -8 -15       6     139
  -3   8 -16     207     167
  -3  -8 -16      43     157
  -3   8 -17       2     175
  -3  -8 -17       2     184
   3   9 -18     110     215
   3  -9 -18     233     187
   3   9 -17     132     187
  -3   9  17     260     243
   3  -9 -17     128     161
  -3   9  16     458     221
   3   9 -16     436     177
   3  -9 -16     391     139
  -3   9  15     136     188
   3   9 -15       1     153
   3   9 -15      34     121
   3  -9 -15     145     124
  -3   9  14     193     182
   3   9 -14      78     138
   3   9 -14     304     114
   3  -9 -14     125     111
   3   9 -13     236     131
  -3   9  13      26     151
   3   9 -13     206      98
   3  -9 -13     169      96
   3   9 -12     649     116
  -3   9  12     572     158
   3   9 -12     376     121
   3  -9 -12     483      93
   3   9 -11    1514     143
   3   9 -11    1543     196
  -3   9  11    1668     184
   3  -9 -11    1275     141
   3   9 -10     613     108
  -3   9  10     632     128
   3   9 -10     343     111
   3  -9 -10     476      83
  -3   9   9    1200     163
   3   9  -9    1380     123
   3  -9  -9    1449     128
  -3   9   8     175      89
   3   9  -8     190      68
   3  -9  -8      99      61
  -3   9   7    5908     241
   3   9  -7    6107     210
   3  -9  -7    6069     227
  -3   9   6     474      85
   3   9  -6     536      65
   3  -9  -6     463      60
   3   9  -5       6      44
  -3   9   5       5      60
   3  -9  -5      13      39
   3   9  -4     157      62
  -3   9   4     259      81
   3  -9  -4     244      62
  -3   9   3    3282     157
   3   9  -3    3336     143
   3  -9  -3    3467     138
  -3   9   2    9935     187
  -3   9   2    9805     249
   3   9  -2    9959     238
   3  -9  -2    9447     196
   3   9  -1    3961     146
  -3   9   1    3767     152
  -3   9   1    3860     119
   3   9   0      12      43
  -3   9   0       8      46
  -3   9   0       1      35
  -3  -9   0       7      31
   3   9   1    1080      58
   3   9   1    1097      72
  -3   9  -1    1018      74
  -3   9  -1    1173      76
  -3  -9  -1    1095      71
  -3   9  -2    6494     187
   3   9   2    6093     148
  -3   9  -2    6501     187
   3   9   2    6426     191
  -3  -9  -2    6431     198
  -3   9  -3    5001     170
  -3   9  -3    4879     180
   3   9   3    5033     180
   3   9   3    4639     133
  -3  -9  -3    5093     141
  -3  -9  -3    5087     194
  -3   9  -4    6099     187
   3   9   4    6434     211
  -3   9  -4    6461     215
  -3  -9  -4    6367     225
  -3   9  -5      26      43
  -3   9  -5      78      50
   3   9   5       0      59
  -3  -9  -5       0      42
  -3   9  -6     880     106
  -3   9  -6     864      76
   3   9   6     789     102
  -3  -9  -6     834     108
  -3   9  -7     760      77
   3   9   7     861     112
  -3   9  -7     734     126
  -3  -9  -7     759     109
   3   9   8     293      92
  -3   9  -8     170      58
  -3   9  -8     272      78
  -3  -9  -8     208      63
  -3   9  -9      47      79
   3   9   9       4      90
  -3  -9  -9      22      41
  -3  -9  -9       4      66
  -3   9 -10     725     116
   3   9  10     977     139
  -3  -9 -10     941     133
  -3  -9 -10     878      95
  -3   9 -11    1246     188
   3   9  11    1234     183
  -3  -9 -11    1162     165
  -3  -9 -11    1148     109
  -3   9 -12     346     121
   3   9  12     282     149
  -3  -9 -12     387      72
  -3  -9 -12     182      99
   3   9  13      58     165
  -3   9 -13     158     125
  -3  -9 -13     101      77
  -3  -9 -13      43     105
  -3   9 -14      66     132
  -3  -9 -14       2     120
  -3   9 -15     460     168
  -3  -9 -15     327     140
  -3   9 -16     178     176
  -3  -9 -16     261     162
  -3   9 -17       0     190
  -3  -9 -17      39     180
   3  10 -18       0     213
   3 -10 -18       0     185
  -3  10  17      85     235
   3  10 -17      50     196
   3 -10 -17       1     165
   3  10 -16     193     184
  -3  10  16     284     212
   3  10 -15     955     184
  -3  10  15     986     223
   3 -10 -15     903     153
   3  10 -14      44     106
   3  10 -14     180     145
  -3  10  14       0     171
   3 -10 -14      19     110
   3  10 -13     114     128
   3  10 -13      32     100
  -3  10  13     158     173
   3 -10 -13       7     100
   3  10 -12     366      98
  -3  10  12     505     154
   3  10 -12     125     111
   3 -10 -12     152      90
  -3  10  11     132     133
   3  10 -11     208     114
   3  10 -11     157      96
   3 -10 -11      17      75
   3  10 -10    1882     140
   3  10 -10    1966     199
  -3  10  10    2072     183
   3 -10 -10    1829     145
  -3  10   9       7      92
   3  10  -9       0      75
   3 -10  -9      20      54
  -3  10   8      31      92
   3  10  -8     135      69
   3 -10  -8     155      58
  -3  10   7     667     119
   3  10  -7     483      85
   3 -10  -7     539      98
   3  10  -6     679      86
  -3  10   6     720     108
   3 -10  -6     779      95
   3  10  -5    5334     181
  -3  10   5    5249     206
   3 -10  -5    5277     187
  -3  10   4    2411     143
   3  10  -4    2354     125
   3 -10  -4    2269     120
   3  10  -3    1406      90
  -3  10   3    1460     105
   3 -10  -3    1468      83
   3  10  -2     383      64
  -3  10   2     389      52
  -3  10   2     386      79
  -3  10   1     702      83
   3  10  -1     693      78
  -3  10   1     719      64
   3  10   0    2705     124
  -3  10   0    2767     128
  -3  10   0    2705     110
  -3  10  -1     548      72
   3  10   1     666      57
  -3  10  -1     392      69
   3  10   1     460      66
  -3 -10  -1     529      65
  -3  10  -2     426      72
   3  10   2     512      74
  -3  10  -2     501      83
   3  10   2     547      54
  -3 -10  -2     565      78
  -3  10  -3    2068     104
   3  10   3    2091     111
   3  10   3    2121      77
  -3  10  -3    2321     118
  -3 -10  -3    2178     120
  -3  10  -4     720      96
  -3  10  -4     528      73
   3  10   4     514      92
  -3 -10  -4     631      90
  -3  10  -5    3345     159
   3  10   5    3325     157
  -3  10  -5    3404     135
  -3 -10  -5    3214     166
  -3  10  -6     852     121
   3  10   6     828     114
  -3  10  -6     760      85
   3  10   7    1912     142
  -3  10  -7    1825     104
  -3  10  -7    1486     148
  -3 -10  -7    1720     130
   3  10   8    1191     138
  -3  10  -8    1346     146
  -3  10  -8    1298      99
  -3 -10  -8    1302     126
   3  10   9       2      93
  -3  10  -9     161      67
  -3  10  -9      56      79
  -3 -10  -9      72      73
  -3  10 -10     705     118
   3  10  10    1023     146
  -3 -10 -10     806     112
  -3  10 -11     601     121
   3  10  11    1050     165
  -3 -10 -11     587     108
   3  10  12      86     155
  -3  10 -12      21     104
  -3 -10 -12       0      96
  -3  10 -13     703     147
   3  10  13     922     186
  -3 -10 -13     509     130
  -3  10 -14     171     135
  -3 -10 -14     266     131
  -3  10 -15     121     155
  -3 -10 -15     105     142
  -3  10 -16       1     171
  -3 -10 -16       1     160
  -3  10 -17      57     196
  -3 -10 -17       1     183
   3  11 -18       2     211
   3 -11 -18       2     195
   3  11 -17      62     202
  -3  11  17     344     255
   3 -11 -17     120     168
   3  11 -16     138     185
  -3  11  16       1     229
   3 -11 -16       1     148
   3  11 -15     161     161
  -3  11  15     127     208
   3  11 -15      45     128
   3 -11 -15       0     127
   3  11 -14     259     154
   3  11 -14     527     131
  -3  11  14     316     195
   3 -11 -14      95     111
  -3  11  13     217     171
   3  11 -13      30     130
   3  11 -13     398     108
   3 -11 -13      43      98
  -3  11  12     723     165
   3  11 -12     400     131
   3 -11 -12     305      93
  -3  11  11       2     133
   3  11 -11     347      88
   3  11 -11     167     111
   3 -11 -11      58      77
   3  11 -10     129      87
  -3  11  10     177     121
   3  11 -10      41      98
   3 -11 -10      60      66
   3  11  -9     720     118
  -3  11   9    1092     153
   3 -11  -9    1020     112
   3  11  -8    2389     136
  -3  11   8    2049     160
   3 -11  -8    2260     129
   3  11  -7     215      72
  -3  11   7     297      99
   3 -11  -7     223      65
   3  11  -6     395      77
  -3  11   6     299      88
   3 -11  -6     339      62
  -3  11   5     434      99
   3  11  -5     450      78
   3 -11  -5     460      79
   3  11  -4      38      54
  -3  11   4       9      62
   3 -11  -4       2      34
   3  11  -3     266      59
  -3  11   3     252      74
   3 -11  -3     241      41
  -3  11   2     328      74
   3  11  -2     276      62
  -3  11   2     268      37
  -3  11   1       0      36
   3  11  -1      39      54
  -3  11   1      12      57
  -3  11   0    7870     230
  -3  11   0    7783     265
   3  11   0    7815     259
  -3  11  -1    1238      88
  -3  11  -1    1053      93
   3  11   1    1042      87
  -3 -11  -1    1108      83
  -3  11  -2       9      52
   3  11   2       9      29
   3  11   2      23      51
  -3  11  -2      23      43
  -3 -11  -2      23      39
   3  11   3     359      78
  -3  11  -3     291      71
  -3  11  -3     267      60
  -3 -11  -3     306      62
   3  11   4   19039     498
  -3  11  -4   17960     468
  -3  11  -4   18102     474
  -3 -11  -4   17753     506
  -3  11  -5     227      68
   3  11   5     226      84
  -3  11  -5     229      61
  -3 -11  -5     158      61
  -3  11  -6     180      72
  -3  11  -6      90      68
   3  11   6     214      96
  -3 -11  -6     113      55
  -3  11  -7     414      75
   3  11   7     478      99
  -3  11  -8    2831     194
   3  11   8    2514     183
  -3  11  -8    2740     140
  -3 -11  -8    2794     176
  -3  11  -9     831     102
   3  11   9     714     123
  -3  11  -9     660     101
  -3 -11  -9     448      88
  -3  11 -10     382     108
   3  11  10     555     141
  -3 -11 -10     323      88
   3  11  11     657     151
  -3  11 -11     274     109
  -3 -11 -11     371      99
  -3  11 -12      39     108
   3  11  12       0     154
  -3 -11 -12       0     101
   3  11  13     260     176
  -3  11 -13     244     129
  -3  11 -14     158     150
  -3 -11 -14       0     129
  -3  11 -15       1     139
  -3 -11 -15      73     145
  -3  11 -16     678     200
  -3 -11 -16     633     181
  -3  11 -17     107     207
  -3 -11 -17      53     192
   3  12 -18       0     231
   3 -12 -18      41     189
   3  12 -17     226     211
  -3  12  17     480     269
   3 -12 -17       0     168
   3  12 -16     169     186
  -3  12  16       0     236
   3 -12 -16       0     148
   3  12 -15     470     148
  -3  12  15     277     221
   3  12 -15     469     173
   3 -12 -15     276     136
  -3  12  14     333     212
   3  12 -14       0     152
   3  12 -14     175     123
   3 -12 -14      88     115
   3  12 -13       5     144
  -3  12  13     261     175
   3  12 -13       0     110
   3 -12 -13      69     100
   3  12 -12       1     116
  -3  12  12     155     151
   3  12 -12       1      95
   3 -12 -12       1      86
   3  12 -11     409      97
   3  12 -11     299     119
  -3  12  11     486     152
   3  12 -10      38      89
   3  12 -10      81     100
  -3  12  10     204     130
   3 -12 -10     111      67
  -3  12   9     364     116
   3  12  -9     365      86
   3 -12  -9     197      62
  -3  12   8     157     104
   3  12  -8      97      81
   3 -12  -8      41      54
  -3  12   7    1692     159
   3  12  -7    1640     129
   3 -12  -7    1376     123
   3  12  -6     814      95
  -3  12   6     779     109
   3 -12  -6     773      94
  -3  12   5    1702     138
   3  12  -5    1716     112
   3 -12  -5    1695     111
   3  12  -4    1092     104
  -3  12   4    1200     125
   3 -12  -4    1086     100
  -3  12   3    2466     150
   3  12  -3    2583     133
   3 -12  -3    2452     122
   3  12  -2     936      91
  -3  12   2     820     103
  -3  12   2     959      69
   3  12  -1     325      78
  -3  12   1     395      75
  -3  12   1     346      90
  -3  12   0    1109     101
  -3  12   0    1188      89
   3  12   0    1032      89
  -3  12  -1    8418     273
  -3  12  -1    8583     247
   3  12   1    8617     271
  -3 -12  -1    8415     268
   3  12   2     862     103
  -3  12  -2     970     101
  -3  12  -2     869     100
  -3 -12  -2     863      97
  -3  12  -3    8304     254
  -3  12  -3    8394     257
   3  12   3    7715     193
   3  12   3    8731     270
  -3 -12  -3    8591     274
   3  12   4     315      75
  -3  12  -4     310      69
  -3  12  -4     275      63
  -3 -12  -4     314      57
  -3  12  -5     100      64
   3  12   5       6      75
  -3  12  -5      31      58
  -3 -12  -5      52      46
   3  12   6      21      83
  -3  12  -6      18      70
  -3  12  -6      98      68
  -3 -12  -6       2      54
   3  12   7    1347     148
  -3  12  -7    1505     114
  -3  12  -7    1139     152
  -3 -12  -7    1227     120
  -3  12  -8    1396     167
  -3  12  -8    1387     117
   3  12   8    1155     157
  -3 -12  -8    1177     135
   3  12   9     159     114
  -3  12  -9     220      85
  -3  12  -9     126      93
  -3 -12  -9      48      76
  -3  12 -10     180     103
   3  12  10     304     128
  -3  12 -10     290      91
  -3 -12 -10     176      86
   3  12  11     373     147
  -3  12 -11     388     123
  -3 -12 -11     294      97
   3  12  12     459     164
  -3  12 -12     340     126
  -3 -12 -12     327     108
  -3  12 -13      74     131
   3  12  13       2     171
  -3 -12 -13      94     116
   3  12  14     502     223
  -3  12 -14      80     147
  -3 -12 -14     189     134
  -3  12 -15     439     178
  -3 -12 -15     241     152
  -3  12 -16     173     201
  -3 -12 -16     148     176
   3  13 -17     107     214
  -3  13  17       4     280
   3 -13 -17       4     167
   3  13 -16     700     207
  -3  13  16     707     276
   3 -13 -16     270     153
   3  13 -15     116     147
   3  13 -15      73     166
  -3  13  15     197     219
   3 -13 -15       0     131
   3  13 -14       5     151
  -3  13  14      23     207
   3  13 -14     137     132
  -3  13  13     150     179
   3  13 -13      10     149
   3  13 -13     189     119
  -3  13  12     444     169
   3  13 -12     361     110
   3  13 -12     191     124
   3 -13 -12     236      87
   3  13 -11     402     104
   3  13 -11     342     126
  -3  13  11     354     162
   3 -13 -11     293      82
  -3  13  10       0     127
   3  13 -10      85      87
   3  13 -10      33     105
   3 -13 -10       0      71
   3  13  -9      68      99
   3  13  -9     148      83
  -3  13   9       0     110
   3 -13  -9       0      60
  -3  13   8     398     125
   3  13  -8     444      97
  -3  13   7     138     105
   3  13  -7     135      85
   3 -13  -7     178      56
   3  13  -6     140      70
  -3  13   6     155      92
   3 -13  -6     124      60
  -3  13   5    1317     136
   3  13  -5    1137     112
   3 -13  -5    1212     114
  -3  13   4       1      80
   3  13  -4      66      63
   3 -13  -4      20      45
  -3  13   3    2705     153
   3  13  -3    2833     133
  -3  13   2       1      39
   3  13  -2      27      54
  -3  13   2      12      63
  -3  13   1     934      88
   3  13  -1     770      97
  -3  13   1     793     109
  -3  13   0    1162     113
  -3  13   0    1223     101
   3  13   0    1129     102
  -3  13  -1    1994     126
  -3  13  -1    1874     138
   3  13   1    1897     128
  -3 -13  -1    1866     119
  -3  13  -2      13      54
  -3  13  -2      27      66
   3  13   2      17      62
  -3 -13  -2      20      45
  -3  13  -3       0      70
  -3  13  -3      56      59
   3  13   3      89      67
   3  13   3       0      35
  -3 -13  -3      33      48
  -3  13  -4    8585     263
   3  13   4    8745     286
  -3  13  -4    8497     273
  -3 -13  -4    8319     276
   3  13   5       1      79
  -3  13  -5       5      69
  -3  13  -5       5      64
  -3 -13  -5      19      47
  -3  13  -6    1405     122
   3  13   6    1210     145
  -3  13  -6    1257     149
  -3 -13  -6    1361     119
   3  13   7     172      94
  -3  13  -7     114      88
  -3  13  -7     233      83
  -3 -13  -7      71      61
   3  13   8     495     113
  -3  13  -8     353      88
  -3  13  -8     304      98
  -3 -13  -8     176      69
  -3  13  -9     317      94
  -3  13  -9     275      99
   3  13   9     313     124
  -3 -13  -9     137      76
  -3  13 -10     155      95
  -3  13 -10      44      97
   3  13  10      28     127
  -3 -13 -10       1      78
  -3  13 -11     789     117
   3  13  11     694     163
  -3  13 -11     575     126
  -3 -13 -11     530     107
   3  13  12      56     165
  -3  13 -12      91     128
  -3 -13 -12       4     102
  -3  13 -13     719     166
   3  13  13     932     212
  -3 -13 -13     603     138
  -3  13 -14       3     149
   3  13  14     413     221
  -3 -13 -14       3     130
  -3  13 -15     747     184
  -3 -13 -15     627     163
  -3  13 -16     156     203
  -3 -13 -16     194     181
  -3  14  17       2     289
   3  14 -17      53     221
   3 -14 -17       2     169
  -3  14  16     332     277
   3  14 -16     491     204
   3 -14 -16     392     153
   3  14 -15     129     184
  -3  14  15     160     244
   3  14 -15     258     157
   3 -14 -15      57     133
   3  14 -14     133     158
  -3  14  14     621     228
   3  14 -14     397     146
   3 -14 -14     304     120
   3  14 -13      17     160
  -3  14  13      54     193
   3  14 -13       0     128
   3 -14 -13       1     101
  -3  14  12     628     179
   3  14 -12     444     120
   3  14 -12     454     144
   3 -14 -12     389     101
  -3  14  11      81     152
   3  14 -11       0     118
   3  14 -11       0     106
   3 -14 -11      34      84
   3  14 -10     367     126
  -3  14  10     474     158
   3  14 -10     327     102
   3 -14 -10     189      79
   3  14  -9      49      87
   3  14  -9      37     104
  -3  14   9       1     115
   3 -14  -9       1      64
  -3  14   8     402     131
   3  14  -8     555     101
   3 -14  -8     447      80
   3  14  -7     139      75
  -3  14   7       0      96
   3 -14  -7      64      54
   3  14  -6     594      95
  -3  14   6     586     129
   3 -14  -6     318      58
  -3  14   5     539     107
   3  14  -5     391      81
   3 -14  -5     331      54
  -3  14   4    2119     156
   3  14  -4    1949     137
   3 -14  -4    2034     129
   3  14  -3     135      66
  -3  14   3      45      77
  -3  14   2      53      41
   3  14  -2      12      60
  -3  14   2      79      77
  -3  14   1     200      83
   3  14  -1     250      76
  -3  14   1     213      59
  -3  14   0   12828     371
   3  14   0   12811     361
  -3  14   0   12927     318
   3  14   1    2393     141
  -3  14  -1    2320     140
  -3  14  -1    2011     142
  -3  14  -2    1543     122
  -3  14  -2    1569     123
   3  14   2    1686     124
  -3 -14  -2    1480     100
   3  14   3     320      80
  -3  14  -3     362      90
  -3  14  -3     292      63
  -3 -14  -3     194      47
   3  14   4       1      80
  -3  14  -4      50      65
  -3  14  -4      17      71
  -3 -14  -4      35      47
   3  14   5       2      81
  -3  14  -5      66      79
  -3  14  -5       2      73
  -3 -14  -5      56      48
  -3  14  -6      38      83
   3  14   6     121      98
  -3  14  -6     160      85
  -3 -14  -6     107      53
  -3  14  -7       0      87
   3  14   7       0      90
  -3  14  -7      45      81
  -3 -14  -7      44      63
   3  14   8    2640     188
  -3  14  -8    2312     150
  -3  14  -8    2083     191
  -3 -14  -8    2190     153
  -3  14  -9    1612     154
   3  14   9    1691     189
  -3  14  -9    1704     204
  -3 -14  -9    1595     163
   3  14  10     550     161
  -3  14 -10     343     110
  -3  14 -10     149     119
  -3 -14 -10     189      88
  -3  14 -11     422     123
   3  14  11     642     173
  -3  14 -11     237     121
  -3 -14 -11     315     101
  -3  14 -12    1196     175
   3  14  12    1559     251
  -3 -14 -12    1184     187
  -3  14 -13     170     134
   3  14  13      46     191
  -3 -14 -13       2     116
  -3  14 -14     184     161
   3  14  14     261     221
  -3 -14 -14       0     132
  -3  14 -15     120     169
  -3 -14 -15       1     156
  -3  14 -16     409     208
  -3 -14 -16       0     174
  -3  15  17     423     319
   3  15 -17     377     228
   3 -15 -17     408     185
  -3  15  16     387     283
   3  15 -16       1     207
   3 -15 -16       1     152
   3  15 -15     164     174
  -3  15  15     119     276
   3  15 -15     186     159
   3 -15 -15      87     140
   3  15 -14     476     147
  -3  15  14     549     240
   3  15 -14     114     167
   3 -15 -14     142     124
   3  15 -13     627     138
  -3  15  13     643     216
   3  15 -13     433     172
   3 -15 -13     323     115
   3  15 -12      93     136
   3  15 -12     177     118
  -3  15  12      91     185
   3 -15 -12       0      93
   3  15 -11     361     112
  -3  15  11     108     161
   3  15 -11      23     122
   3 -15 -11     111      85
   3  15 -10      92     103
   3  15 -10     160     118
  -3  15  10       2     147
   3 -15 -10       2      78
   3  15  -9     149      93
   3  15  -9      32     113
  -3  15   9       0     134
   3 -15  -9      17      67
   3  15  -8     163      88
  -3  15   8      20     120
   3  15  -8      47     104
   3 -15  -8       9      61
   3  15  -7    1864     141
  -3  15   7    1941     176
   3 -15  -7    1637     129
  -3  15   6     503     131
   3  15  -6     498     103
   3 -15  -6     618      93
   3  15  -5     702     107
  -3  15   5    1068     144
   3 -15  -5     839      90
  -3  15   4       2      84
   3  15  -4      43      71
   3 -15  -4     137      44
  -3  15   3     307      87
   3  15  -3     316      76
   3  15  -2     268      81
  -3  15   2     156      54
  -3  15   2     278      94
   3  15  -1    2055     141
  -3  15   1    2083     123
  -3  15   1    1950     156
  -3  15   0     919     106
   3  15   0     784     104
  -3  15   0     760     110
   3  15   1    1027     116
  -3  15  -1    1026     124
  -3  15  -1    1179     124
  -3  15  -2       6      72
  -3  15  -2       6      63
   3  15   2      39      73
  -3 -15  -2       6      41
  -3  15  -3    1803     140
   3  15   3    1983     147
  -3  15  -3    1945     147
  -3 -15  -3    1953     121
  -3  15  -4     179      89
   3  15   4     279      99
  -3  15  -4     224     100
  -3 -15  -4     245      63
  -3  15  -5      90      88
  -3  15  -5       6      82
   3  15   5       6      91
  -3 -15  -5     104      54
  -3  15  -6     780     119
   3  15   6    1059     146
  -3  15  -6     945     133
  -3 -15  -6    1020     112
   3  15   7     352     116
  -3  15  -7     348      97
  -3  15  -7     238     101
  -3 -15  -7     179      68
   3  15   8     112     124
  -3  15  -8     178     104
  -3  15  -8     206     101
  -3 -15  -8     130      76
  -3  15  -9     137     109
  -3  15  -9      51     107
   3  15   9     320     129
  -3 -15  -9       0      76
  -3  15 -10      14     122
   3  15  10     197     149
  -3  15 -10      56     118
  -3 -15 -10      79      87
  -3  15 -11     871     160
  -3  15 -11    1085     157
   3  15  11     921     199
  -3 -15 -11     676     125
   3  15  12     153     186
  -3  15 -12     131     139
  -3 -15 -12      97     111
  -3  15 -13     296     148
   3  15  13     336     215
  -3 -15 -13     128     126
   3  15  14     103     242
  -3  15 -14     137     173
  -3 -15 -14       0     137
  -3  15 -15       0     180
  -3 -15 -15       0     161
   3  16 -16     257     216
  -3  16  16     549     305
   3 -16 -16     235     166
   3  16 -15     476     190
  -3  16  15     721     286
   3 -16 -15     244     144
   3  16 -14     243     154
  -3  16  14     385     261
   3  16 -14     193     173
   3 -16 -14       0     125
   3  16 -13     349     144
   3  16 -13     285     169
  -3  16  13     396     220
   3 -16 -13     288     118
   3  16 -12       1     145
  -3  16  12       1     191
   3  16 -12       1     124
   3 -16 -12       1      97
  -3  16  11      49     171
   3  16 -11       0     128
   3  16 -11      81     116
   3 -16 -11      16      88
  -3  16  10       1     149
   3  16 -10       1     118
   3  16 -10      32     112
   3 -16 -10       1      79
   3  16  -9     236     131
   3  16  -9     215     103
  -3  16   9     389     155
   3 -16  -9     263      74
  -3  16   8    1526     202
   3  16  -8    1519     152
   3  16  -8    1467     213
   3 -16  -8    1545     138
  -3  16   7     624     141
   3  16  -7     594     108
   3 -16  -7     418      70
   3  16  -6     653     107
  -3  16   6     805     147
   3 -16  -6     490      75
  -3  16   5     132      97
   3  16  -5      35      81
   3 -16  -5      40      48
  -3  16   4    1742     164
   3  16  -4    2041     146
  -3  16   3       3      89
   3  16  -3      35      74
  -3  16   2       0      53
   3  16  -2      27      70
  -3  16   2      12      77
  -3  16   1     123      82
   3  16  -1     122      69
  -3  16   1      96      67
  -3  16   0     959     125
  -3  16   0     795      85
   3  16   0     984     110
  -3  16  -1     122      68
   3  16   1       1      72
  -3  16  -1      93      81
  -3  16  -2       9      77
  -3  16  -2      11      74
   3  16   2       6      75
  -3 -16  -2      11      43
  -3  16  -3    1122     141
  -3  16  -3     973     134
   3  16   3    1069     143
  -3 -16  -3     908     102
  -3  16  -4     145      90
  -3  16  -4      75      97
   3  16   4       3      89
  -3 -16  -4      46      50
  -3  16  -5      69      85
   3  16   5       0     103
  -3  16  -5       0      91
  -3 -16  -5      16      54
  -3  16  -6    1551     151
   3  16   6    1425     172
  -3  16  -6    1624     185
  -3 -16  -6    1298     128
  -3  16  -7      56      98
  -3  16  -7     132     101
   3  16   7       3     112
  -3 -16  -7     162      67
  -3  16  -8     314     111
  -3  16  -8     277     113
  -3 -16  -8     224      75
  -3  16  -9     148     119
   3  16   9     275     136
  -3  16  -9      92     107
  -3 -16  -9      31      83
  -3  16 -10      31     129
   3  16  10     230     151
  -3  16 -10     261     125
  -3 -16 -10      33      90
  -3  16 -11     147     131
   3  16  11     143     178
  -3  16 -11     152     141
  -3 -16 -11       2      99
   3  16  12    1069     225
  -3  16 -12    1114     182
  -3 -16 -12     752     130
  -3  16 -13     353     170
   3  16  13      18     223
  -3 -16 -13      33     128
  -3  16 -14      56     177
   3  16  14       0     245
  -3 -16 -14       0     146
  -3  16 -15       0     201
  -3 -16 -15       0     159
  -3  17  16      51     335
   3  17 -16     174     220
   3 -17 -16       0     166
   3  17 -15     342     220
  -3  17  15     360     290
   3 -17 -15       0     145
   3  17 -14     110     171
  -3  17  14      48     260
   3  17 -14      92     161
   3 -17 -14       0     130
  -3  17  13       1     235
   3  17 -13       1     150
   3  17 -13     202     165
   3 -17 -13       1     110
  -3  17  12     615     210
   3  17 -12     510     147
   3  17 -12      38     161
   3 -17 -12     528     110
  -3  17  11      59     185
   3  17 -11     215     142
   3  17 -11     112     132
   3 -17 -11      42      91
   3  17 -10     126     127
   3  17 -10     308     129
  -3  17  10       0     164
   3 -17 -10     206      85
  -3  17   9       1     146
   3  17  -9     119     107
   3  17  -9      16     113
   3 -17  -9      81      77
   3  17  -8    1933     241
  -3  17   8    2172     223
   3  17  -8    1816     168
   3 -17  -8    1985     153
   3  17  -7     860     143
  -3  17   7    1312     195
   3  17  -7     819     145
   3 -17  -7    1251     125
  -3  17   6     157     114
   3  17  -6     160      94
   3 -17  -6      80      59
   3  17  -5      71      89
  -3  17   5      49     108
   3 -17  -5      33      53
  -3  17   4     294     101
   3  17  -4     451      97
  -3  17   3       0      86
   3  17  -3      80      76
  -3  17   2     150     110
   3  17  -2      83      78
  -3  17   2      33      62
  -3  17   1      62      90
  -3  17   1      70      64
   3  17  -1      81      78
  -3  17   0     412      84
  -3  17   0     537     119
   3  17   0     434     106
  -3  17  -1     624      96
  -3  17  -1     707     127
   3  17   1     651     123
  -3  17  -2     472     106
   3  17   2     554     108
  -3  17  -2     430      86
  -3  17  -3      99      91
  -3  17  -3       5      88
   3  17   3     107      95
  -3 -17  -3     115      48
  -3  17  -4    1494     176
  -3  17  -4    1147     151
   3  17   4    1270     162
  -3 -17  -4    1328     122
  -3  17  -5     337     105
  -3  17  -5     174     101
   3  17   5     187     116
  -3 -17  -5     188      60
  -3  17  -6    1673     156
   3  17   6    1331     182
  -3  17  -6    1788     200
  -3 -17  -6    1423     131
   3  17   7       1     112
  -3  17  -7      35     107
  -3  17  -7     117     107
  -3 -17  -7       1      69
  -3  17  -8       0     115
   3  17   8       0     130
  -3  17  -8     170     116
  -3 -17  -8      79      75
  -3  17  -9      14     123
   3  17   9     132     150
  -3  17  -9       0     124
  -3 -17  -9      65      83
  -3  17 -10     224     127
   3  17  10      98     171
  -3  17 -10       5     134
  -3 -17 -10       0      94
   3  17  11     131     174
  -3  17 -11     201     146
  -3  17 -11      50     146
  -3 -17 -11     188     104
  -3  17 -12     357     170
   3  17  12     164     212
  -3 -17 -12       2     112
  -3  17 -13     447     181
   3  17  13     277     238
   3  17  14       1     269
  -3  17 -14     121     192
  -3 -17 -14       1     154
  -3  17 -15       0     206
  -3 -17 -15      94     166
  -3  18  15     411     311
   3  18 -15      29     230
   3 -18 -15       6     148
   3  18 -14       0     167
  -3  18  14     144     280
   3  18 -14     161     185
   3 -18 -14     125     130
  -3  18  13       1     253
   3  18 -13       1     168
   3  18 -13       1     149
   3 -18 -13     153     123
   3  18 -12     142     143
  -3  18  12     104     221
   3  18 -12      48     155
   3 -18 -12      97     105
  -3  18  11     853     230
   3  18 -11     398     165
   3  18 -11     594     147
   3 -18 -11     495     111
   3  18 -10    1050     175
  -3  18  10    1160     224
   3  18 -10    1168     176
   3 -18 -10    1231     161
   3  18  -9     979     150
   3  18  -9     631     145
  -3  18   9     800     201
   3 -18  -9     660      97
  -3  18   8     754     187
   3  18  -8     388     143
   3  18  -8     623     130
   3 -18  -8     759     128
  -3  18   7     411     154
   3  18  -7     384     119
   3  18  -7     258     132
   3 -18  -7     245      72
  -3  18   6     128     121
   3  18  -6      40     125
   3  18  -6     202     108
   3 -18  -6      45      61
  -3  18   5    2327     206
   3  18  -5    2333     173
  -3  18   4       0     105
   3  18  -4      30      86
   3  18  -3     484     100
  -3  18   3     661     129
   3  18  -2      94      86
  -3  18   2     144     104
  -3  18   2      57      66
  -3  18   1      35      98
  -3  18   1     165      73
   3  18  -1     203      97
  -3  18   0    1415     148
  -3  18   0    1502     159
   3  18   0    1313     141
   3  18   1     550     112
  -3  18  -1     479     120
  -3  18  -1     388      89
  -3  18  -2      73      89
   3  18   2     183     101
  -3  18  -2     183     103
  -3  18  -3      57      99
   3  18   3      86     107
  -3  18  -3      52     100
  -3 -18  -3      30      56
   3  18   4     102     106
  -3  18  -4       0     108
  -3  18  -4     125      99
  -3 -18  -4     175      63
  -3  18  -5      77     113
  -3  18  -5     195     105
   3  18   5     238     126
  -3 -18  -5      60      66
   3  18   6       0     131
  -3  18  -6      83     110
  -3  18  -6     204     120
  -3 -18  -6      43      68
  -3  18  -7    3378     261
  -3  18  -7    3239     208
   3  18   7    3029     240
  -3 -18  -7    3028     190
   3  18   8      27     146
  -3  18  -8     345     133
  -3  18  -8     388     130
  -3 -18  -8     137      82
  -3  18  -9     113     144
   3  18   9     344     167
  -3  18  -9     379     139
  -3 -18  -9     168      89
  -3  18 -10     531     146
  -3  18 -10     194     147
   3  18  10     425     192
  -3 -18 -10     266     101
   3  18  11     248     202
  -3  18 -11     177     157
  -3  18 -11      36     162
  -3 -18 -11       2     108
  -3  18 -12     285     172
   3  18  12       0     227
  -3 -18 -12       0     123
   3  18  13      40     252
  -3  18 -13     297     191
  -3 -18 -13       0     135
   3  18  14      69     287
  -3  18 -14      67     214
  -3 -18 -14       1     148
  -3  19  15     292     328
   3  19 -15     204     245
   3 -19 -15       1     158
   3  19 -14     277     198
  -3  19  14       2     279
   3  19 -14     210     186
   3 -19 -14      90     141
   3  19 -13     521     176
   3  19 -13     298     190
  -3  19  13     211     271
   3 -19 -13     124     129
  -3  19  12       0     229
   3  19 -12     127     151
   3  19 -12     167     172
   3 -19 -12       0     111
  -3  19  11     915     237
   3  19 -11     498     177
   3  19 -11     569     152
   3 -19 -11     447     114
   3  19 -10     586     149
   3  19 -10     347     148
  -3  19  10     577     216
   3 -19 -10     265      98
  -3  19   9       1     175
   3  19  -9     121     123
   3  19  -9       1     128
   3 -19  -9     108      85
   3  19  -8     779     152
   3 -19  -8     670     106
  -3  19   7       1     144
   3  19  -7       1     134
   3  19  -7      26     107
   3 -19  -7       1      71
  -3  19   6     314     143
   3  19  -6     191     114
   3  19  -6     114     125
   3 -19  -6     148      66
   3  19  -5     702     128
  -3  19   5     729     149
   3  19  -5     525     135
   3  19  -4     188      98
  -3  19   4       4     115
  -3  19   3     254     127
   3  19  -3     423     112
  -3  19   2      75     110
   3  19  -2      65      97
  -3  19   2      69      67
   3  19  -1       3      91
  -3  19   1      28      80
  -3  19   1       3     108
   3  19   0    1139     146
  -3  19   0    1334     159
  -3  19   0    1475     170
  -3  19  -1     812     146
  -3  19  -1     540     104
   3  19   1     687     129
  -3  19  -2       1     102
   3  19   2     103     108
  -3  19  -2      86     111
  -3  19  -3       5     103
   3  19   3       5     106
  -3  19  -3      97     109
  -3  19  -4      30     111
   3  19   4     292     130
  -3  19  -4       1     107
  -3 -19  -4      50      59
   3  19   5     493     144
  -3  19  -5     287     128
  -3  19  -5     175     129
  -3 -19  -5     272      71
   3  19   6     757     181
  -3  19  -6     578     146
  -3  19  -6     591     146
  -3 -19  -6     462      91
   3  19   7       5     139
  -3  19  -7      26     134
  -3  19  -7     154     129
  -3 -19  -7      88      77
  -3  19  -8     161     148
  -3  19  -8     405     146
   3  19   8      62     171
  -3 -19  -8     268      92
  -3  19  -9     125     145
   3  19   9     400     180
  -3  19  -9      18     150
  -3 -19  -9       0      95
   3  19  10     470     216
  -3  19 -10     658     172
  -3  19 -10     387     182
  -3 -19 -10     384     107
   3  19  11     708     227
  -3  19 -11     491     180
  -3  19 -11     404     179
  -3 -19 -11     333     115
   3  19  12     294     250
  -3  19 -12     207     191
  -3 -19 -12       1     120
   3  19  13     423     279
  -3  19 -13     198     199
  -3 -19 -13       0     140
   3  19  14     154     305
  -3  19 -14     167     225
  -3 -19 -14       2     158
  -3  20  14     154     313
   3  20 -14      96     211
   3  20 -14     189     246
   3 -20 -14      27     145
  -3  20  13     444     290
   3  20 -13     378     189
   3  20 -13     177     194
   3 -20 -13      73     132
   3  20 -12     260     172
   3  20 -12      89     176
  -3  20  12      95     254
   3 -20 -12      90     119
  -3  20  11      87     230
   3  20 -11     137     174
   3  20 -11     230     155
   3 -20 -11     141     106
   3  20 -10     460     161
  -3  20  10     593     226
   3  20 -10     239     176
   3 -20 -10     351     103
   3  20  -9     993     181
  -3  20   9    1503     243
   3  20  -9    1365     204
   3 -20  -9     910     161
   3  20  -8     146     124
  -3  20   8     148     172
   3  20  -8       1     140
   3 -20  -8      77      85
  -3  20   7       0     151
   3  20  -7       0     141
   3  20  -7      14     127
   3 -20  -7      35      77
   3  20  -6     415     163
   3  20  -6     781     154
  -3  20   6     906     186
  -3  20   5     425     147
   3  20  -5     209     139
   3  20  -5     342     116
   3  20  -4    1929     175
   3  20  -4    1719     241
  -3  20   4    1330     198
   3  20  -3     635     138
  -3  20   3     752     160
  -3  20   2     100     120
   3  20  -2       4      96
  -3  20   2     105      77
  -3  20   1     744     162
  -3  20   1     491      97
   3  20  -1     665     142
   3  20   0      56      98
  -3  20   0      38     114
  -3  20   0      41      94
   3  20   1     271     119
  -3  20  -1     289     127
  -3  20  -1     101     100
  -3  20  -2     541     117
   3  20   2     246     125
  -3  20  -2     343     127
  -3  20  -3     118     121
  -3  20  -3       0     121
   3  20   3       9     122
   3  20   4     170     140
  -3  20  -4      61     129
  -3  20  -4     100     121
  -3 -20  -4      37      66
  -3  20  -5     231     135
  -3  20  -5     262     130
   3  20   5     454     151
  -3 -20  -5     194      72
  -3  20  -6      69     136
   3  20   6      77     154
  -3  20  -6       2     132
  -3 -20  -6       3      75
  -3  20  -7     665     159
  -3  20  -7     531     164
   3  20   7     432     178
  -3 -20  -7     581      99
  -3  20  -8      18     148
   3  20   8       1     179
  -3  20  -8      57     152
  -3 -20  -8      69      91
  -3  20  -9     158     172
  -3  20  -9     223     163
   3  20   9     470     205
  -3 -20  -9      13      99
  -3  20 -10     947     206
   3  20  10    1195     257
  -3  20 -10    1016     192
  -3 -20 -10     853     133
   3  20  11     227     235
  -3  20 -11     322     207
  -3 -20 -11       1     117
  -3  20 -12     370     204
   3  20  12     136     270
  -3 -20 -12     114     129
   3  20  13       1     307
  -3  20 -13      10     227
  -3 -20 -13      44     150
  -3  21  14     147     343
   3  21 -14       3     229
   3  21 -14      28     269
   3 -21 -14     217     151
   3  21 -13     377     216
   3  21 -13     196     189
  -3  21  13     417     299
   3 -21 -13     116     140
   3  21 -12      57     191
   3  21 -12     248     192
  -3  21  12       1     276
   3 -21 -12      27     127
   3  21 -11     229     179
  -3  21  11       0     239
   3  21 -11       0     182
   3 -21 -11     175     111
   3  21 -10      80     159
  -3  21  10     237     225
   3  21 -10      84     185
   3 -21 -10       0     105
   3  21  -9     938     175
   3  21  -9     290     171
  -3  21   9     908     235
   3 -21  -9     418     105
   3  21  -8     258     168
  -3  21   8     124     188
   3  21  -8       1     144
   3 -21  -8      12      85
  -3  21   7     626     199
   3  21  -7     328     158
   3  21  -7     707     158
   3 -21  -7     550      91
   3  21  -6     275     132
  -3  21   6      87     159
   3  21  -6      53     146
   3  21  -5      45     130
   3  21  -5     139     156
  -3  21   5     116     141
   3  21  -4       2     114
   3  21  -4       2     143
  -3  21   4       2     133
   3  21  -3     490     157
   3  21  -3     711     143
  -3  21   3     854     171
   3  21  -2       1     133
  -3  21   2      70      85
  -3  21   2       1     131
   3  21  -2       1     107
  -3  21   1    1081     115
  -3  21   1    1466     198
   3  21  -1    1452     181
   3  21  -1     830     140
   3  21   0      49     128
   3  21   0      32     115
  -3  21   0     131     102
  -3  21   0       0     122
   3  21   1     401     129
  -3  21  -1     131     118
   3  21   1     199     125
  -3  21  -1     445     145
  -3  21  -2     228     143
   3  21   2      11     120
  -3  21  -2     403     127
   3  21   2      11     121
  -3  21  -3      36     130
  -3  21  -3      72     129
   3  21   3       1     131
  -3  21  -4     892     165
   3  21   4     907     176
  -3  21  -4     557     143
   3  21   5     510     162
  -3  21  -5     200     141
  -3  21  -5      16     142
  -3 -21  -5     149      77
   3  21   6     274     162
  -3  21  -6      29     146
  -3  21  -6       2     134
  -3 -21  -6       2      81
  -3  21  -7       3     158
  -3  21  -7       3     144
   3  21   7       3     170
  -3 -21  -7       3      88
  -3  21  -8       0     160
  -3  21  -8       3     161
  -3 -21  -8     192      98
  -3  21  -9       2     170
   3  21   9      41     197
  -3  21  -9       2     174
  -3 -21  -9     139     105
  -3  21 -10     151     187
  -3  21 -10     250     192
   3  21  10      77     238
  -3 -21 -10       0     117
   3  21  11     449     250
  -3  21 -11     408     207
  -3 -21 -11      62     128
  -3  21 -12     369     224
   3  21  12     314     291
  -3 -21 -12     251     139
  -3  21 -13     276     235
   3  21  13       1     316
  -3 -21 -13      82     155
   3  22 -13     462     226
   3  22 -13     412     276
  -3  22  13      37     323
   3 -22 -13       4     147
  -3  22  12     361     293
   3  22 -12     319     199
   3  22 -12     135     208
   3 -22 -12     262     139
  -3  22  11       1     254
   3  22 -11     208     192
   3  22 -11     369     199
   3 -22 -11      21     119
  -3  22  10     244     245
   3  22 -10     340     185
   3  22 -10     514     188
   3 -22 -10     101     113
  -3  22   9     396     235
   3  22  -9     367     171
   3  22  -9     309     186
   3  22  -8     101     152
  -3  22   8     107     199
   3  22  -8      79     177
   3 -22  -8       9      94
   3  22  -7    1471     211
   3  22  -7     962     193
  -3  22   7    1412     248
  -3  22   6     281     177
   3  22  -6     156     145
   3  22  -6     162     165
   3  22  -5      74     139
  -3  22   5     101     158
   3  22  -5       0     166
  -3  22   4    1630     241
   3  22  -4    2058     210
   3  22  -4    2297     282
   3  22  -3     369     152
  -3  22   3       4     139
   3  22  -3     242     133
   3  22  -2     395     162
   3  22  -2     300     140
  -3  22   2     479     161
   3  22  -1     482     145
  -3  22   1     474     168
  -3  22   1     235     107
   3  22  -1     366     154
   3  22   0     372     150
   3  22   0     652     156
  -3  22   0     671     173
  -3  22   0     373     120
  -3  22  -1      47     143
   3  22   1     107     132
  -3  22  -1       7     126
   3  22   1       7     138
  -3  22  -2    1767     235
   3  22   2    1218     144
   3  22   2    1423     220
  -3  22  -2    1704     211
  -3  22  -3       5     147
  -3  22  -3     348     145
   3  22   3       4     143
   3  22   4       1     160
  -3  22  -4       1     148
  -3  22  -4     371     146
   3  22   5       0     163
  -3  22  -5       0     151
  -3  22  -5     156     158
  -3 -22  -5       0      78
  -3  22  -6       0     160
   3  22   6     154     178
  -3  22  -6       2     159
  -3 -22  -6      46      89
  -3  22  -7      63     172
  -3  22  -7      40     165
   3  22   7       0     182
  -3 -22  -7       0      91
  -3  22  -8     201     166
  -3  22  -8     161     188
   3  22   8       0     199
  -3 -22  -8       0     104
   3  22   9     630     235
  -3  22  -9     358     197
  -3  22  -9     149     182
  -3 -22  -9     384     116
  -3  22 -10      45     203
   3  22  10       3     248
  -3  22 -10     433     215
  -3 -22 -10      33     122
  -3  22 -11     525     232
   3  22  11     204     266
  -3 -22 -11       1     133
  -3  22 -12     160     238
   3  22  12      56     323
  -3 -22 -12      95     148
   3  23 -12       0     219
   3  23 -12     321     218
  -3  23  12     103     309
   3 -23 -12       0     145
   3  23 -11     275     201
  -3  23  11       1     297
   3  23 -11     307     206
   3 -23 -11     113     131
   3  23 -10      89     192
   3  23 -10       4     194
  -3  23  10     153     266
   3 -23 -10       3     121
   3  23  -9      11     180
   3  23  -9     192     196
  -3  23   9     106     246
   3 -23  -9      62     107
   3  23  -8      48     189
   3  23  -8       7     169
  -3  23   8     289     234
   3  23  -7    1096     215
   3  23  -7    1183     201
  -3  23   7    1532     277
   3  23  -6       0     155
   3  23  -6     126     171
  -3  23   6     233     191
  -3  23   5    1035     217
   3  23  -5     724     177
   3  23  -5     483     188
  -3  23   4     141     168
   3  23  -4     265     175
   3  23  -4     421     155
  -3  23   3     894     212
   3  23  -3     719     180
   3  23  -3    1136     189
  -3  23   2     101     168
   3  23  -2      85     170
   3  23  -2      87     136
  -3  23   1     699     178
   3  23  -1     735     164
   3  23  -1     695     178
  -3  23   1     403     115
   3  23   0       2     142
   3  23   0       0     150
  -3  23   0     160     163
  -3  23   0       2     126
   3  23   1       1     143
  -3  23  -1     112     144
   3  23   1     109     145
  -3  23  -1      54     159
  -3  23  -2     215     155
   3  23   2     126     157
  -3  23  -2     125     148
  -3  23  -3     177     154
   3  23   3     411     172
  -3  23  -3      39     162
  -3  23  -4     924     197
   3  23   4     821     208
  -3  23  -4     794     178
  -3  23  -5     369     175
  -3  23  -5      36     167
   3  23   5       2     185
  -3  23  -6     210     172
  -3  23  -6      82     175
   3  23   6     205     193
  -3 -23  -6      24      96
  -3  23  -7     175     192
   3  23   7       1     212
  -3  23  -7     345     181
  -3 -23  -7      37     100
  -3  23  -8     436     206
   3  23   8      85     224
  -3  23  -8     595     206
  -3 -23  -8     254     113
   3  23   9     174     246
  -3  23  -9     183     208
  -3  23  -9     448     224
  -3 -23  -9       2     121
   3  23  10      41     274
  -3  23 -10     352     221
  -3  23 -10     240     224
  -3 -23 -10      31     127
   3  23  11     356     299
  -3  23 -11     139     237
  -3 -23 -11     178     141
   3  24 -12     364     298
   3  24 -12       4     239
  -3  24  12     267     357
   3 -24 -12      19     152
   3  24 -11     266     234
   3  24 -11     303     225
  -3  24  11       0     315
   3 -24 -11     158     143
   3  24 -10     350     214
  -3  24  10     866     310
   3  24 -10     271     221
   3 -24 -10     417     132
   3  24  -9       0     205
   3  24  -9      84     207
  -3  24   9       9     271
   3 -24  -9     107     115
  -3  24   8     857     267
   3  24  -8     455     209
   3  24  -8     594     200
   3  24  -7     387     207
   3  24  -7     532     195
  -3  24   7     393     248
   3  24  -6       0     176
  -3  24   6     333     215
   3  24  -6      70     193
   3  24  -5     720     211
   3  24  -5     689     188
  -3  24   5     995     239
   3  24  -4       7     155
  -3  24   4       6     181
   3  24  -4     390     189
   3  24  -3      65     157
   3  24  -3     236     174
  -3  24   2       9     173
   3  24  -2       9     160
   3  24  -2     292     181
  -3  24   1       1     177
   3  24  -1      36     174
   3  24  -1      25     162
  -3  24   0     277     176
   3  24   0     155     156
  -3  24   0     135     144
   3  24   0     299     176
  -3  24  -1       1     169
  -3  24  -1     109     152
   3  24   1       1     165
  -3  24  -2     104     177
   3  24   2     146     170
  -3  24  -2       3     161
  -3  24  -3       0     159
   3  24   3      74     173
  -3  24  -3      94     175
  -3  24  -4       0     159
   3  24   4      74     190
  -3  24  -4      69     181
  -3  24  -5     382     186
   3  24   5     173     215
  -3  24  -5     136     198
  -3  24  -6     270     199
  -3  24  -6       2     201
   3  24   6     196     230
  -3  24  -7     373     208
  -3  24  -7       4     197
   3  24   7       4     217
  -3 -24  -7      58     111
   3  24   8      70     257
  -3  24  -8     100     216
  -3  24  -8     486     226
  -3 -24  -8      60     118
   3  24   9     264     257
  -3  24  -9      91     224
  -3  24  -9     220     228
  -3 -24  -9       1     127
  -3  24 -10       1     236
  -3  24 -10      53     241
   3  24  10     201     292
  -3 -24 -10       1     143
   3  24  11      70     318
  -3 -24 -11       1     155
   3  25 -11     325     305
   3  25 -11     142     254
  -3  25  11       0     318
   3 -25 -11     165     147
   3  25 -10     723     255
   3  25 -10     731     248
  -3  25  10     790     328
   3 -25 -10     372     143
  -3  25   9     357     302
   3  25  -9      53     229
   3  25  -9     189     231
  -3  25   8    1075     298
   3  25  -8     693     225
   3  25  -8     739     230
   3  25  -7       5     193
  -3  25   7     318     249
   3  25  -7     152     220
   3  25  -6     139     192
  -3  25   6      82     221
   3  25  -6      43     201
   3  25  -5     161     199
  -3  25   5     303     222
   3  25  -4     112     201
   3  25  -4     158     181
  -3  25   4     246     204
  -3  25   3       4     196
   3  25  -3       4     191
   3  25  -3      68     166
  -3  25   2       0     180
   3  25  -2      62     196
   3  25  -2     258     181
  -3  25   1       1     189
   3  25  -1       2     189
   3  25  -1     130     187
  -3  25   0    1122     172
   3  25   0    1211     208
   3  25   0    1433     241
  -3  25   0    1593     259
   3  25   1      82     200
  -3  25  -1      11     152
  -3  25  -1       3     192
  -3  25  -2      80     170
   3  25   2     480     222
  -3  25  -2     325     208
  -3  25  -3     245     176
   3  25   3       1     200
  -3  25  -3     333     211
   3  25   4     529     222
  -3  25  -4     206     185
  -3  25  -4     499     203
   3  25   5     232     228
  -3  25  -5     382     195
  -3  25  -5     235     205
   3  25   6      49     230
  -3  25  -6       7     210
  -3  25  -6     132     218
  -3  25  -7      12     232
  -3  25  -7     236     219
  -3 -25  -7      80     120
   3  25   8     536     293
  -3  25  -8       3     235
  -3  25  -8      10     229
  -3 -25  -8     130     128
  -3  25  -9       0     261
  -3  25  -9      87     241
   3  25   9     834     289
  -3 -25  -9     165     140
   3  25  10       3     323
  -3  25 -10     227     259
  -3 -25 -10       3     151
   3  26 -10     368     252
   3  26 -10     410     294
  -3  26  10     578     365
   3  26  -9     288     261
   3  26  -9     407     251
  -3  26   9     624     334
   3  26  -8     340     234
  -3  26   8     275     300
   3  26  -8      55     227
   3  26  -7       0     230
   3  26  -7       3     228
  -3  26   7       0     278
  -3  26   6      82     260
   3  26  -6       0     230
   3  26  -6     194     216
   3  26  -5     311     225
   3  26  -5     574     208
  -3  26   5     650     272
  -3  26   4     112     235
   3  26  -4       2     201
   3  26  -4       2     208
   3  26  -3       0     196
  -3  26   3       0     218
   3  26  -3     118     209
   3  26  -2      28     207
   3  26  -2     154     205
  -3  26   2       5     212
  -3  26   1       8     203
   3  26  -1      62     206
   3  26  -1     170     201
  -3  26   0      90     230
   3  26   0       0     200
   3  26   1    1275     252
  -3  26  -1    1052     193
  -3  26  -1    1220     257
  -3  26  -2     481     192
  -3  26  -2     350     235
   3  26   2     729     246
  -3  26  -3     163     198
  -3  26  -3       0     224
   3  26   3     140     222
   3  26   4     119     246
  -3  26  -4       1     206
  -3  26  -4     122     224
   3  26   5    1077     278
  -3  26  -5     601     245
  -3  26  -5     346     231
  -3  26  -6      61     233
   3  26   6       2     242
  -3  26  -6       2     231
  -3  26  -7      65     241
  -3  26  -7       0     251
   3  26   7       0     266
  -3  26  -8     141     254
  -3  26  -8     249     257
   3  26   8      89     280
  -3 -26  -8     156     138
  -3  26  -9     139     277
  -3  26  -9      32     270
   3  26   9     513     310
  -3 -26  -9       0     146
  -3  27   9     132     355
   3  27  -9     258     263
   3  27  -8     543     292
   3  27  -8     312     253
  -3  27   8     475     333
  -3  27   7     651     311
   3  27  -7     443     243
   3  27  -7     403     265
   3  27  -6     411     245
  -3  27   6     199     290
   3  27  -6     261     235
  -3  27   5     629     269
   3  27  -5     478     244
   3  27  -5     363     237
   3  27  -4     302     240
  -3  27   4     206     249
   3  27  -4     154     231
   3  27  -3     169     224
  -3  27   3      24     233
   3  27  -3       2     223
   3  27  -2      18     224
   3  27  -2     253     220
   3  27  -1       0     217
  -3  27   1       0     236
  -3  27   0       8     227
   3  27   0       0     221
  -3  27  -1      93     234
   3  27   1     226     240
  -3  27  -2      80     229
  -3  27  -2       0     193
   3  27   2       0     232
  -3  27  -3     108     216
   3  27   3     336     257
  -3  27  -3       1     240
  -3  27  -4     281     224
   3  27   4     590     279
  -3  27  -4     365     256
  -3  27  -5     704     249
   3  27   5     897     289
  -3  27  -5     471     270
  -3  27  -6     113     266
   3  27   6     281     287
  -3  27  -6      83     250
   3  27   7       0     299
  -3  27  -7     139     272
  -3  27  -7     143     266
   3  27   8     306     322
  -3  28   7     374     351
   3  28  -7       1     308
   3  28  -7     364     265
  -3  28   6     292     319
   3  28  -6     298     285
   3  28  -6     315     267
   3  28  -5     243     252
   3  28  -5     316     276
  -3  28   5     218     290
  -3  28   4    1185     316
   3  28  -4    1062     286
   3  28  -4     669     270
   3  28  -3       2     255
   3  28  -3     274     255
  -3  28   3     142     270
  -3  28   2       1     266
   3  28  -2     175     257
  -3  28   1       2     255
   3  28  -1       2     243
  -3  28   0       9     236
   3  28   0     136     254
  -3  28  -1     130     268
   3  28   1      37     254
  -3  28  -2     324     260
   3  28   2     240     268
  -3  28  -3     106     263
   3  28   3     217     279
  -3  28  -3      18     230
   3  28   4     210     301
  -3  28  -4      88     236
  -3  28  -4       2     275
  -3  28  -5       0     262
  -3  28  -5       0     282
   3  28   5       0     298
  -3  28  -6       0     288
   3  28   6       0     305
  -3  28  -6      38     264
   3  29  -5     698     304
   3  29  -5     437     297
  -3  29   5    1020     341
   3  29  -4     296     283
  -3  29   4     406     315
   3  29  -4     152     285
  -3  29   3     618     301
   3  29  -3     379     293
  -3  29   2       0     295
   3  29  -2       0     269
   3  29  -1     327     279
   3  29   0     313     306
  -3  29   0      59     291
   3  29   1     275     310
  -3  29  -1     100     285
  -3  29  -2     138     289
   3  29   2     530     309
   3  29   3       5     316
  -3  29  -3     126     282
  -3  29  -4     420     295
  -3  29  -4       0     257
   3  29   4     754     331
  -3  30   2     324     328
   3  30  -2     443     306
   3  30  -1     713     329
  -3  30   0       0     292
   3  30   0       4     315
   3  30   1     196     305
  -3  30  -1       0     312
   4   0 -18      14     177
   4   0 -18     320     183
   4   0 -16       7     147
   4   0 -14    2204     246
  -4   0  14    2409     208
  -4   0  12    1211     136
   4   0 -12     907     115
  -4   0  10     214      90
  -4   0   8    1458     112
  -4   0   6    3033     146
   4   0  -4   77403    1542
  -4   0   4   74881    1677
   4   0  -2     499      78
   4   0  -2     496      58
  -4   0   2     511      60
  -4   0   2     533      74
   4   0   0   42891     716
  -4   0   0   44294     718
  -4   0   0   45710     774
   4   0   0   45673     776
   4   0   2    2442      97
  -4   0  -2    2520      94
  -4   0  -4      46      27
  -4   0  -6     198      44
  -4   0  -8    6869     233
  -4   0 -10    1799     154
  -4   0 -12    6190     273
  -4   0 -14      89     118
  -4   0 -16      38     145
  -4   0 -16      20     151
  -4   0 -18     273     185
  -4   0 -18     229     198
   4   1 -19       1     199
   4   1 -19     485     205
   4  -1 -19      30     204
   4  -1 -19     158     204
   4   1 -18       1     187
   4   1 -18     224     180
   4  -1 -18     229     172
   4  -1 -18     203     177
   4   1 -17     333     158
[truncated: 1,253,207 more chars]
