# Supplementary material for: A fluorescent paramagnetic Mn metal–organic framework based on semi-rigid pyrene tetra­carboxylic acid: sensing of solvent polarity and explosive nitroaromatics
Source: IUCrJ. 2015 Aug 14;2(Pt 5):552–62. doi: 10.1107/S2052252515012506 (PMC4547823; doi:10.1107/S2052252515012506)
Supplement: Supplementary file 2 [file m-02-00552-Mn-Lsup2.hkl]

#                                                                               
# h,k,l, Fc-squared, Fo-squared, sigma(Fo-squared), status flag                 
#                                                                               
data_Mn-L                                                                       
_shelx_title ' shelx'                                                           
_shelx_refln_list_code          4                                               
_shelx_F_calc_maximum      389.08                                               
_exptl_crystal_F_000      2656.00                                               
_reflns_d_resolution_high  0.7487                                               
                                                                                
loop_                                                                           
 _space_group_symop_operation_xyz                                               
 'x, y, z'                                                                      
 '-x, y+1/2, -z+1/2'                                                            
 '-x, -y, -z'                                                                   
 'x, -y-1/2, z-1/2'                                                             
                                                                                
_cell_length_a    19.6786                                                       
_cell_length_b    22.7703                                                       
_cell_length_c    14.8344                                                       
_cell_angle_alpha  90.000                                                       
_cell_angle_beta  104.147                                                       
_cell_angle_gamma  90.000                                                       
                                                                                
_shelx_F_squared_multiplier     1.000                                           
                                                                                
loop_                                                                           
 _refln_index_h                                                                 
 _refln_index_k                                                                 
 _refln_index_l                                                                 
 _refln_F_squared_calc                                                          
 _refln_F_squared_meas                                                          
 _refln_F_squared_sigma                                                         
 _refln_observed_status                                                         
   2   0   0       3330.27      11000.71       778.82 o                         
   3   0   0       2685.29      12202.04       599.31 o                         
   4   0   0      72964.65      69316.35       941.93 o                         
   5   0   0       2042.21       1287.45        29.20 o                         
   6   0   0       8164.68       7155.75       117.88 o                         
   7   0   0      11545.72      13503.37       195.66 o                         
   8   0   0       6524.23       7862.84       134.39 o                         
   9   0   0       1863.14       3376.26        85.07 o                         
  10   0   0       2864.43       3334.25       139.28 o                         
  11   0   0       3682.86       2617.76       107.12 o                         
  12   0   0      14789.56      14025.25       397.18 o                         
  13   0   0       9267.47       8096.44       194.86 o                         
  14   0   0        166.41        183.64        64.90 o                         
  15   0   0       3328.76       4008.46       151.15 o                         
  16   0   0       2096.54       1767.04       120.28 o                         
  17   0   0       5509.30       5764.60       495.48 o                         
  18   0   0       1530.90       2036.65       223.45 o                         
  19   0   0        370.56        268.58        89.72 o                         
  20   0   0         67.98         30.05       108.01 o                         
  21   0   0        313.59        319.33       129.80 o                         
  22   0   0        239.81        385.30       243.28 o                         
  23   0   0        303.38        436.26       154.63 o                         
  24   0   0        126.93        209.86       200.53 o                         
  25   0   0          3.44        388.63       231.62 o                         
   2   1   0       5528.50       8515.76       110.84 o                         
   3   1   0        564.18        294.81        10.48 o                         
   4   1   0       7660.77      10528.75        86.28 o                         
   5   1   0       3054.87       2855.32        28.58 o                         
   6   1   0       1062.07        881.25        47.02 o                         
   7   1   0      12020.39      10094.45        83.49 o                         
   8   1   0       1315.85        673.56        24.50 o                         
   9   1   0       2192.12       1831.80        44.91 o                         
  10   1   0       8007.10       8216.03        99.35 o                         
  11   1   0        691.05        893.04        47.21 o                         
  12   1   0          0.95         11.63        27.94 o                         
  13   1   0          6.56         45.30        33.79 o                         
  14   1   0        229.44        193.84        51.41 o                         
  15   1   0        534.65        441.88        50.34 o                         
  16   1   0       1056.21       1417.83        80.65 o                         
  17   1   0       5361.42       4509.09       114.38 o                         
  18   1   0       6505.27       6070.65       142.71 o                         
  19   1   0        241.15        307.54        67.66 o                         
  20   1   0        505.63        718.24        86.28 o                         
  21   1   0          1.04         68.64        79.10 o                         
  22   1   0         43.78        168.03        96.73 o                         
  23   1   0         21.36        189.22       103.99 o                         
  24   1   0         30.36        181.02       186.54 o                         
  25   1   0         31.19         30.04       160.96 o                         
   1   2   0      60852.33      77861.81       923.31 o                         
   2   2   0       4675.64       3066.92        33.17 o                         
   3   2   0       7271.43       6130.63        42.38 o                         
   4   2   0       1304.68       1415.80        25.60 o                         
   5   2   0       1821.11       1843.52        25.82 o                         
   6   2   0        756.01       1216.09        29.91 o                         
   7   2   0       2690.54       3799.19        51.27 o                         
   8   2   0       4342.70       5481.09        75.99 o                         
   9   2   0       1760.09       1384.15        46.11 o                         
  10   2   0       2383.14       2074.02        57.60 o                         
  11   2   0       5721.46       6017.85        96.41 o                         
  12   2   0       1910.96       1805.56        60.85 o                         
  13   2   0       1080.64       1143.40        58.27 o                         
  14   2   0        481.78        704.56        53.68 o                         
  15   2   0         43.67        245.34        55.99 o                         
  16   2   0       2329.38       2262.14       136.96 o                         
  17   2   0        351.91        296.06        60.27 o                         
  18   2   0         31.88        135.03        59.26 o                         
  19   2   0        181.69        261.75        68.36 o                         
  20   2   0         57.53        111.38        72.18 o                         
  21   2   0         57.91         94.35        81.01 o                         
  22   2   0          0.67         26.71        93.47 o                         
  23   2   0          1.81         59.18       105.68 o                         
  24   2   0          0.67         32.05       146.08 o                         
  25   2   0         36.77          4.66       158.28 o                         
   1   3   0       1258.70       2725.54        42.45 o                         
   2   3   0      28924.59      35420.05       189.01 o                         
   3   3   0       5370.12       8105.07        60.66 o                         
   4   3   0      22705.46      32985.69       247.22 o                         
   5   3   0        221.81        145.76        11.70 o                         
   6   3   0       4742.04       6323.82        71.30 o                         
   7   3   0       1244.76       1209.18        40.99 o                         
   8   3   0         41.46         13.63        20.19 o                         
   9   3   0      12552.27      12416.00       163.78 o                         
  10   3   0       5530.53       6216.41       119.84 o                         
  11   3   0       3960.84       3913.25        84.93 o                         
  12   3   0       1157.07       1058.36        85.22 o                         
  13   3   0         24.00         73.74        38.30 o                         
  14   3   0        268.78        350.65        47.14 o                         
  15   3   0        888.80        791.19        60.80 o                         
  16   3   0        121.80        128.94        50.00 o                         
  17   3   0       1731.44       1833.61       102.65 o                         
  18   3   0        295.39        549.20       170.85 o                         
  19   3   0         67.18         86.86        67.00 o                         
  20   3   0          0.28         81.13        71.58 o                         
  21   3   0          2.07         62.48        80.58 o                         
  22   3   0         13.95         84.10        91.20 o                         
  23   3   0          1.36         67.31       115.15 o                         
  24   3   0         50.43        171.90       171.00 o                         
  25   3   0         77.29        101.99       161.30 o                         
   0   4   0      21860.00      20289.08       299.76 o                         
   1   4   0      24876.48      38066.40       234.81 o                         
   2   4   0       3074.13       3271.37        37.99 o                         
   3   4   0      23346.99      29404.09       222.64 o                         
   4   4   0       9020.86       7792.88        78.73 o                         
   5   4   0      20639.83      18829.08       177.43 o                         
   6   4   0       3821.05       3036.79        53.54 o                         
   7   4   0       5792.48       6059.92       117.37 o                         
   8   4   0        127.54        355.29        39.86 o                         
   9   4   0       6045.22       7162.24       115.66 o                         
  10   4   0       1101.12       1347.63        63.25 o                         
  11   4   0         28.77         61.89        31.22 o                         
  12   4   0          4.55         27.27        33.57 o                         
  13   4   0         94.84        151.21        38.98 o                         
  14   4   0        195.65        396.76        49.47 o                         
  15   4   0        159.44         54.89        46.18 o                         
  16   4   0        778.51        705.14        92.59 o                         
  17   4   0         57.59        159.57        54.59 o                         
  18   4   0        434.27        272.77        96.92 o                         
  19   4   0         67.61         12.51        77.36 o                         
  20   4   0         53.11        162.31        75.49 o                         
  21   4   0         36.67        139.20        82.69 o                         
  22   4   0        124.79        110.36        91.88 o                         
  23   4   0        325.59        274.84       147.10 o                         
  24   4   0          4.31        133.04       152.21 o                         
  25   4   0        111.49        242.25       243.28 o                         
   1   5   0        526.69       1435.13        27.03 o                         
   2   5   0      18549.00      12835.69        72.86 o                         
   3   5   0         31.85         32.62        21.06 o                         
   4   5   0      26201.40      28161.53       257.13 o                         
   5   5   0       9107.38       9282.68       115.91 o                         
   6   5   0       2005.96       1593.75        48.12 o                         
   7   5   0       1349.70        945.96        43.54 o                         
   8   5   0      12198.89      13991.35       174.86 o                         
   9   5   0       2254.14       2585.25        64.75 o                         
  10   5   0         34.06        217.58        34.57 o                         
  11   5   0          7.70        121.23        33.70 o                         
  12   5   0        605.40        283.46        36.75 o                         
  13   5   0       1419.79       1278.34        87.62 o                         
  14   5   0       2289.72       2413.87        84.70 o                         
  15   5   0        334.31        295.34        48.87 o                         
  16   5   0       1256.65       1151.78       102.92 o                         
  17   5   0         12.47         42.99        52.98 o                         
  18   5   0         75.36         66.32        59.75 o                         
  19   5   0       1303.92       1708.66       133.32 o                         
  20   5   0        514.32        487.68       113.16 o                         
  21   5   0        109.74        336.39       137.95 o                         
  22   5   0         11.90        318.09       114.83 o                         
  23   5   0         92.49         43.32       122.50 o                         
  24   5   0        199.67        163.20       153.84 o                         
  25   5   0        652.96        886.85       184.00 o                         
   0   6   0      29063.64      27833.79       462.21 o                         
   1   6   0      32216.00      37713.88       353.58 o                         
   2   6   0      40123.77      44900.83       363.76 o                         
   3   6   0       1716.39       2983.16        47.97 o                         
   4   6   0       4168.04       5711.83        72.07 o                         
   5   6   0         14.84         82.92        19.62 o                         
   6   6   0       4060.02       5205.44        84.43 o                         
   7   6   0          0.67         43.77        23.72 o                         
   8   6   0      14248.44      15189.20       177.35 o                         
   9   6   0        126.54        167.97        39.17 o                         
  10   6   0      10806.31      11550.03       188.26 o                         
  11   6   0       1226.48       1486.42        64.64 o                         
  12   6   0       2327.26       2262.97       151.92 o                         
  13   6   0        316.32        270.06        52.09 o                         
  14   6   0        258.52        255.45        66.02 o                         
  15   6   0       2702.64       2407.50        97.33 o                         
  16   6   0         90.61        136.63        79.58 o                         
  17   6   0       1610.88       1765.62       172.23 o                         
  18   6   0        192.69         79.31        66.55 o                         
  19   6   0        259.99        284.49        89.98 o                         
  20   6   0        229.76        312.93        94.92 o                         
  21   6   0         78.50        107.66       102.18 o                         
  22   6   0          2.36         78.84       100.23 o                         
  23   6   0        526.91        372.01       222.52 o                         
  24   6   0         11.09         47.43       137.83 o                         
   1   7   0      26738.20      27199.38       323.24 o                         
   2   7   0       8192.52      10869.46       104.45 o                         
   3   7   0      37978.48      30790.63       312.49 o                         
   4   7   0       2580.00       1777.26        48.57 o                         
   5   7   0       2933.28       3195.66        64.29 o                         
   6   7   0        383.31        159.29        29.88 o                         
   7   7   0      20352.07      24255.21       285.97 o                         
   8   7   0        155.72        426.01        48.53 o                         
   9   7   0       3634.68       4307.47        82.45 o                         
  10   7   0       1606.14       1577.17        68.80 o                         
  11   7   0         89.12         36.82        35.50 o                         
  12   7   0          0.58         18.90        36.85 o                         
  13   7   0       2666.07       2428.29        89.00 o                         
  14   7   0       7530.47       7467.25       241.33 o                         
  15   7   0          9.86         26.28        47.09 o                         
  16   7   0        751.64        887.38        78.06 o                         
  17   7   0        380.72        654.16        68.31 o                         
  18   7   0        485.44        496.36        71.20 o                         
  19   7   0          0.05         13.78        70.62 o                         
  20   7   0        813.76        723.44       109.05 o                         
  21   7   0        553.77        763.24       362.37 o                         
  22   7   0        106.21        142.64       114.83 o                         
  23   7   0          8.89          3.11       127.86 o                         
  24   7   0          4.77         97.65       142.31 o                         
   0   8   0       9020.13       8455.06       217.63 o                         
   1   8   0       9998.87       8953.65       131.87 o                         
   2   8   0       2684.41       2270.16        50.06 o                         
   3   8   0      10043.82       8447.13        97.36 o                         
   4   8   0      17938.89      18650.66       233.25 o                         
   5   8   0       2852.56       3373.08        70.05 o                         
   6   8   0       6945.42       7797.46       114.93 o                         
   7   8   0          1.46         28.49        26.58 o                         
   8   8   0       3415.73       3951.55        87.39 o                         
   9   8   0       1040.42        999.72        60.16 o                         
  10   8   0       5312.27       6220.08       119.77 o                         
  11   8   0       8540.63       9613.15       154.98 o                         
  12   8   0       1737.84       1625.32        76.43 o                         
  13   8   0       1676.01       1291.74        78.51 o                         
  14   8   0        163.30        146.80        64.11 o                         
  15   8   0        278.26        143.02        54.93 o                         
  16   8   0        127.51        184.86        55.87 o                         
  17   8   0          5.62         35.48        58.46 o                         
  18   8   0          0.73         75.38        76.87 o                         
  19   8   0         97.00         63.51        72.40 o                         
  20   8   0        153.18        118.88        95.04 o                         
  21   8   0         95.70        201.63       104.78 o                         
  22   8   0        247.26        821.27       217.06 o                         
  23   8   0         13.98        341.43       303.25 o                         
  24   8   0          0.85        183.95       215.93 o                         
   1   9   0          9.24         27.02        30.15 o                         
   2   9   0        175.30        257.49        62.38 o                         
   3   9   0         37.92         10.39        29.02 o                         
   4   9   0       2529.99       2198.75        59.12 o                         
   5   9   0        149.43        190.87        29.35 o                         
   6   9   0         41.04        101.34        28.04 o                         
   7   9   0        290.08        301.41        34.12 o                         
   8   9   0       2546.05       3447.43        84.16 o                         
   9   9   0       2847.53       3771.80        90.52 o                         
  10   9   0       1385.58       1843.01        71.29 o                         
  11   9   0        143.55         84.03        39.62 o                         
  12   9   0          4.34         77.17        41.65 o                         
  13   9   0       4445.54       3931.97       103.96 o                         
  14   9   0       1450.62        878.69        78.54 o                         
  15   9   0       1622.85       1767.66       100.37 o                         
  16   9   0          8.51         37.14        57.75 o                         
  17   9   0        157.33         91.09        64.98 o                         
  18   9   0       1180.90        899.48        97.83 o                         
  19   9   0       2020.70       2168.79       127.89 o                         
  20   9   0         14.28         91.14        94.05 o                         
  21   9   0        187.28        374.21       117.90 o                         
  22   9   0        592.00       1469.18       236.62 o                         
  23   9   0          9.99         49.09       137.56 o                         
  24   9   0         12.38          0.00       196.41 o                         
   0  10   0       2412.50       1036.87       115.03 o                         
   1  10   0       6966.52       5749.78       131.37 o                         
   2  10   0       4858.32       4628.35       114.55 o                         
   3  10   0       3126.34       4233.63       107.60 o                         
   4  10   0       2461.85       2787.92        76.84 o                         
   5  10   0       9310.07       9273.09       148.06 o                         
   6  10   0       1303.21       1808.15        72.28 o                         
   7  10   0       1335.57       1666.50        64.53 o                         
   8  10   0         26.16         44.34        32.13 o                         
   9  10   0         13.47        167.02        38.57 o                         
  10  10   0       4003.60       4539.27       102.00 o                         
  11  10   0       1270.29       1240.62        75.62 o                         
  12  10   0       7101.29       6833.73       134.12 o                         
  13  10   0       1107.53        991.30       103.48 o                         
  14  10   0       2148.62       2118.77       137.57 o                         
  15  10   0        108.52        173.19        61.50 o                         
  16  10   0         10.96        120.58        62.25 o                         
  17  10   0        127.64        116.06        62.84 o                         
  18  10   0        170.34        190.00        68.20 o                         
  19  10   0         16.55        199.67        93.77 o                         
  20  10   0         69.32        115.31       126.03 o                         
  21  10   0        168.26        313.83       113.60 o                         
  22  10   0          1.23         61.26       123.70 o                         
  23  10   0         98.07         93.04       142.42 o                         
  24  10   0          2.09         18.32       157.55 o                         
   1  11   0       4419.96       3408.86       105.60 o                         
   2  11   0      10896.21       9385.63       191.61 o                         
   3  11   0      12034.87      12167.77       224.26 o                         
   4  11   0       1952.88       1551.35        86.60 o                         
   5  11   0       7134.00       6892.80       132.63 o                         
   6  11   0      32174.34      37121.50       444.43 o                         
   7  11   0       9684.43      12815.83       192.57 o                         
   8  11   0       3235.85       3641.79        91.35 o                         
   9  11   0       2758.61       2716.44        86.59 o                         
  10  11   0        680.74        542.89        74.50 o                         
  11  11   0       5223.91       4726.10       114.66 o                         
  12  11   0        124.56        164.84        48.49 o                         
  13  11   0        335.92        296.19        68.47 o                         
  14  11   0        177.41        137.04        54.60 o                         
  15  11   0       2324.94       2248.10       103.83 o                         
  16  11   0       2059.17       1807.20       163.78 o                         
  17  11   0          4.76         61.10        67.25 o                         
  18  11   0          0.93         29.90        71.89 o                         
  19  11   0         19.90         18.80        93.33 o                         
  20  11   0        721.52        831.91       185.11 o                         
  21  11   0         34.28         18.45       115.91 o                         
  22  11   0          2.57         33.41       133.77 o                         
  23  11   0        957.28        819.82       255.72 o                         
   0  12   0       4353.66       5667.70       221.52 o                         
   1  12   0        318.94        387.38        51.24 o                         
   2  12   0       3092.91       3475.92       130.81 o                         
   3  12   0       1447.21       1731.23        83.03 o                         
   4  12   0        805.37        866.70        71.99 o                         
   5  12   0       4412.66       4390.57       157.42 o                         
   6  12   0         27.33         17.42        50.82 o                         
   7  12   0        336.34        164.01        51.13 o                         
   8  12   0        140.32         99.75        47.08 o                         
   9  12   0         61.80        107.91        44.09 o                         
  10  12   0        329.09        249.00        47.37 o                         
  11  12   0         91.94        144.20        47.80 o                         
  12  12   0        122.11        211.28        48.37 o                         
  13  12   0       1713.19       1998.42        96.42 o                         
  14  12   0        613.83        662.33        61.88 o                         
  15  12   0        867.75        563.82        68.24 o                         
  16  12   0         75.76        169.36        66.31 o                         
  17  12   0          5.04         98.79        86.84 o                         
  18  12   0       1323.62       1523.02       168.73 o                         
  19  12   0          5.25         41.14       101.11 o                         
  20  12   0        680.18        592.16       119.43 o                         
  21  12   0         33.51         77.10       120.59 o                         
  22  12   0          1.55        103.40       139.23 o                         
  23  12   0        491.85        541.38       161.89 o                         
   1  13   0       1770.18       1654.55        86.37 o                         
   2  13   0       7867.05       9011.30       176.78 o                         
   3  13   0       1819.37       1824.52        94.18 o                         
   4  13   0       7955.07       7730.05       172.44 o                         
   5  13   0       1694.21       1274.29        89.30 o                         
   6  13   0       1600.35       1366.34        97.29 o                         
   7  13   0       2277.51       2419.18       112.51 o                         
   8  13   0       3158.04       3121.49       128.24 o                         
   9  13   0        908.38       1005.58       113.76 o                         
  10  13   0       1356.06       1464.51        79.32 o                         
  11  13   0       2340.21       2546.87        90.78 o                         
  12  13   0       1565.52       1538.91        93.66 o                         
  13  13   0        395.69        531.15        63.22 o                         
  14  13   0         71.73         89.05        57.96 o                         
  15  13   0       1150.07       1385.85       113.20 o                         
  16  13   0         36.33        137.03        84.58 o                         
  17  13   0         80.17        162.86        90.72 o                         
  18  13   0        405.22        551.55       151.90 o                         
  19  13   0         39.54         74.32       109.00 o                         
  20  13   0        145.36        192.80       117.87 o                         
  21  13   0        441.57        483.43       137.46 o                         
  22  13   0         53.57        151.36       147.08 o                         
  23  13   0          2.63         98.20       185.52 o                         
   0  14   0        326.86        637.76       109.91 o                         
   1  14   0       1423.21       1143.59       123.97 o                         
   2  14   0       5758.31       5525.48       270.20 o                         
   3  14   0      18968.75      19994.91       311.98 o                         
   4  14   0       3398.54       3612.24       131.06 o                         
   5  14   0         12.59          1.55        54.98 o                         
   6  14   0        764.51        677.87        73.73 o                         
   7  14   0        253.33        142.30        62.53 o                         
   8  14   0        212.91        351.54        69.87 o                         
   9  14   0         60.09         55.86        69.20 o                         
  10  14   0        163.15         71.83        74.66 o                         
  11  14   0       9832.34       9380.00       224.77 o                         
  12  14   0         84.93        118.87        80.33 o                         
  13  14   0         57.66        210.26        69.21 o                         
  14  14   0       2039.26       2020.43       181.07 o                         
  15  14   0        685.80        641.71        86.99 o                         
  16  14   0        321.94        195.71        90.86 o                         
  17  14   0         12.50         98.62        95.20 o                         
  18  14   0        906.82        800.97       146.07 o                         
  19  14   0        404.28        244.53       113.64 o                         
  20  14   0        339.84        592.70       128.39 o                         
  21  14   0        301.17        319.80       138.90 o                         
  22  14   0         25.69          9.12       156.38 o                         
   1  15   0       2907.07       3643.11       292.92 o                         
   2  15   0       1675.27       1748.75       213.23 o                         
   3  15   0       1661.08       1287.02        95.66 o                         
   4  15   0        770.29        581.21        69.01 o                         
   5  15   0       1604.27       1029.86        85.92 o                         
   6  15   0        180.51        440.41        76.23 o                         
   7  15   0       2938.45       3584.21       142.04 o                         
   8  15   0         32.81        124.33        72.03 o                         
   9  15   0         33.04         33.42        72.29 o                         
  10  15   0         17.42         26.34        75.68 o                         
  11  15   0        684.10        779.28        96.30 o                         
  12  15   0       2009.76       2108.15       153.86 o                         
  13  15   0         92.22        150.34        93.20 o                         
  14  15   0        129.44        319.61       144.88 o                         
  15  15   0        414.98        400.36        91.31 o                         
  16  15   0        236.94        127.19        94.87 o                         
  17  15   0         12.89        141.41       101.24 o                         
  18  15   0        123.09         68.87       109.82 o                         
  19  15   0          0.17         70.43       119.37 o                         
  20  15   0         55.95        141.05       129.01 o                         
  21  15   0        200.92        241.06       182.86 o                         
  22  15   0         92.43        400.18       293.65 o                         
   0  16   0        543.82        599.46       163.23 o                         
   1  16   0        944.56       1020.21        75.13 o                         
   2  16   0        998.41       1284.37        90.57 o                         
   3  16   0       1476.00       1392.30        92.47 o                         
   4  16   0        610.79        569.93        68.64 o                         
   5  16   0         26.47         36.41        67.54 o                         
   6  16   0         94.75         65.45        67.42 o                         
   7  16   0        266.49        247.26        76.44 o                         
   8  16   0         95.66        206.96        78.72 o                         
   9  16   0        859.94        864.69       100.31 o                         
  10  16   0       2273.02       2321.23       151.42 o                         
  11  16   0       3042.74       3150.19       165.09 o                         
  12  16   0         29.50        107.65        94.21 o                         
  13  16   0        127.49         88.56        95.89 o                         
  14  16   0        551.06        276.29       111.86 o                         
  15  16   0         57.34        206.31       214.52 o                         
  16  16   0         25.99        134.58       103.54 o                         
  17  16   0        116.78         62.87       108.73 o                         
  18  16   0         45.90          0.00       118.81 o                         
  19  16   0          1.97        236.12       165.99 o                         
  20  16   0          9.04         82.30       138.09 o                         
  21  16   0          2.15        157.87       162.53 o                         
   1  17   0       1175.03       1182.34        82.75 o                         
   2  17   0        315.35        250.30        78.85 o                         
   3  17   0        668.41        704.86        89.55 o                         
   4  17   0         13.95        110.78        75.32 o                         
   5  17   0       3593.59       3714.59       174.97 o                         
   6  17   0        198.41        126.24        76.60 o                         
   7  17   0       4627.63       4578.66       167.06 o                         
   8  17   0       2646.07       2912.23       151.68 o                         
   9  17   0        902.80        819.79       141.30 o                         
  10  17   0        556.25        514.89       121.20 o                         
  11  17   0       2555.34       3005.12       172.37 o                         
  12  17   0        552.45        520.55       112.91 o                         
  13  17   0         25.11         65.67       105.62 o                         
  14  17   0         25.77         43.01       114.35 o                         
  15  17   0         26.87        143.10       125.53 o                         
  16  17   0        141.62        107.58       133.16 o                         
  17  17   0        117.65        185.06       152.07 o                         
  18  17   0         34.36        325.79       187.39 o                         
  19  17   0         50.36        115.27       173.00 o                         
  20  17   0        142.52        266.98       203.99 o                         
  21  17   0        368.27        606.18       230.69 o                         
   0  18   0         53.67        138.03        96.72 o                         
   1  18   0        903.95        861.22        84.23 o                         
   2  18   0         21.40        108.34        76.57 o                         
   3  18   0       2414.31       2186.83       133.54 o                         
   4  18   0         82.06         40.14        76.49 o                         
   5  18   0        731.51        648.25        94.25 o                         
   6  18   0       8343.09       8243.96       237.72 o                         
   7  18   0       3586.19       3605.55       165.19 o                         
   8  18   0         11.37         63.28       123.91 o                         
   9  18   0          1.38         36.59        92.09 o                         
  10  18   0        884.50       1111.02       115.28 o                         
  11  18   0         51.18         96.09       104.84 o                         
  12  18   0        305.05        246.70       117.43 o                         
  13  18   0         52.56         31.33       113.53 o                         
  14  18   0        107.00        157.03       122.99 o                         
  15  18   0          0.24        179.90       130.52 o                         
  16  18   0         37.68          0.00       139.60 o                         
  17  18   0        120.81        246.44       158.47 o                         
  18  18   0         20.85        100.77       168.20 o                         
  19  18   0        416.46        306.85       183.88 o                         
  20  18   0        252.36        438.62       239.32 o                         
   1  19   0        123.85        324.23        79.62 o                         
   2  19   0       1353.66       1974.22       120.49 o                         
   3  19   0       1965.92       2041.87       141.28 o                         
   4  19   0        666.30        548.80       121.66 o                         
   5  19   0       1954.81       1658.65       119.35 o                         
   6  19   0         18.50        101.62        87.09 o                         
   7  19   0       2550.44       2480.22       199.32 o                         
   8  19   0         91.48         84.28        98.04 o                         
   9  19   0       1211.85        986.36       116.88 o                         
  10  19   0          1.85         74.76       105.96 o                         
  11  19   0        732.40        770.35       198.06 o                         
  12  19   0        684.20       1185.17       221.52 o                         
  13  19   0         95.61        172.05       121.12 o                         
  14  19   0         33.60         97.81       131.39 o                         
  15  19   0         32.16        140.16       143.86 o                         
  16  19   0        236.19        406.36       157.70 o                         
  17  19   0          6.08        103.39       166.51 o                         
  18  19   0         20.31         11.73       177.56 o                         
  19  19   0         21.33         24.35       188.27 o                         
   0  20   0          6.29         17.10       112.67 o                         
   1  20   0        220.48        203.03        84.52 o                         
   2  20   0        635.70        507.99        90.55 o                         
   3  20   0         84.93         70.39        90.62 o                         
   4  20   0       1854.41       1306.26       126.41 o                         
   5  20   0        419.35        213.03        97.34 o                         
   6  20   0         89.94        106.28        96.14 o                         
   7  20   0         90.20        101.75       111.55 o                         
   8  20   0        928.93        885.12       156.23 o                         
   9  20   0       1225.83       1089.52       201.20 o                         
  10  20   0          9.06         77.98       115.55 o                         
  11  20   0       1061.01        965.81       136.99 o                         
  12  20   0        311.87        357.57       175.87 o                         
  13  20   0       1215.48       1042.55       199.45 o                         
  14  20   0        174.53        421.42       148.38 o                         
  15  20   0        205.13        641.17       162.60 o                         
  16  20   0       1172.09       1840.90       272.61 o                         
  17  20   0        507.84        763.92       181.41 o                         
  18  20   0        302.24        299.04       292.16 o                         
  19  20   0        560.74        427.25       245.55 o                         
   1  21   0         96.40        188.70        89.97 o                         
   2  21   0        489.05        238.21        93.42 o                         
   3  21   0         95.05         87.63        89.76 o                         
   4  21   0       2560.43       2359.51       170.52 o                         
   5  21   0       1379.21       1205.95       188.61 o                         
   6  21   0          5.98         17.33       106.14 o                         
   7  21   0         24.48        124.32       135.56 o                         
   8  21   0        187.46         33.96       117.44 o                         
   9  21   0         16.35        212.49       126.85 o                         
  10  21   0         30.10        104.99       123.36 o                         
  11  21   0        416.91        390.24       135.50 o                         
  12  21   0       1140.64       1544.98       238.81 o                         
  13  21   0         29.89        105.35       137.79 o                         
  14  21   0        290.56        428.09       159.13 o                         
  15  21   0         34.31         38.63       164.13 o                         
  16  21   0         84.79        221.11       173.81 o                         
  17  21   0         23.11        339.73       205.39 o                         
  18  21   0         10.05        226.03       209.76 o                         
   0  22   0       3797.32       4662.07       254.95 o                         
   1  22   0       1153.71       1344.04       122.21 o                         
   2  22   0       1516.06       1509.13       122.49 o                         
   3  22   0        721.16        810.87       129.69 o                         
   4  22   0         67.75         90.69       117.73 o                         
   5  22   0       3976.45       3195.99       291.63 o                         
   6  22   0        370.79         94.63       124.21 o                         
   7  22   0        155.48        264.53       151.63 o                         
   8  22   0         14.69         13.93       123.29 o                         
   9  22   0         17.25        138.83       129.40 o                         
  10  22   0        752.51        717.38       146.27 o                         
  11  22   0        217.49        276.87       143.61 o                         
  12  22   0          2.26         71.95       143.23 o                         
  13  22   0       1219.48        710.88       198.98 o                         
  14  22   0        322.48        126.87       169.67 o                         
  15  22   0        854.40       1008.11       241.64 o                         
  16  22   0        752.21        867.92       244.28 o                         
  17  22   0        483.42        740.45       215.64 o                         
   1  23   0          0.23         11.31       111.35 o                         
   2  23   0        323.33        408.83       114.64 o                         
   3  23   0         17.44         56.60       111.42 o                         
   4  23   0         61.05        109.69       115.99 o                         
   5  23   0        197.50        194.05       126.11 o                         
   6  23   0         10.74         10.62       128.69 o                         
   7  23   0        917.53        982.73       276.70 o                         
   8  23   0        612.97        843.19       207.54 o                         
   9  23   0         55.68        151.50       139.58 o                         
  10  23   0        161.56        306.62       149.57 o                         
  11  23   0        460.23        740.54       164.28 o                         
  12  23   0        254.99        743.31       243.42 o                         
  13  23   0         35.22        332.69       162.90 o                         
  14  23   0         31.81        346.99       181.67 o                         
  15  23   0        293.36        337.12       193.75 o                         
  16  23   0        130.56        228.18       206.48 o                         
   0  24   0        547.14        433.17       181.22 o                         
   1  24   0       1223.62       1196.88       141.40 o                         
   2  24   0        131.38        169.45       125.88 o                         
   3  24   0        292.48        327.27       125.31 o                         
   4  24   0         21.05         98.12       124.38 o                         
   5  24   0        617.88        607.02       185.58 o                         
   6  24   0         71.51        153.64       145.54 o                         
   7  24   0          8.46         69.17       139.75 o                         
   8  24   0        997.15       1011.95       171.83 o                         
   9  24   0        389.46        367.24       153.54 o                         
  10  24   0        813.31        769.47       241.83 o                         
  11  24   0          1.65        193.89       167.43 o                         
  12  24   0          4.83         91.40       168.56 o                         
  13  24   0        586.57        584.13       179.71 o                         
  14  24   0        791.44        934.29       200.45 o                         
  15  24   0        224.65        543.09       205.61 o                         
   1  25   0        663.15        692.74       181.52 o                         
   2  25   0        265.85        108.53       136.21 o                         
   3  25   0       1805.80       2034.44       164.74 o                         
   4  25   0       1853.91       1796.72       212.93 o                         
   5  25   0        262.73        202.80       154.61 o                         
   6  25   0        320.70        201.15       159.15 o                         
   7  25   0         65.08        388.89       219.55 o                         
   8  25   0        516.28        521.76       169.69 o                         
   9  25   0       1759.56       1391.49       296.47 o                         
  10  25   0          9.39          9.33       169.51 o                         
  11  25   0         36.11         41.30       179.24 o                         
  12  25   0       2222.94       2330.18       332.78 o                         
  13  25   0        269.65        178.79       298.25 o                         
  14  25   0        403.55        610.17       332.47 o                         
   0  26   0          8.16        205.20       321.79 o                         
   1  26   0         19.45        414.02       289.14 o                         
   2  26   0         83.09        175.73       226.75 o                         
   3  26   0        221.97         65.07       234.61 o                         
   4  26   0        239.81        523.43       237.89 o                         
   5  26   0        552.47        264.13       241.73 o                         
   6  26   0         59.13        246.16       244.57 o                         
   7  26   0        154.98        286.16       242.56 o                         
   8  26   0         30.39        179.40       263.87 o                         
   9  26   0          0.07        130.40       264.95 o                         
  10  26   0        111.02         49.73       283.95 o                         
  11  26   0         29.70          1.55       297.24 o                         
  12  26   0        184.41          0.00       308.43 o                         
  13  26   0          0.63         49.59       326.68 o                         
   1  27   0        327.75        212.00       251.97 o                         
   2  27   0        198.47        426.55       261.87 o                         
   3  27   0        395.68          6.13       246.16 o                         
   4  27   0        313.24          0.00       265.42 o                         
   5  27   0        180.80        150.75       257.72 o                         
   6  27   0         98.73        373.50       273.14 o                         
   7  27   0         96.09        502.49       287.44 o                         
   8  27   0        230.38        428.40       288.81 o                         
   9  27   0        101.24        324.15       299.65 o                         
  10  27   0         42.30          0.00       299.65 o                         
  11  27   0          2.11          1.55       329.16 o                         
   0  28   0        152.43        422.83       405.73 o                         
   1  28   0        320.96        281.42       283.57 o                         
   2  28   0         95.92        344.57       286.08 o                         
   3  28   0          1.43        109.08       268.76 o                         
   4  28   0        763.01        380.06       383.19 o                         
   5  28   0         24.02          6.22       279.98 o                         
   6  28   0        127.24        512.99       424.39 o                         
   7  28   0         60.93        220.62       309.42 o                         
   8  28   0         24.65        454.94       332.98 o                         
   9  28   0         11.44        473.84       330.30 o                         
   1  29   0          3.87        113.81       307.91 o                         
   2  29   0          0.05          2.40       314.51 o                         
   3  29   0         50.95        284.18       327.81 o                         
   4  29   0        107.01         27.43       314.89 o                         
   5  29   0         77.76        398.87       316.02 o                         
   6  29   0        177.47        377.49       383.19 o                         
   7  29   0         48.94        102.43       343.50 o                         
   0  30   0        166.52         91.72       531.65 o                         
   1  30   0         51.47        355.74       336.81 o                         
   2  30   0         14.14        209.86       492.78 o                         
   3  30   0        224.97          2.99       332.89 o                         
   4  30   0         44.93          0.00       348.40 o                         
 -25   1   1        389.57        493.47       156.90 o                         
 -24   1   1         28.00        147.29       112.28 o                         
 -23   1   1        217.18        157.70       106.40 o                         
 -22   1   1         52.07        183.97        85.63 o                         
 -21   1   1        615.09        685.58        85.49 o                         
 -20   1   1        361.10        350.03        74.34 o                         
 -19   1   1       1244.64       1071.85        85.97 o                         
 -18   1   1       3126.46       2790.74       118.53 o                         
 -17   1   1         55.48         81.11        49.37 o                         
 -16   1   1      14448.87      12318.47       954.50 o                         
 -15   1   1        379.17        433.22        66.89 o                         
 -14   1   1       7592.71       8053.29       148.73 o                         
 -13   1   1       1094.07       1190.02        71.48 o                         
 -12   1   1       6483.91       7101.77       129.00 o                         
 -11   1   1       9106.74       9675.31       151.09 o                         
 -10   1   1        142.82        231.50        34.55 o                         
  -9   1   1        330.85        499.68        51.82 o                         
  -8   1   1         11.27         44.53        23.40 o                         
  -7   1   1       6171.79       6679.17       105.46 o                         
  -6   1   1       5192.66       4582.30        62.46 o                         
  -5   1   1       6090.10       3938.71        45.81 o                         
  -4   1   1      64747.29      66215.89       547.10 o                         
  -3   1   1      43440.09      47913.35       313.61 o                         
  -2   1   1       2311.80       1416.68        26.50 o                         
   1   1   1      18968.22      24514.51       184.75 o                         
   2   1   1      11136.25      14339.86       167.14 o                         
   3   1   1        197.70        375.84        18.71 o                         
   4   1   1       3109.42       2580.77        34.69 o                         
   5   1   1       3667.52       4579.22        58.43 o                         
   6   1   1       2211.98       1236.94        34.39 o                         
   7   1   1       1201.55        544.06        29.38 o                         
   8   1   1        688.74        436.87        30.41 o                         
   9   1   1        780.37        900.49        43.64 o                         
  10   1   1       1483.51       1635.63        56.40 o                         
  11   1   1         76.67         48.57        27.85 o                         
  12   1   1       1157.62       1673.50        71.84 o                         
  13   1   1       3766.94       4207.24        75.59 o                         
  14   1   1       4998.14       4793.79        88.79 o                         
  15   1   1       1585.68       1341.92        64.73 o                         
  16   1   1       4977.48       5568.80       110.78 o                         
  17   1   1      13323.67      13117.38       166.82 o                         
  18   1   1       1479.05       1666.80        90.04 o                         
  19   1   1          7.59         39.99        71.10 o                         
  20   1   1       1136.50       1153.08       129.47 o                         
  21   1   1        575.97        593.83       143.60 o                         
  22   1   1        590.38        508.43       172.55 o                         
  23   1   1        249.28        222.15       142.24 o                         
  24   1   1         35.32         76.99       151.07 o                         
  25   1   1          0.03         99.57       164.26 o                         
 -25   2   1        119.28        416.12       258.05 o                         
 -24   2   1          1.78          3.30       113.88 o                         
 -23   2   1         19.95         84.22        96.72 o                         
 -22   2   1        335.42        211.71        88.59 o                         
 -21   2   1        642.36        628.73        84.76 o                         
 -20   2   1       1227.38       1479.33       121.62 o                         
 -19   2   1       4043.92       3817.48       130.94 o                         
 -18   2   1        221.54        182.71        70.46 o                         
 -17   2   1        128.25        130.82        57.96 o                         
 -16   2   1        298.94        351.32        73.84 o                         
 -15   2   1        443.12        318.58        63.57 o                         
 -14   2   1        769.52        832.03       103.72 o                         
 -13   2   1       3207.65       3186.21        88.44 o                         
 -12   2   1       3645.75       3941.58        90.93 o                         
 -11   2   1      14505.15      14880.84       189.65 o                         
 -10   2   1      32139.29      33324.59       356.30 o                         
  -9   2   1      19075.75      19110.19       225.28 o                         
  -8   2   1      12911.92      13018.82       154.48 o                         
  -7   2   1      10370.74      10199.88       117.00 o                         
  -6   2   1        413.31        170.48        21.82 o                         
  -5   2   1         98.07          1.97        16.94 o                         
  -4   2   1        480.15        609.19        24.06 o                         
  -3   2   1       2579.86       2831.52        36.56 o                         
  -2   2   1      19813.70      16411.24        75.45 o                         
  -1   2   1       8475.61       6135.12       177.84 o                         
   0   2   1      59780.49      62777.32      2088.65 o                         
   1   2   1        159.55        261.41        10.52 o                         
   2   2   1      54284.48      71247.82       401.06 o                         
   3   2   1        773.05       2235.19        27.84 o                         
   4   2   1       1863.30       1760.14        22.56 o                         
   5   2   1       3351.68       3962.22        50.73 o                         
   6   2   1        177.78         58.59        16.07 o                         
   7   2   1       5199.50       2957.47        46.60 o                         
   8   2   1       3854.82       2132.80        49.17 o                         
   9   2   1       2137.82       1929.81        69.09 o                         
  10   2   1        921.94        846.92        51.51 o                         
  11   2   1       5633.84       4539.56        95.33 o                         
  12   2   1       1022.16        785.17        62.97 o                         
  13   2   1       5702.97       5758.36       105.19 o                         
  14   2   1       1591.90       1556.36        78.49 o                         
  15   2   1        149.09        214.79        42.03 o                         
  16   2   1       3656.26       3949.36        97.49 o                         
  17   2   1       5517.78       5693.62       126.16 o                         
  18   2   1        906.50        869.68        67.72 o                         
  19   2   1         24.87         11.66        64.68 o                         
  20   2   1        214.41        119.32        73.61 o                         
  21   2   1          1.93        100.72        88.40 o                         
  22   2   1       1611.92       1676.77       140.49 o                         
  23   2   1        396.99        451.33       144.29 o                         
  24   2   1        536.64        519.27       258.83 o                         
  25   2   1        431.03        466.80       262.71 o                         
 -25   3   1         37.30        151.00       174.09 o                         
 -24   3   1        170.45        238.99       107.00 o                         
 -23   3   1        256.10        285.18        98.89 o                         
 -22   3   1         13.05        133.10        96.90 o                         
 -21   3   1        348.80        816.60       128.03 o                         
 -20   3   1        449.95        370.49        77.90 o                         
 -19   3   1        832.36        707.64        86.33 o                         
 -18   3   1        460.24        641.12       148.76 o                         
 -17   3   1        136.73        257.01        61.07 o                         
 -16   3   1       1806.34       1874.37       109.50 o                         
 -15   3   1       1646.65       1441.08        95.19 o                         
 -14   3   1          7.66         66.33        41.46 o                         
 -13   3   1        442.22        486.24        44.65 o                         
 -12   3   1       3487.52       3535.60        81.19 o                         
 -11   3   1       9191.88       9300.90       132.52 o                         
 -10   3   1         38.18         13.99        25.38 o                         
  -9   3   1        218.42        337.18        27.50 o                         
  -8   3   1        454.99        372.20        34.38 o                         
  -7   3   1        492.18        123.88        28.51 o                         
  -6   3   1       1815.16       1170.64        38.01 o                         
  -5   3   1      14357.72      16505.60       108.50 o                         
  -4   3   1      16330.64      15256.10        95.77 o                         
  -3   3   1        979.64        620.46        12.18 o                         
  -2   3   1      42287.59      45776.43       295.09 o                         
  -1   3   1         21.43         32.75         8.23 o                         
   0   3   1       5487.52       4909.56        44.70 o                         
   1   3   1       2437.33       2104.70        41.83 o                         
   2   3   1       2495.38       3589.72        53.78 o                         
   3   3   1      31530.22      35188.92       286.87 o                         
   4   3   1      16437.54      16654.21       105.88 o                         
   5   3   1          2.10         67.95        14.30 o                         
   6   3   1       2431.88       1301.09        38.25 o                         
   7   3   1       1111.46       1044.07        40.29 o                         
   8   3   1          4.26        123.95        22.63 o                         
   9   3   1          0.06        213.59        27.67 o                         
  10   3   1         51.88         34.15        28.35 o                         
  11   3   1         29.61         75.56        31.58 o                         
  12   3   1        236.68        191.31        37.09 o                         
  13   3   1         56.73        116.13        38.97 o                         
  14   3   1        659.87        902.49        77.02 o                         
  15   3   1        330.09        443.15        48.32 o                         
  16   3   1        129.88        173.58        53.22 o                         
  17   3   1        791.76        798.87        59.19 o                         
  18   3   1          3.53         55.30        56.74 o                         
  19   3   1         75.27        168.29        61.83 o                         
  20   3   1        215.99        102.24        76.18 o                         
  21   3   1          1.15         36.52        82.83 o                         
  22   3   1         18.89          0.00       124.67 o                         
  23   3   1         11.17         94.81       135.15 o                         
  24   3   1          0.85          0.00       154.98 o                         
 -25   4   1         60.92        140.92       158.89 o                         
 -24   4   1        100.63          2.36       120.23 o                         
 -23   4   1         91.74        158.68        99.31 o                         
 -22   4   1        300.33        333.68        91.20 o                         
 -21   4   1       1469.09       1394.07       110.09 o                         
 -20   4   1        722.13        631.32        94.79 o                         
 -19   4   1       3286.31       3659.28       247.47 o                         
 -18   4   1        732.58        723.90       100.57 o                         
 -17   4   1       1441.35       1219.64       134.85 o                         
 -16   4   1       3586.06       3225.49       120.18 o                         
 -15   4   1       1354.16       1165.23        88.26 o                         
 -14   4   1        131.78        278.31        53.39 o                         
 -13   4   1        209.07        217.06        36.73 o                         
 -12   4   1       4394.75       4324.33        97.37 o                         
 -11   4   1      25223.24      24098.97       308.56 o                         
 -10   4   1      41315.79      42105.25       712.21 o                         
  -9   4   1      32151.08      35224.50       455.47 o                         
  -8   4   1      43839.39      48680.98       799.79 o                         
  -7   4   1        260.95        517.48        30.85 o                         
  -6   4   1        256.94        459.17        20.55 o                         
  -5   4   1       6709.80       8385.82        80.79 o                         
  -4   4   1        636.18        840.10        23.05 o                         
  -3   4   1         11.83        607.63        18.15 o                         
  -2   4   1      36048.63      54542.54       450.21 o                         
  -1   4   1        227.11        153.76        13.40 o                         
   0   4   1        343.91         76.06        21.03 o                         
   1   4   1      11393.85       6184.45        67.35 o                         
   2   4   1      96648.72     106307.50       654.12 o                         
   3   4   1      11202.76      11170.36        83.89 o                         
   4   4   1       9497.07      11659.59       115.25 o                         
   5   4   1       4149.69       5398.56        75.43 o                         
   6   4   1       1655.67       1892.48        54.57 o                         
   7   4   1        532.67        717.66        28.19 o                         
   8   4   1       4930.44       6812.60       114.89 o                         
   9   4   1        136.37         50.74        26.15 o                         
  10   4   1         80.12         75.30        29.16 o                         
  11   4   1         52.53         69.10        36.59 o                         
  12   4   1       2222.62       1747.29       105.55 o                         
  13   4   1        710.51        754.72        50.87 o                         
  14   4   1         27.42         45.48        42.41 o                         
  15   4   1       1824.22       1980.42        88.94 o                         
  16   4   1       1341.20       1305.29        76.89 o                         
  17   4   1         69.31        100.01        56.38 o                         
  18   4   1        372.44        326.55        97.38 o                         
  19   4   1        590.04        707.35        68.57 o                         
  20   4   1        364.95        446.82       135.05 o                         
  21   4   1        743.23        910.42        94.15 o                         
  22   4   1        176.41        229.47       115.21 o                         
  23   4   1        923.38        895.97       181.88 o                         
  24   4   1       1181.67       1451.72       244.84 o                         
 -25   5   1          6.59          5.43       145.81 o                         
 -24   5   1         57.48        362.28       273.36 o                         
 -23   5   1         21.21        202.25       103.36 o                         
 -22   5   1         36.18         73.93       107.08 o                         
 -21   5   1          0.31         49.05        94.87 o                         
 -20   5   1        305.91        280.16       113.21 o                         
 -19   5   1          4.47         62.62        73.80 o                         
 -18   5   1        229.57         69.30        68.17 o                         
 -17   5   1       1221.38       1783.48       105.76 o                         
 -16   5   1        858.23        937.52        66.74 o                         
 -15   5   1        310.38        313.78        55.94 o                         
 -14   5   1          4.67         33.02        39.54 o                         
 -13   5   1        349.24        231.45        38.15 o                         
 -12   5   1        227.42        201.36        33.97 o                         
 -11   5   1        314.81        192.41        31.35 o                         
 -10   5   1       1101.97       1095.87        58.75 o                         
  -9   5   1       1861.19       2011.12        59.55 o                         
  -8   5   1        945.73        880.05        38.76 o                         
  -7   5   1       1587.13       1928.84        43.17 o                         
  -6   5   1       4946.68       4621.61        81.75 o                         
  -5   5   1       9095.50       9716.83       113.23 o                         
  -4   5   1       2668.67       3019.25        53.50 o                         
  -3   5   1       9855.23      13770.26       135.18 o                         
  -2   5   1      12162.32       8340.72        76.34 o                         
  -1   5   1      92323.94     100123.83       932.96 o                         
   0   5   1        776.84         97.79        13.79 o                         
   1   5   1       9350.58       8455.65        69.19 o                         
   2   5   1      32826.43      37919.20       252.71 o                         
   3   5   1      11775.84      10211.60        89.05 o                         
   4   5   1      14218.32      10910.96       104.35 o                         
   5   5   1       1247.04       2508.51        49.58 o                         
   6   5   1        447.07        587.38        33.94 o                         
   7   5   1       1007.96       1028.99        43.54 o                         
   8   5   1       4850.83       6998.51       110.70 o                         
   9   5   1       1163.46       1050.98        52.36 o                         
  10   5   1          0.78          3.64        29.86 o                         
  11   5   1         73.17         53.19        33.23 o                         
  12   5   1         32.58         47.14        37.81 o                         
  13   5   1        951.70        719.70        55.81 o                         
  14   5   1         43.27        182.35        46.37 o                         
  15   5   1        126.23         97.67        55.78 o                         
  16   5   1       1178.15       1319.55        93.77 o                         
  17   5   1        436.36        281.07        68.55 o                         
  18   5   1        773.62        928.86       124.13 o                         
  19   5   1       3157.39       3034.40       145.10 o                         
  20   5   1          3.79        104.45        79.17 o                         
  21   5   1         60.09        162.84        86.27 o                         
  22   5   1        894.87        985.05       187.32 o                         
  23   5   1          0.28          7.18       142.09 o                         
  24   5   1        437.14        606.15       164.00 o                         
 -25   6   1        801.76       1082.14       165.09 o                         
 -24   6   1        457.13        353.03       143.41 o                         
 -23   6   1         28.38         90.63       120.89 o                         
 -22   6   1        804.09        855.27       143.37 o                         
 -21   6   1        338.62        483.88       168.06 o                         
 -20   6   1       1188.49       1027.08       176.45 o                         
 -19   6   1       1470.16       1678.36       135.07 o                         
 -18   6   1       2814.16       2970.06       137.87 o                         
 -17   6   1         86.66         90.32        52.23 o                         
 -16   6   1       2373.30       2453.62        97.13 o                         
 -15   6   1        793.96        720.79        62.46 o                         
 -14   6   1       1778.86       1930.58       123.37 o                         
 -13   6   1        166.17        154.22        42.72 o                         
 -12   6   1        462.26        359.45        37.51 o                         
 -11   6   1       8214.57       8599.69       128.96 o                         
 -10   6   1       1529.30       1513.28        57.59 o                         
  -9   6   1       6146.54       5839.97        94.94 o                         
  -8   6   1      12467.14      13185.11       154.12 o                         
  -7   6   1       1976.35       1710.23        47.44 o                         
  -6   6   1        117.97        173.41        21.54 o                         
  -5   6   1        157.44        451.24        36.95 o                         
  -4   6   1        169.22        249.40        17.81 o                         
  -3   6   1      22022.29      25123.36       242.90 o                         
  -2   6   1       7560.02       7074.42        64.56 o                         
  -1   6   1      16955.99      20573.70       289.78 o                         
   0   6   1          4.73         41.60        27.55 o                         
   1   6   1      20938.00      19698.03       136.70 o                         
   2   6   1      31988.83      29403.56       196.19 o                         
   3   6   1        428.14        737.42        29.19 o                         
   4   6   1        557.02        328.97        24.94 o                         
   5   6   1       3719.65       2642.19        56.58 o                         
   6   6   1       4383.45       4455.11        79.06 o                         
   7   6   1       2809.79       3963.06        74.32 o                         
   8   6   1       3699.71       4280.45        85.50 o                         
   9   6   1        123.07        187.46        31.46 o                         
  10   6   1         27.64         54.54        32.23 o                         
  11   6   1        696.59        840.51        87.57 o                         
  12   6   1        607.94        463.41        52.22 o                         
  13   6   1         76.28        119.86        42.37 o                         
  14   6   1       2239.35       1772.29        87.30 o                         
  15   6   1          1.25         16.67        50.08 o                         
  16   6   1       4727.82       4204.67       119.68 o                         
  17   6   1       4842.44       4259.63       127.54 o                         
  18   6   1        534.46        632.41       105.84 o                         
  19   6   1        241.16        241.15       105.73 o                         
  20   6   1        120.59         81.10        95.31 o                         
  21   6   1         24.39         35.63        96.44 o                         
  22   6   1       1048.08       1157.86       133.72 o                         
  23   6   1         28.68        248.40       148.70 o                         
  24   6   1        861.90        659.22       172.31 o                         
 -25   7   1        146.98         99.67       154.91 o                         
 -24   7   1         96.87         44.60       139.43 o                         
 -23   7   1          8.96          1.55       128.45 o                         
 -22   7   1        188.70        217.01       119.87 o                         
 -21   7   1         35.55        102.27        96.29 o                         
 -20   7   1        612.42        958.13       180.40 o                         
 -19   7   1         26.59         80.09        77.04 o                         
 -18   7   1         64.38        137.51        74.72 o                         
 -17   7   1       3427.96       3208.40       113.88 o                         
 -16   7   1         91.36         55.63        50.26 o                         
 -15   7   1       4609.74       4424.25       194.48 o                         
 -14   7   1       4433.07       4834.83       113.18 o                         
 -13   7   1        772.59        971.00        73.90 o                         
 -12   7   1       4629.99       4390.30       101.21 o                         
 -11   7   1       5934.62       5653.29       108.55 o                         
 -10   7   1         81.28         60.26        30.11 o                         
  -9   7   1        105.67         76.86        29.00 o                         
  -8   7   1      17031.99      20810.38       242.48 o                         
  -7   7   1       1345.65       2000.86        55.33 o                         
  -6   7   1      17276.57      17343.88       231.20 o                         
  -5   7   1       1035.01       1031.17        45.58 o                         
  -4   7   1       3678.73       5548.34       110.44 o                         
  -3   7   1        226.51        730.76        33.75 o                         
  -2   7   1         40.46         27.15        19.45 o                         
  -1   7   1       1227.54        713.99        35.28 o                         
   0   7   1      10914.41       8569.15       151.64 o                         
   1   7   1       2441.41       2171.49        48.42 o                         
   2   7   1       7763.52       8384.75        99.16 o                         
   3   7   1       6509.80       7387.50       117.55 o                         
   4   7   1       4945.91       4807.92        71.87 o                         
   5   7   1        254.70        382.49        32.64 o                         
   6   7   1        816.40        686.96        39.15 o                         
   7   7   1       1826.69       2063.57        62.26 o                         
   8   7   1         48.40         57.60        29.05 o                         
   9   7   1        753.60        928.86        58.64 o                         
  10   7   1        332.95        280.69        39.50 o                         
  11   7   1        141.93        113.92        37.35 o                         
  12   7   1         42.06         58.25        40.04 o                         
  13   7   1        154.58        267.94        46.98 o                         
  14   7   1          0.93         10.96        47.06 o                         
  15   7   1         59.93         73.64        50.45 o                         
  16   7   1        260.49        114.91        66.99 o                         
  17   7   1       1188.28       1516.18       105.61 o                         
  18   7   1       1930.43       2367.12       118.79 o                         
  19   7   1       3364.47       4131.56       141.70 o                         
  20   7   1       1432.76       2002.85       219.33 o                         
  21   7   1        392.18        620.23       130.46 o                         
  22   7   1        621.81        833.23       152.79 o                         
  23   7   1          9.49          0.00       148.09 o                         
  24   7   1         18.31          0.00       164.11 o                         
 -24   8   1        400.84        212.41       144.70 o                         
 -23   8   1        321.57        692.05       279.87 o                         
 -22   8   1        678.13       1206.84       219.23 o                         
 -21   8   1        282.89        688.60       109.28 o                         
 -20   8   1        287.58        343.40        94.26 o                         
 -19   8   1       1232.98       1219.06       104.74 o                         
 -18   8   1         23.20         69.36        75.34 o                         
 -17   8   1        460.59        475.16        78.40 o                         
 -16   8   1        156.30        223.51        83.91 o                         
 -15   8   1        276.38        303.54        67.35 o                         
 -14   8   1         11.33        105.75        62.81 o                         
 -13   8   1        758.60       1056.56        63.41 o                         
 -12   8   1        852.64        882.85        74.61 o                         
 -11   8   1        627.90       1008.97        65.83 o                         
 -10   8   1        380.48        313.73        38.13 o                         
  -9   8   1        260.85        237.20        34.11 o                         
  -8   8   1        188.98        143.44        28.09 o                         
  -7   8   1       2890.57       2982.57        77.35 o                         
  -6   8   1        231.84         97.20        43.53 o                         
  -5   8   1       5666.34       4195.54       107.39 o                         
  -4   8   1      13122.74      11478.40       171.34 o                         
  -3   8   1        247.91        387.32        34.85 o                         
  -2   8   1      10229.71       9428.63       154.78 o                         
  -1   8   1        893.02        915.08        44.85 o                         
   0   8   1       9413.12       9893.09       154.93 o                         
   1   8   1       8046.05       7926.01       115.95 o                         
   2   8   1       7342.84       6977.71       102.39 o                         
   3   8   1       1326.95       1700.47        52.47 o                         
   4   8   1       3843.11       5116.62        84.24 o                         
   5   8   1          0.82         47.08        25.10 o                         
   6   8   1         18.47         24.91        25.73 o                         
   7   8   1        436.02        799.07        58.92 o                         
   8   8   1        113.20        133.13        33.04 o                         
   9   8   1       2346.42       1882.83        72.14 o                         
  10   8   1       3499.99       4326.76        96.28 o                         
  11   8   1       1549.04       1694.42        78.46 o                         
  12   8   1        794.22        813.87        69.70 o                         
  13   8   1        480.60        578.71        57.40 o                         
  14   8   1       3652.49       4339.88       129.68 o                         
  15   8   1         18.00         97.65        52.15 o                         
  16   8   1       3745.76       3797.02       126.64 o                         
  17   8   1        241.42        238.24        85.61 o                         
  18   8   1       1622.75       1881.73       152.89 o                         
  19   8   1        799.28        831.06       139.61 o                         
  20   8   1         54.93        271.18       148.76 o                         
  21   8   1       1352.83       1357.21       204.85 o                         
  22   8   1         20.35         94.91       126.93 o                         
  23   8   1          8.97          1.55       152.78 o                         
  24   8   1        129.35        160.23       177.98 o                         
 -24   9   1          4.16         20.48       171.10 o                         
 -23   9   1          2.75        201.48       156.80 o                         
 -22   9   1         45.40         35.89       113.39 o                         
 -21   9   1          0.01          0.00       103.94 o                         
 -20   9   1        127.76        165.53        96.67 o                         
 -19   9   1        676.10       1009.68       125.43 o                         
 -18   9   1        195.29        175.21        81.30 o                         
 -17   9   1       1170.45        868.90        98.73 o                         
 -16   9   1        786.35        750.36       116.45 o                         
 -15   9   1       1630.35       1778.28       111.19 o                         
 -14   9   1       5054.72       5200.45       124.77 o                         
 -13   9   1       3189.29       3383.16       123.17 o                         
 -12   9   1       1771.78       1660.87        76.96 o                         
 -11   9   1       2319.15       1928.00        78.78 o                         
 -10   9   1         76.85        179.01        38.27 o                         
  -9   9   1        225.94        673.77        73.46 o                         
  -8   9   1        295.67        531.83        43.85 o                         
  -7   9   1       5834.34       6680.14       122.17 o                         
  -6   9   1       4306.89       5058.60       180.68 o                         
  -5   9   1      15152.83      15789.65       240.46 o                         
  -4   9   1      15554.55      14338.20       191.88 o                         
  -3   9   1       7261.70       6009.48       122.59 o                         
  -2   9   1        208.11        184.47        35.06 o                         
  -1   9   1        987.45       1993.19        92.40 o                         
   0   9   1        306.28        691.59        51.80 o                         
   1   9   1       7050.81       7251.24       149.85 o                         
   2   9   1       4517.31       4742.40        83.41 o                         
   3   9   1       1570.13       1698.29        48.10 o                         
   4   9   1         58.61          9.28        28.20 o                         
   5   9   1        347.97        569.77        52.46 o                         
   6   9   1      11078.34      11764.72       146.00 o                         
   7   9   1       1029.61       1246.90        62.15 o                         
   8   9   1       1572.59       1555.52        69.42 o                         
   9   9   1       3185.58       3139.49        89.14 o                         
  10   9   1       1414.51       1956.52        78.57 o                         
  11   9   1       1851.74       2119.01        85.73 o                         
  12   9   1         33.12        126.45        43.56 o                         
  13   9   1        492.60        350.08        52.09 o                         
  14   9   1        807.73        803.42        70.86 o                         
  15   9   1         94.45         69.64        55.20 o                         
  16   9   1       2203.54       1951.81       107.27 o                         
  17   9   1        195.86        166.07        81.90 o                         
  18   9   1       1354.39       1437.22       140.91 o                         
  19   9   1        742.25        963.21       105.65 o                         
  20   9   1       1899.25       2080.87       154.34 o                         
  21   9   1       1493.01       1095.21       245.32 o                         
  22   9   1        959.80       1036.31       176.84 o                         
  23   9   1         15.87         62.79       163.21 o                         
 -24  10   1        107.46         98.60       157.50 o                         
 -23  10   1       1130.42       1048.30       218.25 o                         
 -22  10   1        451.21        548.27       211.36 o                         
 -21  10   1         94.25        191.06       109.36 o                         
 -20  10   1        620.75        859.44       132.22 o                         
 -19  10   1       1925.41       1767.23       182.19 o                         
 -18  10   1         51.14         37.80       101.71 o                         
 -17  10   1        363.63        566.07        97.83 o                         
 -16  10   1        424.38        153.74        70.14 o                         
 -15  10   1        133.88         41.38        63.25 o                         
 -14  10   1         17.27         33.36        60.24 o                         
 -13  10   1      14784.66      14324.90       355.87 o                         
 -12  10   1       4820.45       5059.31       130.93 o                         
 -11  10   1        661.20        618.75        67.54 o                         
 -10  10   1       8627.70       7527.54       146.99 o                         
  -9  10   1       4787.52       3909.54       101.73 o                         
  -8  10   1      18760.86      16403.52       227.84 o                         
  -7  10   1      12610.87      11581.73       204.98 o                         
  -6  10   1      12548.73      13106.10       220.23 o                         
  -5  10   1       5407.76       6420.72       135.93 o                         
  -4  10   1       1177.32       1026.33        88.75 o                         
  -3  10   1       1467.81       1099.06        66.07 o                         
  -2  10   1         75.04        132.75        33.52 o                         
  -1  10   1       2444.81       2158.06        83.18 o                         
   0  10   1       4009.02       3514.60       136.18 o                         
   1  10   1      21374.81      23386.84       311.22 o                         
   2  10   1       3013.56       3460.49        76.23 o                         
   3  10   1        484.06        851.06        59.15 o                         
   4  10   1      12681.84      14579.50       212.08 o                         
   5  10   1       4074.47       3580.47        90.60 o                         
   6  10   1        510.13        286.00        36.51 o                         
   7  10   1        287.90        161.81        33.10 o                         
   8  10   1        181.99        425.69        43.04 o                         
   9  10   1        572.55        599.84        50.97 o                         
  10  10   1       1674.86       1682.47        78.37 o                         
  11  10   1       3679.44       3905.51       105.74 o                         
  12  10   1       1132.74       1493.31        90.80 o                         
  13  10   1         75.43         47.61        49.02 o                         
  14  10   1         95.25         94.06        53.26 o                         
  15  10   1          4.13         82.29        54.72 o                         
  16  10   1        495.52        457.82        84.95 o                         
  17  10   1         25.87        101.22        66.60 o                         
  18  10   1         29.59         26.07        85.71 o                         
  19  10   1        790.37        643.29        85.73 o                         
  20  10   1        865.95        737.64       110.43 o                         
  21  10   1        163.18        202.66       122.02 o                         
  22  10   1        992.96       1286.16       149.81 o                         
  23  10   1        778.42       1267.68       216.08 o                         
 -24  11   1        169.30        149.16       163.81 o                         
 -23  11   1         96.74         96.81       136.00 o                         
 -22  11   1        101.13         25.06       128.07 o                         
 -21  11   1         18.32        111.05       115.06 o                         
 -20  11   1          0.18         73.02       102.17 o                         
 -19  11   1         42.38         97.71        93.49 o                         
 -18  11   1         10.91        102.99        87.27 o                         
 -17  11   1        448.99        472.62       153.70 o                         
 -16  11   1        915.28        792.15       137.98 o                         
 -15  11   1       1661.65       1179.54       175.06 o                         
 -14  11   1        113.99        198.77       101.19 o                         
 -13  11   1        380.89        453.59        84.14 o                         
 -12  11   1       1737.94       1819.23       100.05 o                         
 -11  11   1       3142.13       3188.70       111.00 o                         
 -10  11   1        450.79        509.83        54.00 o                         
  -9  11   1        129.49        154.73        46.61 o                         
  -8  11   1        646.32        692.40       112.70 o                         
  -7  11   1       1929.95       2070.24        94.87 o                         
  -6  11   1       3430.04       4470.70       119.76 o                         
  -5  11   1        361.74        491.97        50.77 o                         
  -4  11   1       3837.03       4448.23       112.64 o                         
  -3  11   1          1.38         22.71        41.22 o                         
  -2  11   1        575.94        826.26        64.91 o                         
  -1  11   1      15174.44      14039.47       224.34 o                         
   0  11   1        491.39       1097.44        65.74 o                         
   1  11   1       1346.96       1090.28        58.78 o                         
   2  11   1         80.82        139.24        27.30 o                         
   3  11   1       1332.67       1735.81        68.04 o                         
   4  11   1       6643.07       6371.71       124.38 o                         
   5  11   1         10.76         30.15        37.48 o                         
   6  11   1        153.87        208.04        34.03 o                         
   7  11   1        142.25        150.38        38.18 o                         
   8  11   1        292.26        285.93        56.59 o                         
   9  11   1        417.86        416.23        46.74 o                         
  10  11   1        803.64        967.00        66.10 o                         
  11  11   1       1370.81        951.29       100.57 o                         
  12  11   1        966.12        653.22        59.78 o                         
  13  11   1         62.69         90.85        48.73 o                         
  14  11   1        184.20        177.98        59.31 o                         
  15  11   1         14.09         35.26        57.43 o                         
  16  11   1        180.32        167.63        80.34 o                         
  17  11   1          2.80         29.25        68.84 o                         
  18  11   1         10.60         30.10        74.60 o                         
  19  11   1         21.41         97.43        81.12 o                         
  20  11   1        141.30        188.69       110.87 o                         
  21  11   1          1.41         99.88       129.75 o                         
  22  11   1         39.13         59.38       139.56 o                         
  23  11   1        128.78        301.56       160.12 o                         
 -23  12   1        339.47        217.34       155.94 o                         
 -22  12   1        516.71        594.09       151.68 o                         
 -21  12   1        743.56        976.55       126.08 o                         
 -20  12   1        878.63        835.36       118.89 o                         
 -19  12   1        100.73        146.06       101.64 o                         
 -18  12   1        444.50        815.75       198.80 o                         
 -17  12   1        155.85        460.91        86.46 o                         
 -16  12   1        399.97        323.08        80.04 o                         
 -15  12   1       1718.12       1615.01       122.01 o                         
 -14  12   1       1015.97       1241.43       157.51 o                         
 -13  12   1       2312.02       2523.71       114.68 o                         
 -12  12   1       1840.11       1950.72       106.31 o                         
 -11  12   1       3178.79       3634.74       120.79 o                         
 -10  12   1       6834.66       7538.26       160.86 o                         
  -9  12   1      11155.93      11498.30       225.05 o                         
  -8  12   1       9999.70       9048.25       326.98 o                         
  -7  12   1      15107.17      12701.40       220.91 o                         
  -6  12   1       9384.51       7668.74       169.95 o                         
  -5  12   1        405.56        385.14        52.77 o                         
  -4  12   1         65.62         31.82        41.61 o                         
  -3  12   1        712.39        559.54        72.04 o                         
  -2  12   1        272.24        247.64        46.28 o                         
  -1  12   1       4791.55       4982.47       128.26 o                         
   0  12   1        785.93        715.21        62.20 o                         
   1  12   1      15890.30      18985.73       299.50 o                         
   2  12   1       1423.95       1027.97        65.63 o                         
   3  12   1      14482.74      13233.15       205.28 o                         
   4  12   1       3284.59       2934.18        94.22 o                         
   5  12   1       2114.65       1655.80        73.84 o                         
   6  12   1       6866.41       7329.30       225.50 o                         
   7  12   1       2162.14       1604.34        86.39 o                         
   8  12   1        128.54         65.69        42.89 o                         
   9  12   1       1279.93       1228.59        76.46 o                         
  10  12   1        204.61         75.14        45.65 o                         
  11  12   1       2016.51       1537.21        90.45 o                         
  12  12   1         83.53        181.18        50.14 o                         
  13  12   1        210.91         49.67        52.97 o                         
  14  12   1        143.22         38.32        57.18 o                         
  15  12   1       1847.96       2104.69       127.02 o                         
  16  12   1         32.51        158.91        72.25 o                         
  17  12   1       1184.10       1131.26       149.04 o                         
  18  12   1          0.07         40.60        79.24 o                         
  19  12   1         95.91         75.46        84.60 o                         
  20  12   1        531.38        651.24       174.56 o                         
  21  12   1        759.22        582.44       141.38 o                         
  22  12   1         58.56          0.00       143.98 o                         
  23  12   1        409.09        447.51       182.15 o                         
 -23  13   1        168.90        255.72       163.17 o                         
 -22  13   1         54.97        302.91       162.22 o                         
 -21  13   1         80.91        249.32       126.25 o                         
 -20  13   1         13.41         24.96       112.46 o                         
 -19  13   1       1161.37       1313.76       123.03 o                         
 -18  13   1        136.22        265.95        98.50 o                         
 -17  13   1       1278.31       1351.26       142.70 o                         
 -16  13   1       1006.97        844.70       161.33 o                         
 -15  13   1       2454.92       2153.89       133.95 o                         
 -14  13   1         34.40         87.47        70.16 o                         
 -13  13   1       2022.68       1720.81       114.78 o                         
 -12  13   1        832.81        581.84        69.75 o                         
 -11  13   1       1125.39       1442.83       114.76 o                         
 -10  13   1        986.81        678.39        80.37 o                         
  -9  13   1        148.44         38.12        59.16 o                         
  -8  13   1          0.76         37.44        60.57 o                         
  -7  13   1        247.59        280.83        62.68 o                         
  -6  13   1       4623.78       4839.98       192.55 o                         
  -5  13   1       3266.23       2916.05       115.64 o                         
  -4  13   1       1694.34       1406.21        88.68 o                         
  -3  13   1       1399.45       1320.07        86.96 o                         
  -2  13   1       1274.97       1307.09        86.54 o                         
  -1  13   1       3175.93       3414.43       117.38 o                         
   0  13   1       1891.98       1786.42        82.98 o                         
   1  13   1       1275.68       2115.98        89.34 o                         
   2  13   1      26733.25      26941.55       411.93 o                         
   3  13   1       4416.50       2968.17        98.88 o                         
   4  13   1       1113.54        868.46        65.00 o                         
   5  13   1        359.52        307.10        47.04 o                         
   6  13   1        440.17        457.86        52.72 o                         
   7  13   1        113.59        207.55        48.70 o                         
   8  13   1        214.68        120.09        47.05 o                         
   9  13   1        208.26        292.95        47.53 o                         
  10  13   1       1191.44       1236.99       105.13 o                         
  11  13   1       3613.83       3966.88       110.20 o                         
  12  13   1        546.08        507.58        56.80 o                         
  13  13   1        934.50        960.27        99.14 o                         
  14  13   1         10.18        115.30        61.62 o                         
  15  13   1       1875.38       1517.74       139.08 o                         
  16  13   1        394.41        306.61        73.44 o                         
  17  13   1        340.08        425.21        96.14 o                         
  18  13   1        460.38        519.62        87.13 o                         
  19  13   1        550.76        576.94        97.27 o                         
  20  13   1       1224.22       1321.34       188.48 o                         
  21  13   1        626.15        365.19       140.49 o                         
  22  13   1         24.05        185.91       199.91 o                         
 -22  14   1        687.57        624.12       148.11 o                         
 -21  14   1        384.89        373.71       134.46 o                         
 -20  14   1        161.53         91.96       120.04 o                         
 -19  14   1          2.82        125.44       110.52 o                         
 -18  14   1        166.82        312.29       102.78 o                         
 -17  14   1        421.80        490.75        98.12 o                         
 -16  14   1         92.11         68.94       108.26 o                         
 -15  14   1        814.41        839.01        91.55 o                         
 -14  14   1         23.88         45.42        73.93 o                         
 -13  14   1        487.69        746.34       106.54 o                         
 -12  14   1         15.83         19.91        78.66 o                         
 -11  14   1          8.85          1.55        72.21 o                         
 -10  14   1       5871.81       5994.91       191.47 o                         
  -9  14   1       1676.95       1357.97       111.55 o                         
  -8  14   1        195.22        220.49        64.84 o                         
  -7  14   1        808.01        796.36        81.24 o                         
  -6  14   1        141.39        197.52        58.95 o                         
  -5  14   1       1602.32       1855.89       131.49 o                         
  -4  14   1        435.58        352.98        60.91 o                         
  -3  14   1        348.40        343.62        63.17 o                         
  -2  14   1        245.83        191.87        55.96 o                         
  -1  14   1         40.03         31.86        49.62 o                         
   0  14   1       1818.28       1688.00        85.14 o                         
   1  14   1       9136.59       9805.85       208.41 o                         
   2  14   1       1905.48       1477.48        99.59 o                         
   3  14   1       2705.32       3505.31       163.82 o                         
   4  14   1        650.17       1226.90        92.08 o                         
   5  14   1        423.90        254.06        46.02 o                         
   6  14   1       1494.70       1224.33        81.54 o                         
   7  14   1        152.70        125.70        48.60 o                         
   8  14   1         24.63        194.41        53.46 o                         
   9  14   1         13.98          1.55        52.39 o                         
  10  14   1        154.43        220.48        51.58 o                         
  11  14   1        627.14        449.04        56.82 o                         
  12  14   1         51.19        165.65        56.23 o                         
  13  14   1        392.24        167.73        58.75 o                         
  14  14   1        322.93        167.13        63.55 o                         
  15  14   1        168.92        149.34        69.42 o                         
  16  14   1         44.89        195.27        78.91 o                         
  17  14   1        235.52        126.61        80.36 o                         
  18  14   1        195.30        280.70        89.56 o                         
  19  14   1         66.65        272.57       137.77 o                         
  20  14   1        636.78        706.60       173.11 o                         
  21  14   1         11.39         74.03       144.46 o                         
  22  14   1        126.73        227.02       163.26 o                         
 -22  15   1          1.75        206.99       155.16 o                         
 -21  15   1         11.88        229.67       144.15 o                         
 -20  15   1         28.45         15.42       129.04 o                         
 -19  15   1        190.63        252.43       119.01 o                         
 -18  15   1        541.95        394.11       115.78 o                         
 -17  15   1       1327.64       1184.73       114.97 o                         
 -16  15   1        520.90        583.79       100.99 o                         
 -15  15   1       1041.10       1286.47       131.09 o                         
 -14  15   1       1929.86       1952.93       160.99 o                         
 -13  15   1       1690.41       1470.34       117.22 o                         
 -12  15   1        151.64        136.63        88.00 o                         
 -11  15   1       2383.40       2109.22       164.95 o                         
 -10  15   1        740.48        853.55       182.86 o                         
  -9  15   1        440.06        359.27       102.55 o                         
  -8  15   1        253.80        329.81        70.94 o                         
  -7  15   1       4790.68       4637.81       149.95 o                         
  -6  15   1       1672.10       1964.20       163.22 o                         
  -5  15   1        911.66        706.03        79.00 o                         
  -4  15   1       6673.98       6353.63       169.94 o                         
  -3  15   1       3718.04       3172.49       123.87 o                         
  -2  15   1         92.52         21.81        53.62 o                         
  -1  15   1        420.40        480.03        68.17 o                         
   0  15   1        418.02        385.79        56.74 o                         
   1  15   1        796.07        830.87        81.88 o                         
   2  15   1        412.93        349.83        68.05 o                         
   3  15   1       1900.14       1678.48       108.73 o                         
   4  15   1         46.41         56.91        62.83 o                         
   5  15   1       4209.09       4049.05       138.91 o                         
   6  15   1       1182.97       1278.15        83.94 o                         
   7  15   1        762.62        861.62       114.66 o                         
   8  15   1         25.11         43.67        54.17 o                         
   9  15   1        360.05        283.00        62.81 o                         
  10  15   1        101.07        136.57        63.04 o                         
  11  15   1        847.43        524.89        76.51 o                         
  12  15   1         68.47        247.75        60.42 o                         
  13  15   1        140.64        154.87        64.38 o                         
  14  15   1        747.07        722.34       100.94 o                         
  15  15   1       1081.51       1315.37       100.56 o                         
  16  15   1        332.00        411.40        83.82 o                         
  17  15   1        243.83        366.21       107.68 o                         
  18  15   1       1062.59       1375.10       191.65 o                         
  19  15   1        502.93        716.56       136.65 o                         
  20  15   1       1059.25       1238.13       160.84 o                         
  21  15   1        511.40        572.24       202.30 o                         
 -21  16   1          2.67        121.05       147.98 o                         
 -20  16   1        216.53        300.21       163.35 o                         
 -19  16   1          2.39         72.85       155.73 o                         
 -18  16   1          7.42          5.83       140.21 o                         
 -17  16   1          2.98         32.06       130.39 o                         
 -16  16   1         21.45         75.28       123.61 o                         
 -15  16   1         60.11        112.38       116.66 o                         
 -14  16   1        465.33        330.08       109.99 o                         
 -13  16   1        265.91        205.58        97.42 o                         
 -12  16   1         11.02        219.87        91.10 o                         
 -11  16   1        534.72        387.22       156.12 o                         
 -10  16   1         63.43        102.31        78.29 o                         
  -9  16   1        300.53        187.87        80.79 o                         
  -8  16   1       3988.50       3227.11       143.63 o                         
  -7  16   1       1305.70       1485.43       116.30 o                         
  -6  16   1        290.67        491.67        75.80 o                         
  -5  16   1         47.84        136.90        74.04 o                         
  -4  16   1          5.72         29.46        60.40 o                         
  -3  16   1         82.32        175.61        64.46 o                         
  -2  16   1         28.80         15.26        59.64 o                         
  -1  16   1          2.49         20.16        53.32 o                         
   0  16   1        287.04        270.77        56.27 o                         
   1  16   1        550.68        431.60        58.80 o                         
   2  16   1        308.66        419.22        85.49 o                         
   3  16   1        380.30        112.25        65.60 o                         
   4  16   1         33.10        214.53        74.19 o                         
   5  16   1       3577.35       3335.47       133.98 o                         
   6  16   1         28.92         95.03        71.89 o                         
   7  16   1       3571.94       3392.09       172.60 o                         
   8  16   1        350.62        499.60       120.94 o                         
   9  16   1        547.95        548.62       107.48 o                         
  10  16   1        523.59        617.24       121.86 o                         
  11  16   1        106.61        172.43        72.02 o                         
  12  16   1        253.90        295.10        76.38 o                         
  13  16   1         12.29         29.59        77.01 o                         
  14  16   1         56.27         91.01        71.04 o                         
  15  16   1        435.77        360.86       101.83 o                         
  16  16   1         53.53         92.51       102.70 o                         
  17  16   1         31.83         64.27       109.02 o                         
  18  16   1        101.18         88.10       122.57 o                         
  19  16   1        446.65        450.34       160.43 o                         
  20  16   1        891.47        584.63       157.61 o                         
  21  16   1        202.57        140.27       167.02 o                         
 -21  17   1         74.84        220.70       194.15 o                         
 -20  17   1          5.25        507.35       267.79 o                         
 -19  17   1         33.55        253.50       216.94 o                         
 -18  17   1        187.00        385.03       228.02 o                         
 -17  17   1        162.12        239.88       140.22 o                         
 -16  17   1          5.37        184.61       134.37 o                         
 -15  17   1        467.91        505.82       126.34 o                         
 -14  17   1         76.29        146.65       148.52 o                         
 -13  17   1        447.62        513.03       111.22 o                         
 -12  17   1       1958.01       2114.14       165.35 o                         
 -11  17   1       1413.95       1289.90       212.23 o                         
 -10  17   1       2833.29       2964.73       160.21 o                         
  -9  17   1       1895.25       1383.45       136.65 o                         
  -8  17   1        251.57        473.52        85.17 o                         
  -7  17   1       4198.06       3602.87       154.41 o                         
  -6  17   1        503.66        485.63        83.98 o                         
  -5  17   1        278.56        178.83        76.20 o                         
  -4  17   1        567.74        453.20        78.94 o                         
  -3  17   1        273.51        110.87        67.40 o                         
  -2  17   1          7.45         81.68        68.42 o                         
  -1  17   1        181.47        291.27        62.53 o                         
   0  17   1        233.98        425.24        65.83 o                         
   1  17   1       1353.12        921.54        78.17 o                         
   2  17   1        356.98        242.60        78.88 o                         
   3  17   1       1215.75       1018.30       101.06 o                         
   4  17   1       1423.29       1109.19       101.43 o                         
   5  17   1        635.28        679.43        87.76 o                         
   6  17   1        396.87        313.34       118.56 o                         
   7  17   1        276.74        359.95        90.09 o                         
   8  17   1        114.89        152.75        91.69 o                         
   9  17   1         30.21        155.85        92.76 o                         
  10  17   1       1311.14       1735.65       147.84 o                         
  11  17   1        782.85        946.91       211.10 o                         
  12  17   1        275.06        310.90       127.88 o                         
  13  17   1         24.64         76.17       110.48 o                         
  14  17   1         37.21        121.42       115.25 o                         
  15  17   1         75.42         76.89       129.51 o                         
  16  17   1        139.07        253.62       142.62 o                         
  17  17   1         83.82        302.13       122.93 o                         
  18  17   1        198.93        208.19       130.92 o                         
  19  17   1         18.20        152.35       170.98 o                         
  20  17   1         92.58         82.79       163.23 o                         
 -20  18   1        124.35        145.97       191.76 o                         
 -19  18   1        198.57        144.02       174.20 o                         
 -18  18   1         20.33         24.07       161.41 o                         
 -17  18   1        182.89         68.71       143.77 o                         
 -16  18   1          2.01        137.58       139.66 o                         
 -15  18   1          2.15        127.16       126.48 o                         
 -14  18   1          2.38         74.34       122.65 o                         
 -13  18   1        426.17        333.44       114.09 o                         
 -12  18   1        260.56        255.06       106.31 o                         
 -11  18   1       3035.89       3039.67       179.04 o                         
 -10  18   1       2517.85       1772.42       175.57 o                         
  -9  18   1       9718.72      11177.98       345.55 o                         
  -8  18   1       1581.18       2221.78       144.11 o                         
  -7  18   1       1377.43       1232.30       126.22 o                         
  -6  18   1       7308.55       8266.17       204.70 o                         
  -5  18   1        219.01        236.53        81.92 o                         
  -4  18   1        480.68        332.86        79.92 o                         
  -3  18   1        330.51        214.02        77.92 o                         
  -2  18   1        153.46        183.63        98.15 o                         
  -1  18   1         11.55         82.09        66.48 o                         
   0  18   1        507.45        421.03        69.30 o                         
   1  18   1        962.85        560.95        74.74 o                         
   2  18   1        212.16         16.62        76.53 o                         
   3  18   1        685.16        728.04        93.67 o                         
   4  18   1       1938.33       1612.31       135.96 o                         
   5  18   1        316.81        412.55        86.61 o                         
   6  18   1       7089.95       5624.43       192.26 o                         
   7  18   1         24.33         85.88        93.08 o                         
   8  18   1       1467.95       1764.23       136.47 o                         
   9  18   1         60.59        197.88       105.42 o                         
  10  18   1        606.12        836.12       132.69 o                         
  11  18   1         67.66         94.54       106.40 o                         
  12  18   1         29.11        111.06       112.43 o                         
  13  18   1          1.19        252.11       145.76 o                         
  14  18   1         93.73        136.99       130.12 o                         
  15  18   1        157.60        313.44       137.57 o                         
  16  18   1         22.48        139.22       153.63 o                         
  17  18   1         34.65         76.85       160.50 o                         
  18  18   1         38.72        117.72       173.82 o                         
  19  18   1        259.41        646.71       215.71 o                         
  20  18   1        378.07        678.22       617.92 o                         
 -20  19   1         27.61        197.75       209.66 o                         
 -19  19   1        121.68        333.29       259.56 o                         
 -18  19   1         82.50        152.02       172.95 o                         
 -17  19   1        167.75         21.96       164.73 o                         
 -16  19   1          4.60        142.52       147.42 o                         
 -15  19   1        189.16        241.96       137.51 o                         
 -14  19   1          3.98         48.42       129.90 o                         
 -13  19   1          4.28         68.31       117.27 o                         
 -12  19   1        406.95        303.99       115.00 o                         
 -11  19   1        108.76         68.03       104.40 o                         
 -10  19   1          0.19         79.88       102.64 o                         
  -9  19   1        327.28        396.55       141.03 o                         
  -8  19   1        209.07        406.45        99.51 o                         
  -7  19   1        204.46        163.72        90.33 o                         
  -6  19   1        432.22        411.60        91.13 o                         
  -5  19   1       1237.25       1575.84       131.19 o                         
  -4  19   1        360.26        475.72        91.58 o                         
  -3  19   1        113.30         19.50        81.62 o                         
  -2  19   1        337.79        418.94        76.44 o                         
  -1  19   1         92.77         80.24        72.24 o                         
   0  19   1          5.50         24.77        71.40 o                         
   1  19   1       1106.25        980.75        89.80 o                         
   2  19   1          1.91         53.56        76.62 o                         
   3  19   1       1048.87       1036.97       110.07 o                         
   4  19   1       3560.99       3483.76       189.08 o                         
   5  19   1       1588.43       1843.26       148.14 o                         
   6  19   1        468.45        135.84        97.24 o                         
   7  19   1        267.72        456.78       101.17 o                         
   8  19   1        626.18        616.50       117.53 o                         
   9  19   1        922.48       1148.03       178.62 o                         
  10  19   1       8940.51       8960.17       252.33 o                         
  11  19   1       2286.39       2304.27       188.61 o                         
  12  19   1       1176.02       1430.08       194.67 o                         
  13  19   1          4.49        132.20       128.96 o                         
  14  19   1        540.28        800.31       215.66 o                         
  15  19   1        617.93        513.90       153.50 o                         
  16  19   1         10.34        174.52       159.32 o                         
  17  19   1        260.62        374.21       176.13 o                         
  18  19   1        281.72        482.98       200.36 o                         
  19  19   1          0.14        337.20       234.92 o                         
 -19  20   1         67.96          0.00       192.78 o                         
 -18  20   1          0.38          0.00       178.01 o                         
 -17  20   1        175.91        244.05       256.96 o                         
 -16  20   1          8.53        193.34       161.11 o                         
 -15  20   1         18.07         55.20       141.10 o                         
 -14  20   1        131.95        152.87       186.99 o                         
 -13  20   1         24.04         86.44       127.88 o                         
 -12  20   1        799.97       1008.71       132.55 o                         
 -11  20   1       1055.15        949.18       215.30 o                         
 -10  20   1        476.10        712.67       122.04 o                         
  -9  20   1         63.05        220.10       108.27 o                         
  -8  20   1       1818.89       2291.37       275.17 o                         
  -7  20   1       1180.73       1302.78       189.78 o                         
  -6  20   1       1299.47       1576.13       167.04 o                         
  -5  20   1       5429.82       4522.47       295.24 o                         
  -4  20   1        175.41        114.10        89.38 o                         
  -3  20   1        905.43        940.08       114.78 o                         
  -2  20   1        813.44        755.51        97.38 o                         
  -1  20   1        631.49        612.78        91.02 o                         
   0  20   1        514.69        412.60        90.31 o                         
   1  20   1        453.31        449.64        89.12 o                         
   2  20   1        812.90        809.89       106.58 o                         
   3  20   1        265.64        329.09       101.92 o                         
   4  20   1       2368.64       2418.63       167.53 o                         
   5  20   1         23.65         50.20       101.81 o                         
   6  20   1          1.01          5.79        97.29 o                         
   7  20   1        839.04        555.16       118.28 o                         
   8  20   1         59.57        138.81       140.81 o                         
   9  20   1        198.04        195.65       198.17 o                         
  10  20   1       3173.93       2621.69       202.23 o                         
  11  20   1        980.64       1023.31       207.12 o                         
  12  20   1         63.02        225.10       134.91 o                         
  13  20   1          0.84         24.39       136.76 o                         
  14  20   1        829.97       1195.08       233.16 o                         
  15  20   1        260.43        505.47       162.65 o                         
  16  20   1          3.78        397.00       169.65 o                         
  17  20   1         14.18        291.43       185.27 o                         
  18  20   1        105.53        207.25       202.74 o                         
 -18  21   1        597.90        833.63       208.63 o                         
 -17  21   1        510.13        746.67       290.33 o                         
 -16  21   1        732.57        734.80       175.70 o                         
 -15  21   1        817.08       1213.27       172.85 o                         
 -14  21   1        167.06        345.22       150.66 o                         
 -13  21   1         86.19        404.74       155.12 o                         
 -12  21   1       1198.41       1228.56       232.19 o                         
 -11  21   1        400.77        496.11       231.25 o                         
 -10  21   1        167.25        160.65       120.23 o                         
  -9  21   1         48.80        147.79       115.81 o                         
  -8  21   1        280.63        354.53       113.53 o                         
  -7  21   1        541.97        744.16       115.40 o                         
  -6  21   1       1575.29       1785.63       166.47 o                         
  -5  21   1       5779.43       5492.00       291.69 o                         
  -4  21   1        116.26        108.58       100.03 o                         
  -3  21   1       1905.74       1833.10       225.95 o                         
  -2  21   1       2575.14       2697.63       149.86 o                         
  -1  21   1       1632.34       1205.34       107.70 o                         
   0  21   1        687.09        734.93        98.21 o                         
   1  21   1        268.51        122.48        87.50 o                         
   2  21   1         71.00        187.85        91.30 o                         
   3  21   1        397.66        446.36       115.78 o                         
   4  21   1       1020.95        785.13       127.85 o                         
   5  21   1         92.24        113.19       111.81 o                         
   6  21   1         21.44          2.07       110.41 o                         
   7  21   1         10.11        110.27       116.40 o                         
   8  21   1         44.68        117.40       125.50 o                         
   9  21   1         79.53        133.01       147.50 o                         
  10  21   1        572.91        829.64       183.82 o                         
  11  21   1         91.89        101.87       139.91 o                         
  12  21   1        210.24        382.76       145.47 o                         
  13  21   1        844.20        788.10       222.05 o                         
  14  21   1        283.04        313.57       179.64 o                         
  15  21   1        885.36       1251.65       185.23 o                         
  16  21   1        814.08       1167.55       196.05 o                         
  17  21   1        604.54        778.78       206.51 o                         
  18  21   1        205.23        599.78       257.65 o                         
 -17  22   1          6.79        258.19       298.06 o                         
 -16  22   1        145.58        514.01       190.76 o                         
 -15  22   1         14.55         17.05       169.69 o                         
 -14  22   1        178.46        105.71       162.39 o                         
 -13  22   1         20.43        139.99       148.36 o                         
 -12  22   1          0.17        180.26       140.03 o                         
 -11  22   1         95.15         75.19       133.32 o                         
 -10  22   1        152.20        141.02       131.93 o                         
  -9  22   1       1255.86       1712.29       229.71 o                         
  -8  22   1        218.78         78.44       117.95 o                         
  -7  22   1        214.01        137.04       116.38 o                         
  -6  22   1        246.14        236.48       112.45 o                         
  -5  22   1         66.39         63.34       108.91 o                         
  -4  22   1         83.63        241.14       190.58 o                         
  -3  22   1        396.01        585.06       106.64 o                         
  -2  22   1          0.82        111.28        97.65 o                         
  -1  22   1          0.94          6.89        96.33 o                         
   0  22   1          1.47        106.59       101.03 o                         
   1  22   1         12.71         34.59        97.28 o                         
   2  22   1        143.61         63.25       100.86 o                         
   3  22   1         15.29         65.08       104.38 o                         
   4  22   1       1581.50       1173.81       147.61 o                         
   5  22   1        441.66        673.60       127.72 o                         
   6  22   1        389.09        432.99       198.42 o                         
   7  22   1        955.08        839.47       185.41 o                         
   8  22   1         31.95         85.32       126.24 o                         
   9  22   1         22.83         74.15       135.04 o                         
  10  22   1        286.57        405.42       170.82 o                         
  11  22   1         21.12         93.06       149.62 o                         
  12  22   1         17.33         41.44       159.11 o                         
  13  22   1        864.85        690.98       215.99 o                         
  14  22   1          0.10        168.39       172.39 o                         
  15  22   1         51.88        148.53       178.69 o                         
  16  22   1         27.80        496.12       198.68 o                         
  17  22   1        113.28        284.91       212.84 o                         
 -16  23   1        801.99       1282.49       219.54 o                         
 -15  23   1        696.90        874.82       217.19 o                         
 -14  23   1       1122.18       1165.03       213.45 o                         
 -13  23   1         36.26        385.82       167.38 o                         
 -12  23   1         14.45        200.81       155.18 o                         
 -11  23   1        496.08        302.15       146.00 o                         
 -10  23   1        244.07        337.45       144.65 o                         
  -9  23   1         22.81          3.11       131.40 o                         
  -8  23   1         74.77        101.07       132.01 o                         
  -7  23   1        359.43        309.89       123.29 o                         
  -6  23   1        906.45        875.47       189.13 o                         
  -5  23   1       2733.18       2134.83       197.75 o                         
  -4  23   1        448.50        331.15       127.45 o                         
  -3  23   1       1307.41        962.55       117.20 o                         
  -2  23   1       1670.27       1792.52       136.58 o                         
  -1  23   1       1217.06       1536.46       197.23 o                         
   0  23   1        721.50        660.57       197.23 o                         
   1  23   1        146.71        279.17       111.42 o                         
   2  23   1        383.55        381.99       115.77 o                         
   3  23   1          2.41        107.53       114.52 o                         
   4  23   1       1230.14        964.80       150.78 o                         
   5  23   1         45.20        133.75       135.33 o                         
   6  23   1        310.78        246.10       141.25 o                         
   7  23   1        253.83        350.83       142.67 o                         
   8  23   1        381.30        329.62       150.74 o                         
   9  23   1        178.79        108.60       143.14 o                         
  10  23   1         24.78        112.54       151.47 o                         
  11  23   1        139.04         58.24       162.43 o                         
  12  23   1       1073.31       1470.17       189.25 o                         
  13  23   1         91.49          3.11       170.76 o                         
  14  23   1       1315.92       1398.48       204.18 o                         
  15  23   1        170.61        128.42       195.51 o                         
  16  23   1        248.24        542.02       223.76 o                         
 -15  24   1        714.63       1000.59       325.85 o                         
 -14  24   1        331.21        677.27       296.10 o                         
 -13  24   1       1052.29       1392.14       586.83 o                         
 -12  24   1        395.76        951.49       273.85 o                         
 -11  24   1         21.01         38.98       158.96 o                         
 -10  24   1        550.50        673.28       254.30 o                         
  -9  24   1        198.69        299.38       153.19 o                         
  -8  24   1        239.67        331.33       149.51 o                         
  -7  24   1        732.81        825.94       196.14 o                         
  -6  24   1        227.37        206.89       232.70 o                         
  -5  24   1        108.37         41.25       127.90 o                         
  -4  24   1       4250.64       3799.91       245.02 o                         
  -3  24   1         26.50         32.46       153.13 o                         
  -2  24   1        320.43        302.29       147.66 o                         
  -1  24   1         53.72        264.98       150.96 o                         
   0  24   1         15.85          4.76       140.79 o                         
   1  24   1         34.02         63.36       145.65 o                         
   2  24   1       1188.15       1303.77       164.25 o                         
   3  24   1          1.55         61.08       144.94 o                         
   4  24   1        384.28        649.72       158.06 o                         
   5  24   1        524.25        295.87       148.64 o                         
   6  24   1        632.71        424.05       160.33 o                         
   7  24   1        302.33        412.20       151.13 o                         
   8  24   1       1496.17       2156.26       255.26 o                         
   9  24   1        963.16       1017.28       172.93 o                         
  10  24   1        187.29        162.81       177.97 o                         
  11  24   1       1040.61        754.48       182.92 o                         
  12  24   1         30.25         34.80       179.69 o                         
  13  24   1          3.80        166.41       284.73 o                         
  14  24   1        492.61        766.81       199.69 o                         
  15  24   1         62.08         18.66       208.81 o                         
 -14  25   1         20.62        548.96       328.65 o                         
 -13  25   1        885.92        988.92       315.84 o                         
 -12  25   1        671.08        981.34       299.05 o                         
 -11  25   1        340.48        408.01       275.32 o                         
 -10  25   1          0.03        119.17       263.94 o                         
  -9  25   1          2.07        131.76       235.23 o                         
  -8  25   1        182.75        545.73       480.35 o                         
  -7  25   1       1091.38        881.32       235.87 o                         
  -6  25   1         26.83        395.02       265.05 o                         
  -5  25   1        256.18        272.81       178.97 o                         
  -4  25   1       2198.35       2512.05       218.49 o                         
  -3  25   1         92.20         69.39       169.02 o                         
  -2  25   1        266.92        482.33       169.76 o                         
  -1  25   1         18.75         10.25       165.95 o                         
   0  25   1          0.87        116.07       158.30 o                         
   1  25   1         99.26        103.08       159.90 o                         
   2  25   1         79.78        244.51       164.50 o                         
   3  25   1        134.54         46.11       159.15 o                         
   4  25   1        110.46        100.80       160.46 o                         
   5  25   1        126.13         83.09       159.74 o                         
   6  25   1         58.71        207.67       164.20 o                         
   7  25   1          7.56        322.85       180.75 o                         
   8  25   1         34.16         64.17       166.80 o                         
   9  25   1         59.45        301.60       172.20 o                         
  10  25   1          4.14         20.11       176.80 o                         
  11  25   1        120.10         71.40       182.13 o                         
  12  25   1          3.03         88.30       197.51 o                         
  13  25   1        234.44        230.37       242.63 o                         
  14  25   1          0.09        109.37       207.12 o                         
 -13  26   1        426.55        363.00       324.22 o                         
 -12  26   1        363.02        834.28       317.38 o                         
 -11  26   1         12.62         93.91       290.36 o                         
 -10  26   1         36.47          0.00       285.91 o                         
  -9  26   1        531.16        860.55       277.46 o                         
  -8  26   1        233.37        680.38       380.08 o                         
  -7  26   1        205.00        393.50       256.03 o                         
  -6  26   1        858.32       1065.10       244.70 o                         
  -5  26   1        368.33        511.07       205.90 o                         
  -4  26   1        980.26       1147.25       226.80 o                         
  -3  26   1         15.81        124.96       182.46 o                         
  -2  26   1         53.19        289.27       182.23 o                         
  -1  26   1         22.47        234.23       192.24 o                         
   0  26   1          0.24         87.50       180.88 o                         
   1  26   1          0.69        148.23       173.05 o                         
   2  26   1         69.09        152.75       174.61 o                         
   3  26   1       2115.01       1811.79       204.59 o                         
   4  26   1          2.24         79.84       177.73 o                         
   5  26   1        823.68        634.41       196.07 o                         
   6  26   1         78.12        156.04       177.59 o                         
   7  26   1        339.46        583.01       261.95 o                         
   8  26   1        286.79        204.84       189.68 o                         
   9  26   1        307.40         70.14       188.29 o                         
  10  26   1        180.86        196.98       198.70 o                         
  11  26   1        267.02        560.88       224.68 o                         
  12  26   1          4.67        144.42       314.01 o                         
 -11  27   1        126.36        176.15       311.79 o                         
 -10  27   1         25.83         18.10       305.88 o                         
  -9  27   1         62.69        197.41       289.05 o                         
  -8  27   1          6.08        593.03       291.05 o                         
  -7  27   1         15.68         26.84       277.33 o                         
  -6  27   1         80.79        288.40       261.77 o                         
  -5  27   1        108.99        342.62       260.26 o                         
  -4  27   1        949.36        639.02       639.69 o                         
  -3  27   1          7.93          0.00       248.32 o                         
  -2  27   1        117.06        229.36       257.47 o                         
  -1  27   1        420.81        875.13       282.59 o                         
   0  27   1         16.09         97.58       265.84 o                         
   1  27   1        322.98        537.40       250.61 o                         
   2  27   1        267.98         54.90       256.45 o                         
   3  27   1          0.96        246.64       260.45 o                         
   4  27   1       1478.00        925.87       277.47 o                         
   5  27   1        105.78          0.00       260.51 o                         
   6  27   1         14.48        150.70       275.98 o                         
   7  27   1         10.93        101.24       280.83 o                         
   8  27   1          0.22         98.50       288.79 o                         
   9  27   1         27.46        306.50       324.90 o                         
  10  27   1         61.14        145.89       310.50 o                         
  11  27   1         71.07        223.95       331.30 o                         
 -10  28   1         33.44        182.14       326.76 o                         
  -9  28   1         91.44        599.74       322.73 o                         
  -8  28   1         10.65        254.44       316.23 o                         
  -7  28   1        438.28        559.87       327.01 o                         
  -6  28   1         63.49        501.32       296.05 o                         
  -5  28   1        576.30       1320.08       308.83 o                         
  -4  28   1         72.96         10.88       280.81 o                         
  -3  28   1          9.59          3.11       273.47 o                         
  -2  28   1          2.47        195.47       281.75 o                         
  -1  28   1        230.50        595.57       280.29 o                         
   0  28   1          0.73          0.00       271.45 o                         
   1  28   1         17.63         33.93       282.47 o                         
   2  28   1        192.57        349.60       287.99 o                         
   3  28   1         60.90        127.86       286.59 o                         
   4  28   1        271.93        325.80       282.64 o                         
   5  28   1        250.58          1.55       286.79 o                         
   6  28   1         44.28        294.29       300.08 o                         
   7  28   1          8.44        200.27       313.22 o                         
   8  28   1         87.43        227.87       323.10 o                         
   9  28   1        120.06        612.56       345.73 o                         
  -7  29   1         44.63        155.23       334.00 o                         
  -6  29   1        522.23       1409.65       353.87 o                         
  -5  29   1        207.45        464.02       464.80 o                         
  -4  29   1          1.91        105.53       312.73 o                         
  -3  29   1        545.53        508.33       433.71 o                         
  -2  29   1        160.84         38.28       303.81 o                         
  -1  29   1         11.16        167.69       308.90 o                         
   0  29   1        636.47        993.84       327.95 o                         
   1  29   1        118.21        241.34       317.12 o                         
   2  29   1         61.69        321.79       303.38 o                         
   3  29   1        740.47        285.76       326.15 o                         
   4  29   1         55.84          0.00       469.47 o                         
   5  29   1        271.91        336.63       338.89 o                         
   6  29   1         53.37        243.95       325.60 o                         
   7  29   1          3.63        255.89       332.80 o                         
  -4  30   1         29.69        222.82       336.88 o                         
  -3  30   1        142.85       1108.38       511.44 o                         
  -2  30   1         14.87          0.00       328.58 o                         
  -1  30   1         19.39         38.72       331.83 o                         
   0  30   1         65.09        373.28       387.85 o                         
   1  30   1        190.83        223.79       346.64 o                         
   2  30   1         97.10        259.43       344.01 o                         
   3  30   1        500.98        154.07       339.04 o                         
 -25   0   2         12.77        159.49       172.42 o                         
 -24   0   2          5.52         97.60       162.08 o                         
 -23   0   2        868.12        623.77       133.86 o                         
 -22   0   2       4790.11       3469.08       318.19 o                         
 -21   0   2       5294.10       3991.13       329.56 o                         
 -20   0   2       5934.30       5696.45       206.29 o                         
 -19   0   2      11582.85      12881.86       281.40 o                         
 -18   0   2       2553.02       3042.65       157.81 o                         
 -17   0   2      16767.21      16919.43       347.72 o                         
 -16   0   2       3259.81       3668.37       152.52 o                         
 -15   0   2       5767.24       4901.42       223.85 o                         
 -14   0   2        749.59       1478.08       126.59 o                         
 -13   0   2        611.01        324.97       197.42 o                         
 -12   0   2       1087.72       1299.43       137.58 o                         
 -11   0   2       2959.18       2718.21       119.96 o                         
 -10   0   2       1906.79       1959.81       142.24 o                         
  -9   0   2       6640.47       7226.74       165.77 o                         
  -8   0   2       9664.68       8703.09       186.35 o                         
  -7   0   2       1686.39       1553.72        70.96 o                         
  -6   0   2       3970.48       4451.93       106.05 o                         
  -5   0   2       2790.46       3259.56        54.35 o                         
  -4   0   2       1166.50        790.86        51.19 o                         
  -3   0   2         22.77         29.54        51.57 o                         
  -2   0   2      23761.04      19460.13       351.15 o                         
  -1   0   2      11207.89       7403.92        24.11 o                         
   0   0   2       5766.64       5647.44        85.41 o                         
   1   0   2       1464.19       4328.41       490.45 o                         
   2   0   2        154.77         22.98        24.64 o                         
   3   0   2        112.94        325.65        30.54 o                         
   4   0   2       2101.22       3859.63       104.94 o                         
   5   0   2       5658.06       7107.29       230.07 o                         
   6   0   2       9607.21       9074.79       155.98 o                         
   7   0   2      15302.01      13503.42       174.79 o                         
   8   0   2      17257.68      13895.30       182.73 o                         
   9   0   2       3451.62       2300.37        66.80 o                         
  10   0   2        611.33       1010.71        64.40 o                         
  11   0   2       6416.75       6414.50       126.02 o                         
  12   0   2       7012.17       6011.98       124.27 o                         
  13   0   2      14628.92      15851.95       263.95 o                         
  14   0   2       9004.71      10339.92       204.95 o                         
  15   0   2        407.55        469.04        72.85 o                         
  16   0   2       2015.71       1918.01       124.71 o                         
  17   0   2       2353.88       2233.64       204.51 o                         
  18   0   2       7500.01       7546.43       214.93 o                         
  19   0   2        346.50        609.97       104.20 o                         
  20   0   2         79.79          6.36       113.45 o                         
  21   0   2        463.02        354.43       178.77 o                         
  22   0   2         79.58        258.05       181.88 o                         
  23   0   2         75.49         43.53       200.53 o                         
  24   0   2        478.49        643.57       231.62 o                         
 -25   1   2        159.76         33.86       124.92 o                         
 -24   1   2        362.74        247.17       112.24 o                         
 -23   1   2         68.10        201.83       102.29 o                         
 -22   1   2         96.36         81.70        86.67 o                         
 -21   1   2       1133.14        718.44       116.79 o                         
 -20   1   2        256.91        151.86        84.28 o                         
 -19   1   2         68.77        177.21        61.18 o                         
 -18   1   2        232.89        113.59        55.26 o                         
 -17   1   2       1898.45       1460.29       102.75 o                         
 -16   1   2         13.42         46.85        48.17 o                         
 -15   1   2         44.43         20.93        44.74 o                         
 -14   1   2          2.96         22.91        40.69 o                         
 -13   1   2       6158.41       6635.62       439.11 o                         
 -12   1   2       1151.92       1029.37        77.05 o                         
 -11   1   2         30.91         10.85        33.33 o                         
 -10   1   2       3485.75       3883.15        98.98 o                         
  -9   1   2       5287.60       6965.69       131.45 o                         
  -8   1   2       1271.63       1875.76        68.97 o                         
  -7   1   2         17.56        296.75        36.75 o                         
  -6   1   2       1127.58       1888.22        52.82 o                         
  -5   1   2       1937.98       2429.42        32.48 o                         
  -4   1   2        864.68        918.09        30.20 o                         
  -3   1   2       1422.13       1151.48        37.84 o                         
  -2   1   2      18169.79      24500.91       157.93 o                         
  -1   1   2        743.25       2161.54       190.72 o                         
   0   1   2       2362.32        808.70        10.61 o                         
   1   1   2       5209.48       5954.29        84.80 o                         
   2   1   2      17634.69      23983.37       232.89 o                         
   3   1   2       3695.95       6116.13        97.22 o                         
   4   1   2       1434.43       3020.10        58.67 o                         
   5   1   2        332.64        170.41        28.08 o                         
   6   1   2       3463.92       2599.48        60.78 o                         
   7   1   2         91.82        152.21        19.50 o                         
   8   1   2          3.94         30.16        22.23 o                         
   9   1   2        797.24        900.10        50.78 o                         
  10   1   2         50.53          8.56        26.74 o                         
  11   1   2       1943.00       2402.76        62.90 o                         
  12   1   2       2232.89       2771.71        66.69 o                         
  13   1   2        542.76        539.78        40.14 o                         
  14   1   2       1033.47       1080.92        56.40 o                         
  15   1   2       1229.30       1507.39        86.70 o                         
  16   1   2       1526.08       1426.48        78.62 o                         
  17   1   2        377.82        473.45        58.63 o                         
  18   1   2        704.30        677.19        67.88 o                         
  19   1   2         37.05         83.21        64.40 o                         
  20   1   2         31.51        179.33       112.86 o                         
  21   1   2        202.52        114.35       116.59 o                         
  22   1   2        440.90        318.11       131.85 o                         
  23   1   2        328.49        383.65       151.58 o                         
  24   1   2         88.94        159.87       159.20 o                         
 -25   2   2          0.21         80.96       125.49 o                         
 -24   2   2          2.97         94.37       105.68 o                         
 -23   2   2        270.42        267.86        95.43 o                         
 -22   2   2       1268.81       1319.86       118.76 o                         
 -21   2   2       1742.09       1924.17       107.38 o                         
 -20   2   2       4057.11       3823.80       181.14 o                         
 -19   2   2       3660.90       3525.09       237.45 o                         
 -18   2   2       1604.41       1842.34       106.67 o                         
 -17   2   2       1877.21       2306.54       180.75 o                         
 -16   2   2       7108.69       7762.77       157.39 o                         
 -15   2   2        124.52        134.88        44.77 o                         
 -14   2   2        131.79         57.41        42.34 o                         
 -13   2   2       1641.76       1722.03        84.37 o                         
 -12   2   2       1680.02       1525.91        70.56 o                         
 -11   2   2        178.31        505.63        54.29 o                         
 -10   2   2       6567.46       6589.42       120.98 o                         
  -9   2   2      19904.34      20691.17       251.58 o                         
  -8   2   2       1235.74        818.48        46.35 o                         
  -7   2   2      17762.06      18613.66       261.54 o                         
  -6   2   2       1780.86       1820.97        56.69 o                         
  -5   2   2       2148.43       2825.86        38.12 o                         
  -4   2   2      21697.45      27170.08       229.52 o                         
  -3   2   2      26041.64      24357.13       125.36 o                         
  -2   2   2       6285.50       2645.06        55.67 o                         
  -1   2   2       1158.66       6327.13       142.58 o                         
   0   2   2     151386.14     187693.36      1267.56 o                         
   1   2   2      79538.37      94213.09       732.19 o                         
   2   2   2       3204.90        754.16        22.71 o                         
   3   2   2       9885.50       5653.63        78.96 o                         
   4   2   2      15530.24      23212.70       234.97 o                         
   5   2   2       9979.54       8270.57        78.70 o                         
   6   2   2      14518.54      14752.66       133.77 o                         
   7   2   2       1534.89       1240.30        34.35 o                         
   8   2   2          5.60         26.07        22.32 o                         
   9   2   2        180.15        171.85        28.20 o                         
  10   2   2        123.55         87.65        31.40 o                         
  11   2   2       2921.47       2474.92        74.31 o                         
  12   2   2       2829.23       2214.67        88.54 o                         
  13   2   2      10936.94      10248.46       151.39 o                         
  14   2   2       3631.49       3367.80        86.86 o                         
  15   2   2         63.91        100.06        42.00 o                         
  16   2   2       1956.07       1924.78        85.18 o                         
  17   2   2         11.50         76.76        52.27 o                         
  18   2   2       3844.35       3922.45       121.02 o                         
  19   2   2        243.37        564.11        70.71 o                         
  20   2   2          1.72        213.20       113.27 o                         
  21   2   2          6.86          6.22       115.93 o                         
  22   2   2        197.82        154.09       130.79 o                         
  23   2   2        111.75         51.70       146.18 o                         
  24   2   2        260.66        159.21       163.77 o                         
 -25   3   2        473.23        259.34       121.09 o                         
 -24   3   2        956.97       1009.62       116.30 o                         
 -23   3   2       1459.57       1739.73       195.27 o                         
 -22   3   2       1769.04       2338.04       183.28 o                         
 -21   3   2       2113.29       2723.45       183.89 o                         
 -20   3   2       4286.92       4337.52       177.90 o                         
 -19   3   2          5.37        113.23        81.90 o                         
 -18   3   2       4307.73       4556.01       164.60 o                         
 -17   3   2         26.15         34.86        56.94 o                         
 -16   3   2       6249.38       5486.30       130.77 o                         
 -15   3   2         11.97         41.29        53.09 o                         
 -14   3   2       9446.97       9191.86       173.02 o                         
 -13   3   2       4488.96       5108.36       195.50 o                         
 -12   3   2       3332.63       4164.03       102.37 o                         
 -11   3   2       7645.30       9360.25       144.46 o                         
 -10   3   2       2509.28       2316.98        64.68 o                         
  -9   3   2      12763.24      14150.26       158.11 o                         
  -8   3   2       7708.81       7781.14        83.97 o                         
  -7   3   2        287.97        118.07        34.34 o                         
  -6   3   2         25.83         15.99        16.01 o                         
  -5   3   2         29.38          2.39        13.18 o                         
  -4   3   2       3521.40       3076.95        40.88 o                         
  -3   3   2        660.63        849.90        21.70 o                         
  -2   3   2         44.92         58.23        13.80 o                         
  -1   3   2       2643.48       1848.38        50.72 o                         
   0   3   2       6649.94       8981.84        69.15 o                         
   1   3   2       3351.55       3410.38        26.50 o                         
   2   3   2       2265.02       1218.94        15.82 o                         
   3   3   2       4593.41       5817.60        78.33 o                         
   4   3   2       1090.21       1481.78        42.50 o                         
   5   3   2         19.08         11.20        17.09 o                         
   6   3   2        192.02        198.74        22.55 o                         
   7   3   2       6501.99       6307.57        68.46 o                         
   8   3   2        559.32        848.88        45.58 o                         
   9   3   2       9405.90      11739.15       155.15 o                         
  10   3   2       7523.62       8592.66       123.11 o                         
  11   3   2       6856.75       6866.35       115.70 o                         
  12   3   2       8683.98       8893.82       140.96 o                         
  13   3   2       4639.37       4388.09       102.73 o                         
  14   3   2       3048.73       2995.03       106.72 o                         
  15   3   2        489.58        573.17        49.36 o                         
  16   3   2        217.62        243.66        49.23 o                         
  17   3   2       2839.76       2908.58       100.79 o                         
  18   3   2        180.64        161.11        58.44 o                         
  19   3   2       2181.05       2245.81       121.08 o                         
  20   3   2       1795.68       2163.65       182.78 o                         
  21   3   2       1571.99       1593.11       272.82 o                         
  22   3   2       2105.69       1987.93       203.48 o                         
  23   3   2        699.27        609.42       155.40 o                         
  24   3   2       1275.72       1315.82       179.70 o                         
 -25   4   2         15.13        205.42       122.35 o                         
 -24   4   2         45.32         76.80       108.03 o                         
 -23   4   2         24.15        265.47       158.99 o                         
 -22   4   2         63.60         71.42       102.63 o                         
 -21   4   2        177.17        202.94       215.65 o                         
 -20   4   2          4.02        138.17       118.70 o                         
 -19   4   2        108.52        231.27        74.19 o                         
 -18   4   2        486.13        463.58        73.36 o                         
 -17   4   2        646.95        716.06        92.67 o                         
 -16   4   2        205.29        113.52        53.57 o                         
 -15   4   2          1.15          9.58        49.07 o                         
 -14   4   2        355.62        225.68        54.02 o                         
 -13   4   2        125.73        137.63        42.06 o                         
 -12   4   2        274.90        472.01        59.33 o                         
 -11   4   2       1524.88        926.98        52.62 o                         
 -10   4   2       5893.03       5146.07        90.88 o                         
  -9   4   2       2716.37       4363.45        80.31 o                         
  -8   4   2        962.35       1106.29        45.34 o                         
  -7   4   2      11105.54      11653.78       144.86 o                         
  -6   4   2        861.65        554.34        32.20 o                         
  -5   4   2       2007.53       3108.48        49.39 o                         
  -4   4   2       3450.94       2739.38        37.74 o                         
  -3   4   2      11538.27      16479.54       149.58 o                         
  -2   4   2      10808.41       6818.38        65.50 o                         
  -1   4   2      23181.26      16007.37       107.28 o                         
   0   4   2         93.67         84.64        38.23 o                         
   1   4   2        602.49        310.89        13.54 o                         
   2   4   2        699.91       1027.56        15.60 o                         
   3   4   2      35353.48      35959.33       332.94 o                         
   4   4   2      30391.24      28561.86       243.23 o                         
   5   4   2       9198.67       6964.73        84.82 o                         
   6   4   2          4.39         16.69        18.15 o                         
   7   4   2        263.16        155.30        35.90 o                         
   8   4   2        237.03        843.29        46.86 o                         
   9   4   2       1035.76       1648.38        63.12 o                         
  10   4   2        612.69        769.92        55.34 o                         
  11   4   2         80.49         76.71        34.24 o                         
  12   4   2          0.23         14.76        36.29 o                         
  13   4   2        135.25        275.11        46.36 o                         
  14   4   2         79.52         38.90        45.15 o                         
  15   4   2        133.05        137.76        52.33 o                         
  16   4   2        915.03        642.64       124.72 o                         
  17   4   2         18.76         34.51        54.14 o                         
  18   4   2       1206.26       1456.82        73.97 o                         
  19   4   2        148.05        252.39        70.65 o                         
  20   4   2         12.57         40.36        90.46 o                         
  21   4   2          1.51         13.80       102.10 o                         
  22   4   2          0.48         14.02       131.35 o                         
  23   4   2          5.53        122.07       149.80 o                         
  24   4   2        629.30        548.04       171.21 o                         
 -25   5   2        634.70        739.41       129.19 o                         
 -24   5   2        284.89       1080.55       183.37 o                         
 -23   5   2        802.71        972.50       128.90 o                         
 -22   5   2       1310.71       1191.22       124.74 o                         
 -21   5   2         75.03          0.00        96.44 o                         
 -20   5   2         10.82         56.17        81.99 o                         
 -19   5   2        672.35        507.12       112.86 o                         
 -18   5   2        129.10        141.47        67.41 o                         
 -17   5   2         26.78         17.89        78.29 o                         
 -16   5   2         14.71         46.13        55.41 o                         
 -15   5   2       5498.56       5326.73       136.05 o                         
 -14   5   2       7458.38       7920.91       156.73 o                         
 -13   5   2       2400.56       2428.99        88.94 o                         
 -12   5   2       1236.29       1556.56        81.81 o                         
 -11   5   2       3251.29       3344.61        96.95 o                         
 -10   5   2        276.96         67.59        31.11 o                         
  -9   5   2      13220.32      14105.75       177.84 o                         
  -8   5   2       7178.32       7851.14       115.67 o                         
  -7   5   2        740.75        563.55        33.53 o                         
  -6   5   2       4590.33       5986.39        88.10 o                         
  -5   5   2       3610.38       5075.58        77.16 o                         
  -4   5   2      30379.12      33943.32       279.63 o                         
  -3   5   2      57301.36      65657.51       622.25 o                         
  -2   5   2      14779.99      15299.67       186.23 o                         
  -1   5   2      62844.77      72909.95       627.11 o                         
   0   5   2       2947.28       7307.27        69.25 o                         
   1   5   2      34576.55      35820.24       329.32 o                         
   2   5   2      11448.21      12289.13        81.26 o                         
   3   5   2      85742.95      94438.48       663.86 o                         
   4   5   2          1.51        438.54        20.96 o                         
   5   5   2         63.74        204.86        18.66 o                         
   6   5   2      12771.41      14366.18       178.78 o                         
   7   5   2       1497.60       3273.44        61.18 o                         
   8   5   2       1185.29       1376.84        52.96 o                         
   9   5   2       1511.22       1843.95        66.22 o                         
  10   5   2        605.51        935.91        55.80 o                         
  11   5   2       3444.49       3573.38        85.98 o                         
  12   5   2       2983.07       2942.93        83.57 o                         
  13   5   2       1389.28       1536.90        76.58 o                         
  14   5   2        819.23        836.20        65.61 o                         
  15   5   2       3460.91       4062.82       115.40 o                         
  16   5   2        123.34        135.51        58.38 o                         
  17   5   2        529.32        544.79        71.38 o                         
  18   5   2        486.13        585.62        83.35 o                         
  19   5   2       1428.05       1415.62        90.43 o                         
  20   5   2       2380.37       2740.28       189.88 o                         
  21   5   2       1877.04       2711.28       187.93 o                         
  22   5   2        739.58       1178.66       243.28 o                         
  23   5   2        937.73        755.22       168.51 o                         
  24   5   2       1144.40        989.99       310.90 o                         
 -25   6   2        162.39        451.67       203.87 o                         
 -24   6   2        453.31        439.22       158.45 o                         
 -23   6   2          3.70         17.38       119.53 o                         
 -22   6   2        490.48       1210.12       354.43 o                         
 -21   6   2       2538.20       2842.30       208.85 o                         
 -20   6   2       1248.83       1451.31       126.07 o                         
 -19   6   2         12.15         19.72        74.31 o                         
 -18   6   2       2098.53       1642.14       123.50 o                         
 -17   6   2       2222.32       1981.13       131.04 o                         
 -16   6   2        282.01        111.08        60.81 o                         
 -15   6   2       1727.85       1891.01       116.90 o                         
 -14   6   2        299.18        213.35        82.68 o                         
 -13   6   2         43.90         17.23        43.66 o                         
 -12   6   2         20.30         32.50        41.02 o                         
 -11   6   2        980.77       1022.63        64.03 o                         
 -10   6   2       4267.15       4452.39        99.57 o                         
  -9   6   2       8019.17       9401.26       127.97 o                         
  -8   6   2        528.54        743.70        51.52 o                         
  -7   6   2       3583.00       3638.09        76.24 o                         
  -6   6   2       2754.97       3843.00        62.75 o                         
  -5   6   2       1289.41       1375.05        47.32 o                         
  -4   6   2        613.99        766.49        41.79 o                         
  -3   6   2       3007.86       3729.21        61.84 o                         
  -2   6   2       7196.71       7633.51       111.33 o                         
  -1   6   2       9814.86      10092.09       149.94 o                         
   0   6   2       1826.08       2338.48        45.94 o                         
   1   6   2       1981.17       1832.41        36.79 o                         
   2   6   2      10237.29      12841.64       114.98 o                         
   3   6   2       6215.81       7979.88        97.79 o                         
   4   6   2       4016.50       3856.48        52.77 o                         
   5   6   2        122.94         97.43        19.02 o                         
   6   6   2       3010.85       4062.00        71.59 o                         
   7   6   2        102.38         19.44        25.75 o                         
   8   6   2        652.91        919.91        56.70 o                         
   9   6   2        435.92        515.73        41.31 o                         
  10   6   2        587.25        670.12        53.33 o                         
  11   6   2       3072.62       3886.15        92.81 o                         
  12   6   2       2948.87       3277.62        89.91 o                         
  13   6   2       4343.21       3974.27       100.25 o                         
  14   6   2       3335.17       3109.53        99.38 o                         
  15   6   2         57.44         95.96        52.94 o                         
  16   6   2       1681.74       2123.08       103.12 o                         
  17   6   2       2183.88       2485.00       168.73 o                         
  18   6   2        319.53        306.03        99.62 o                         
  19   6   2       1793.09       1440.89       119.26 o                         
  20   6   2        134.85        193.03       107.42 o                         
  21   6   2        227.97        318.05       114.75 o                         
  22   6   2         61.26        250.28       143.02 o                         
  23   6   2         61.57          0.00       150.04 o                         
  24   6   2        261.66        274.76       185.77 o                         
 -25   7   2          0.62          1.55       205.00 o                         
 -24   7   2         13.13        155.26       186.82 o                         
 -23   7   2         24.70        567.85       317.20 o                         
 -22   7   2        101.44        475.24       280.04 o                         
 -21   7   2        440.30        353.19       111.52 o                         
 -20   7   2         72.47         13.09        84.69 o                         
 -19   7   2        274.70        300.58        82.59 o                         
 -18   7   2        342.46        327.21       130.81 o                         
 -17   7   2         81.79        157.43        73.60 o                         
 -16   7   2       1099.86        671.28        71.18 o                         
 -15   7   2        168.78        211.82        54.24 o                         
 -14   7   2       1505.61       1296.84        91.68 o                         
 -13   7   2       4309.06       4508.72       124.55 o                         
 -12   7   2        343.68        436.90        64.82 o                         
 -11   7   2         83.85        131.27        33.69 o                         
 -10   7   2       1020.80       1391.49        61.16 o                         
  -9   7   2        166.72        139.52        32.01 o                         
  -8   7   2       8815.49      10457.06       145.49 o                         
  -7   7   2      13198.65      16707.40       194.50 o                         
  -6   7   2      25302.32      28121.54       318.19 o                         
  -5   7   2        251.97        185.06        26.03 o                         
  -4   7   2       1879.98       1176.26        36.57 o                         
  -3   7   2       4143.97       4939.56       100.08 o                         
  -2   7   2      26373.08      26882.55       407.96 o                         
  -1   7   2      11628.35      13140.29       203.66 o                         
   0   7   2       8218.00      10577.49       156.35 o                         
   1   7   2        822.02       1345.13        38.53 o                         
   2   7   2       2651.30       2754.39        35.29 o                         
   3   7   2        163.19        148.70        30.19 o                         
   4   7   2       1270.34       1238.09        34.09 o                         
   5   7   2        109.51        309.17        28.21 o                         
   6   7   2       2663.70       2252.97        56.57 o                         
   7   7   2        209.87        327.33        29.36 o                         
   8   7   2         66.29         59.85        29.35 o                         
   9   7   2       1657.73       1515.87        61.74 o                         
  10   7   2        333.20        237.97        39.07 o                         
  11   7   2        365.72        391.74        47.54 o                         
  12   7   2          7.31         75.45        42.37 o                         
  13   7   2        339.09        262.29        49.90 o                         
  14   7   2         13.59         30.30        49.37 o                         
  15   7   2         71.98        191.10        56.62 o                         
  16   7   2       1354.80       1810.60       103.88 o                         
  17   7   2        266.92        319.25       100.48 o                         
  18   7   2         57.33          5.63        66.94 o                         
  19   7   2       1182.64       1216.54        96.06 o                         
  20   7   2         10.46         33.81       101.50 o                         
  21   7   2         16.72         29.82       108.70 o                         
  22   7   2         58.48        173.34       182.66 o                         
  23   7   2          5.63        228.95       156.57 o                         
  24   7   2        129.72         15.55       239.40 o                         
 -25   8   2          4.08        303.45       212.65 o                         
 -24   8   2       1916.72       2805.11       301.37 o                         
 -23   8   2          1.54         88.31       123.69 o                         
 -22   8   2        771.56        941.68       117.96 o                         
 -21   8   2       1006.23        964.47       139.08 o                         
 -20   8   2       1057.27       1012.84       134.64 o                         
 -19   8   2       2599.76       3109.06       227.52 o                         
 -18   8   2       4751.67       4820.94       163.83 o                         
 -17   8   2       3569.89       4190.51       152.25 o                         
 -16   8   2        999.57       1036.63       103.66 o                         
 -15   8   2       2167.99       1984.66       116.23 o                         
 -14   8   2        724.41        622.53        65.26 o                         
 -13   8   2        909.11        814.96       143.83 o                         
 -12   8   2       4040.83       3167.68       165.81 o                         
 -11   8   2       3350.76       2704.57       101.22 o                         
 -10   8   2        954.22        598.39        58.78 o                         
  -9   8   2       4577.18       3602.08       103.23 o                         
  -8   8   2      14061.10      14022.89       206.47 o                         
  -7   8   2       8562.57       7274.71       145.88 o                         
  -6   8   2       8945.31       9005.05       157.83 o                         
  -5   8   2        495.87        578.54        46.89 o                         
  -4   8   2       5119.47       5617.57       111.61 o                         
  -3   8   2       5394.06       4318.62        68.42 o                         
  -2   8   2        197.06        466.50        48.31 o                         
  -1   8   2       4679.95       3535.90        84.77 o                         
   0   8   2       8257.23      10873.57       192.79 o                         
   1   8   2         15.91          9.40        23.72 o                         
   2   8   2        399.67        272.79        28.97 o                         
   3   8   2       1538.79       1899.20        41.67 o                         
   4   8   2        298.52        211.40        27.34 o                         
   5   8   2       3938.46       3866.05        71.29 o                         
   6   8   2       6060.08       6650.93       102.90 o                         
   7   8   2       5253.45       5723.74        98.46 o                         
   8   8   2       7491.57       7086.04       118.42 o                         
   9   8   2       1744.15       2448.51        76.81 o                         
  10   8   2        895.31       1038.27        67.39 o                         
  11   8   2       1504.65       1561.70        78.00 o                         
  12   8   2        105.97         68.40        45.31 o                         
  13   8   2       4712.36       5211.65       124.93 o                         
  14   8   2       4614.34       5184.49       131.03 o                         
  15   8   2       1287.02       1612.46        98.53 o                         
  16   8   2       4407.66       4562.67       132.18 o                         
  17   8   2       3993.45       4433.50       134.01 o                         
  18   8   2       1243.82       1178.93       100.83 o                         
  19   8   2        257.01        249.75        79.06 o                         
  20   8   2        623.91        604.51       111.45 o                         
  21   8   2        128.20        245.79       115.21 o                         
  22   8   2          0.82         23.92       138.89 o                         
  23   8   2        259.56        460.29       162.41 o                         
 -24   9   2        816.86        844.42       232.90 o                         
 -23   9   2        108.70        154.79       127.45 o                         
 -22   9   2        429.57        554.91       118.13 o                         
 -21   9   2        353.32        336.61       106.56 o                         
 -20   9   2        581.25        733.59       122.10 o                         
 -19   9   2         72.11         85.48        86.48 o                         
 -18   9   2          0.08          4.04        76.46 o                         
 -17   9   2        224.54        308.20       112.19 o                         
 -16   9   2       1843.32       1731.59       117.15 o                         
 -15   9   2        598.98        493.74        83.47 o                         
 -14   9   2        409.90        301.04        60.47 o                         
 -13   9   2       2347.38       2168.84       106.79 o                         
 -12   9   2        560.91        925.26        83.24 o                         
 -11   9   2       1165.50       1321.79        86.39 o                         
 -10   9   2       2512.68       2935.83       101.92 o                         
  -9   9   2       9300.78       9801.53       174.37 o                         
  -8   9   2      12419.03      13693.85       241.34 o                         
  -7   9   2       3951.08       6068.65       145.44 o                         
  -6   9   2       1656.73       1393.33        64.36 o                         
  -5   9   2        748.35       1482.54        76.89 o                         
  -4   9   2       6080.75       5513.03        97.00 o                         
  -3   9   2      13664.66      15198.88       165.33 o                         
  -2   9   2         51.22         43.34        38.28 o                         
  -1   9   2       3986.41       4089.81        99.39 o                         
   0   9   2       2427.61       2198.00        79.29 o                         
   1   9   2      12249.03      12655.88       198.06 o                         
   2   9   2       6684.16       6989.82       111.66 o                         
   3   9   2       7225.35       9886.93       124.55 o                         
   4   9   2      11379.83      11655.88       151.78 o                         
   5   9   2       7566.78       8984.76       125.18 o                         
   6   9   2      11950.34      13585.78       179.40 o                         
   7   9   2       3892.36       5628.65       100.20 o                         
   8   9   2       3302.48       4937.41        99.03 o                         
   9   9   2        721.50        877.43        65.00 o                         
  10   9   2       5978.21       6741.16       131.07 o                         
  11   9   2          4.80         15.56        43.89 o                         
  12   9   2       1403.54       1118.67        83.99 o                         
  13   9   2          3.43         17.63        48.54 o                         
  14   9   2        195.06        147.12        52.82 o                         
  15   9   2        101.82        122.83        56.27 o                         
  16   9   2       2610.06       2664.30       113.34 o                         
  17   9   2        349.64        492.51        81.59 o                         
  18   9   2       1197.30       1572.73       111.13 o                         
  19   9   2       1350.98       1515.76       110.67 o                         
  20   9   2        410.57        465.86       138.25 o                         
  21   9   2        501.13        466.26       185.42 o                         
  22   9   2       1331.56       1061.08       174.52 o                         
  23   9   2        225.26        275.18       284.48 o                         
 -24  10   2        626.00        669.10       150.45 o                         
 -23  10   2        250.14        325.08       134.42 o                         
 -22  10   2         68.82          0.81       117.75 o                         
 -21  10   2        947.93        635.78       126.77 o                         
 -20  10   2        889.17        827.61       153.70 o                         
 -19  10   2        387.11        397.76        98.95 o                         
 -18  10   2       2624.53       2582.20       187.57 o                         
 -17  10   2         44.25         53.33        75.28 o                         
 -16  10   2        300.60        337.56       101.19 o                         
 -15  10   2       1166.88       1479.81       100.94 o                         
 -14  10   2        173.39        147.13        57.13 o                         
 -13  10   2         55.98         49.11        50.75 o                         
 -12  10   2        156.54        118.00        48.84 o                         
 -11  10   2       1569.51       1586.11        85.12 o                         
 -10  10   2        570.35        554.45        63.50 o                         
  -9  10   2        183.96        334.05        57.69 o                         
  -8  10   2       3871.71       4016.36       117.41 o                         
  -7  10   2       6701.73       7332.79       160.56 o                         
  -6  10   2       2191.85       2554.75        92.37 o                         
  -5  10   2       3290.03       3991.12       102.75 o                         
  -4  10   2       2308.08       1596.10        61.53 o                         
  -3  10   2        939.46        600.83        55.87 o                         
  -2  10   2        152.28        450.52        58.63 o                         
  -1  10   2       5696.26       3295.13        86.18 o                         
   0  10   2       4760.29       4186.75        82.59 o                         
   1  10   2        214.57        148.74        41.49 o                         
   2  10   2        996.15       1659.69        47.75 o                         
   3  10   2        963.38        806.56        48.48 o                         
   4  10   2       1368.66       1121.53        53.07 o                         
   5  10   2         54.36        222.69        31.88 o                         
   6  10   2       4301.43       4862.73        95.22 o                         
   7  10   2       1225.32       1510.91        65.96 o                         
   8  10   2       1059.85       1375.89        68.43 o                         
   9  10   2       4055.23       4484.01       100.33 o                         
  10  10   2       1125.13       1067.69        68.58 o                         
  11  10   2        787.82        914.51        65.89 o                         
  12  10   2        589.51        687.89        61.95 o                         
  13  10   2        172.96        134.04        48.65 o                         
  14  10   2        510.01        644.66        61.55 o                         
  15  10   2       4557.96       4499.94       127.81 o                         
  16  10   2         66.22        194.42        64.48 o                         
  17  10   2       1161.80       1417.48        96.12 o                         
  18  10   2        343.95        396.70        77.91 o                         
  19  10   2        467.65        248.25       105.35 o                         
  20  10   2        521.68        449.82       122.36 o                         
  21  10   2         37.34          0.00       124.23 o                         
  22  10   2        130.24         50.26       156.90 o                         
  23  10   2         45.01          0.00       175.12 o                         
 -24  11   2       1216.53       1042.49       213.75 o                         
 -23  11   2       1205.35       1031.83       166.45 o                         
 -22  11   2        185.88        264.04       154.37 o                         
 -21  11   2         62.40        320.90       116.00 o                         
 -20  11   2       1051.95        875.32       133.73 o                         
 -19  11   2          6.55         63.75        93.88 o                         
 -18  11   2          0.97         66.31        82.18 o                         
 -17  11   2        371.69        495.05        88.85 o                         
 -16  11   2        287.10        387.14        75.60 o                         
 -15  11   2       6424.01       6440.52       169.23 o                         
 -14  11   2       1515.99       1327.40       102.09 o                         
 -13  11   2       2418.68       2048.89       107.26 o                         
 -12  11   2       6857.10       5421.59       140.11 o                         
 -11  11   2       2982.63       2103.74       119.82 o                         
 -10  11   2       3845.42       3842.91       174.07 o                         
  -9  11   2       6380.64       6026.80       469.02 o                         
  -8  11   2       7029.98       7579.18       181.20 o                         
  -7  11   2       2914.91       3013.65       115.11 o                         
  -6  11   2       4007.22       4164.77       121.90 o                         
  -5  11   2         73.05        106.78        42.73 o                         
  -4  11   2        141.83        232.87        37.78 o                         
  -3  11   2        422.81        436.40        45.38 o                         
  -2  11   2        762.59        976.49        84.98 o                         
  -1  11   2        105.07        284.89        49.20 o                         
   0  11   2       6386.39       6113.43       108.40 o                         
   1  11   2       1605.14       1465.94        58.86 o                         
   2  11   2       1650.12       1473.75        49.33 o                         
   3  11   2         34.27         26.19        27.73 o                         
   4  11   2       3400.90       3557.47        94.02 o                         
   5  11   2        984.92        944.59        54.55 o                         
   6  11   2        376.05        556.64        57.37 o                         
   7  11   2       4009.08       5117.51       107.39 o                         
   8  11   2       3164.81       3062.18        90.21 o                         
   9  11   2       5549.42       5617.01       117.41 o                         
  10  11   2       6467.45       6215.31       128.53 o                         
  11  11   2       4259.51       5239.76       119.14 o                         
  12  11   2        454.25        690.70        75.54 o                         
  13  11   2          9.16         60.12        51.71 o                         
  14  11   2         22.49         93.97        56.11 o                         
  15  11   2         80.88         28.94        62.84 o                         
  16  11   2         18.19         82.17        65.49 o                         
  17  11   2        200.04        308.31        73.20 o                         
  18  11   2       1354.94       1348.69        93.34 o                         
  19  11   2        679.89        698.26       156.15 o                         
  20  11   2       1373.64       1138.54       154.60 o                         
  21  11   2       1888.79       1645.81       278.00 o                         
  22  11   2        289.83        108.01       167.41 o                         
 -23  12   2        766.39       1093.28       154.32 o                         
 -22  12   2          0.76        330.96       191.59 o                         
 -21  12   2        211.07        608.19       157.62 o                         
 -20  12   2         59.78        234.02       138.22 o                         
 -19  12   2         64.00        264.53        98.42 o                         
 -18  12   2        266.42        384.35        88.99 o                         
 -17  12   2        784.82        645.18       158.63 o                         
 -16  12   2        192.74        318.17       102.99 o                         
 -15  12   2        280.30        467.50       110.27 o                         
 -14  12   2        370.95        264.74        73.49 o                         
 -13  12   2       1095.66       1420.40       193.72 o                         
 -12  12   2        128.60        172.03        73.37 o                         
 -11  12   2       1581.44       1465.91       110.72 o                         
 -10  12   2         84.93        103.49        59.94 o                         
  -9  12   2         25.77         95.04        55.93 o                         
  -8  12   2        442.96        481.20        58.54 o                         
  -7  12   2       1122.93       1061.38        84.97 o                         
  -6  12   2       1899.74       2170.71        96.38 o                         
  -5  12   2       1406.50       1292.66        81.88 o                         
  -4  12   2        633.52        558.43        53.78 o                         
  -3  12   2       1302.64       1437.84        75.40 o                         
  -2  12   2       8320.31       8904.55       225.44 o                         
  -1  12   2       3330.18       3132.86       103.25 o                         
   0  12   2       1300.73       1647.36        72.17 o                         
   1  12   2       2707.96       2504.52        86.32 o                         
   2  12   2         92.34        174.91        31.39 o                         
   3  12   2       1446.30       1388.04        77.87 o                         
   4  12   2       4066.34       4257.72       116.33 o                         
   5  12   2       5135.14       6292.80       141.43 o                         
   6  12   2       3214.67       3848.29        89.01 o                         
   7  12   2        268.97        425.66        44.84 o                         
   8  12   2         79.60        148.89        41.26 o                         
   9  12   2       1743.46       1736.52       132.12 o                         
  10  12   2       3407.06       4214.30       112.09 o                         
  11  12   2       1184.18       1317.41       101.58 o                         
  12  12   2        621.97        684.68        60.27 o                         
  13  12   2         29.65         16.52        54.54 o                         
  14  12   2        867.02        901.77        96.06 o                         
  15  12   2         64.23         96.04        65.19 o                         
  16  12   2        861.28        936.81       130.21 o                         
  17  12   2        244.21        412.66       103.91 o                         
  18  12   2         35.76        101.46        82.85 o                         
  19  12   2          2.86         92.23        96.25 o                         
  20  12   2        152.47        218.53       137.99 o                         
  21  12   2         98.79        136.53       140.59 o                         
  22  12   2          9.45        125.62       170.11 o                         
 -23  13   2        257.92        231.96       150.24 o                         
 -22  13   2        656.25        721.21       145.83 o                         
 -21  13   2        333.32        313.18       129.66 o                         
 -20  13   2         25.05         74.32       112.43 o                         
 -19  13   2          8.27         42.54       102.50 o                         
 -18  13   2        120.20        257.87       174.56 o                         
 -17  13   2        125.77         50.74        88.19 o                         
 -16  13   2         24.32          0.00        78.85 o                         
 -15  13   2       3891.31       3065.73       141.83 o                         
 -14  13   2        818.47        733.90        83.34 o                         
 -13  13   2       3659.19       3484.06       158.91 o                         
 -12  13   2        518.42        555.94        85.42 o                         
 -11  13   2       2872.13       2673.04       133.47 o                         
 -10  13   2       4953.50       5029.01       154.12 o                         
  -9  13   2        145.86        331.12        61.31 o                         
  -8  13   2        656.06        337.03        74.31 o                         
  -7  13   2         81.80          8.17        50.29 o                         
  -6  13   2        789.29        852.56        78.92 o                         
  -5  13   2        143.76         51.43        46.53 o                         
  -4  13   2        107.27        252.01        46.97 o                         
  -3  13   2          0.69         18.54        43.93 o                         
  -2  13   2         34.71         70.47        44.80 o                         
  -1  13   2          0.88         82.68        66.84 o                         
   0  13   2         57.43         49.37        39.89 o                         
   1  13   2       5446.53       5404.30        99.00 o                         
   2  13   2       1591.08       2265.60        74.32 o                         
   3  13   2          0.67         29.54        42.68 o                         
   4  13   2         98.71         18.79        42.29 o                         
   5  13   2         60.22         31.16        44.92 o                         
   6  13   2        250.41        113.74        49.81 o                         
   7  13   2       3656.01       3605.44       195.07 o                         
   8  13   2       3024.47       3586.11       103.78 o                         
   9  13   2       3173.41       3737.16       109.62 o                         
  10  13   2       1384.93       1908.32        93.64 o                         
  11  13   2       1013.87       1084.23        73.60 o                         
  12  13   2       2343.50       1863.67       101.12 o                         
  13  13   2         60.01        194.17        60.81 o                         
  14  13   2        899.91       1110.64       108.82 o                         
  15  13   2        190.08        245.48        68.50 o                         
  16  13   2          7.83         47.42        73.64 o                         
  17  13   2        126.02        149.58        81.28 o                         
  18  13   2        563.60        366.49        90.25 o                         
  19  13   2        135.36        118.84       102.06 o                         
  20  13   2        707.01        761.67       129.15 o                         
  21  13   2        778.62        765.74       313.86 o                         
  22  13   2        166.98          6.22       179.08 o                         
 -23  14   2        258.13        439.50       176.81 o                         
 -22  14   2         99.33        166.55       145.15 o                         
 -21  14   2        233.11        317.64       134.02 o                         
 -20  14   2        494.64        688.70       125.34 o                         
 -19  14   2        784.88       1060.53       153.92 o                         
 -18  14   2       1927.00       1724.70       255.34 o                         
 -17  14   2       1832.15       2215.77       223.76 o                         
 -16  14   2       3360.95       3386.08       161.38 o                         
 -15  14   2        914.08       1597.38       155.58 o                         
 -14  14   2       1580.62       1661.83       151.47 o                         
 -13  14   2        259.48        277.43        88.67 o                         
 -12  14   2        278.94        233.55        80.74 o                         
 -11  14   2       3915.22       4450.26       159.25 o                         
 -10  14   2        422.85        343.31        75.07 o                         
  -9  14   2         29.60         56.13        63.51 o                         
  -8  14   2       1572.01       1687.94       138.80 o                         
  -7  14   2       4293.48       4621.82       138.23 o                         
  -6  14   2       2044.39       2149.83       103.19 o                         
  -5  14   2        701.94        719.63        77.24 o                         
  -4  14   2        216.85        160.22        53.35 o                         
  -3  14   2         44.68         72.45        48.17 o                         
  -2  14   2        308.20        249.96        56.06 o                         
  -1  14   2        503.15        226.22        78.02 o                         
   0  14   2       2054.13       1722.27       104.15 o                         
   1  14   2       1170.30       1785.64        93.74 o                         
   2  14   2       1109.08       1082.86        71.34 o                         
   3  14   2       2605.60       2428.89        90.00 o                         
   4  14   2       1061.55       1193.33        93.79 o                         
   5  14   2        920.91        765.55        65.25 o                         
   6  14   2       1892.32       1447.96        87.33 o                         
   7  14   2        385.66        280.17        54.48 o                         
   8  14   2         55.20         21.42        54.34 o                         
   9  14   2        231.92        157.38        49.51 o                         
  10  14   2          8.94        166.89        53.61 o                         
  11  14   2        607.44        821.16        74.65 o                         
  12  14   2        284.53        409.78        77.04 o                         
  13  14   2        315.81        571.34        68.24 o                         
  14  14   2       1863.95       1975.65       119.42 o                         
  15  14   2       1527.16       1845.19       143.01 o                         
  16  14   2       1203.19       1068.29        90.80 o                         
  17  14   2        993.83       1041.80       144.60 o                         
  18  14   2          5.57         64.11        91.94 o                         
  19  14   2       1449.67       1687.49       271.50 o                         
  20  14   2        363.65        192.30       141.28 o                         
  21  14   2        383.44        209.20       187.08 o                         
 -22  15   2        354.11        303.35       152.43 o                         
 -21  15   2         84.25         62.85       137.10 o                         
 -20  15   2         87.85        159.10       124.64 o                         
 -19  15   2         31.16        186.52       144.56 o                         
 -18  15   2        392.53        640.66       312.22 o                         
 -17  15   2        418.52        588.04       175.24 o                         
 -16  15   2          1.93         99.64       113.53 o                         
 -15  15   2        157.94        463.65       165.89 o                         
 -14  15   2       1122.39       1357.66       124.79 o                         
 -13  15   2         19.52        105.41       110.22 o                         
 -12  15   2        455.56        367.93        95.15 o                         
 -11  15   2       6405.98       5737.39       181.69 o                         
 -10  15   2        495.61        528.91        79.27 o                         
  -9  15   2         33.15        100.64        66.34 o                         
  -8  15   2        373.60        234.76        67.51 o                         
  -7  15   2       1044.62        637.75        71.53 o                         
  -6  15   2        746.96        485.53        67.18 o                         
  -5  15   2        403.71        391.29        63.52 o                         
  -4  15   2        930.26        843.69        90.58 o                         
  -3  15   2        302.15        345.10        63.02 o                         
  -2  15   2        715.68        636.58        83.57 o                         
  -1  15   2         42.28         26.61        63.98 o                         
   0  15   2        106.89        159.91        50.86 o                         
   1  15   2          3.41          4.09        60.21 o                         
   2  15   2        709.49        500.42        57.66 o                         
   3  15   2          2.39         19.68        44.37 o                         
   4  15   2        594.86        571.35        78.31 o                         
   5  15   2        190.35        310.61        53.65 o                         
   6  15   2       2085.89       1750.56        97.86 o                         
   7  15   2        141.31        170.02        56.76 o                         
   8  15   2        243.49        201.73        60.13 o                         
   9  15   2         29.14         49.34        58.84 o                         
  10  15   2        487.78        420.71        63.83 o                         
  11  15   2         75.31         49.44        57.76 o                         
  12  15   2         15.69         44.44        60.47 o                         
  13  15   2        149.96         88.04        66.30 o                         
  14  15   2        617.85        666.04        80.54 o                         
  15  15   2        622.53        769.14        98.90 o                         
  16  15   2         13.56         55.22        83.25 o                         
  17  15   2        232.52        249.07        92.15 o                         
  18  15   2        346.88        448.78       101.15 o                         
  19  15   2        406.93        468.31       113.88 o                         
  20  15   2        114.41        283.03       124.87 o                         
  21  15   2          0.52         40.75       159.85 o                         
 -22  16   2        129.72        273.55       202.78 o                         
 -21  16   2          5.19        116.68       176.50 o                         
 -20  16   2       1044.00       1610.65       210.28 o                         
 -19  16   2        443.35        540.81       162.27 o                         
 -18  16   2        737.08       1079.07       159.11 o                         
 -17  16   2       1470.72       1328.93       250.30 o                         
 -16  16   2         47.62         54.42       120.91 o                         
 -15  16   2        412.98        233.70       156.70 o                         
 -14  16   2         20.34        131.17       107.16 o                         
 -13  16   2         29.94         45.87        94.62 o                         
 -12  16   2         19.18         31.02        88.92 o                         
 -11  16   2       1637.54       1388.69       130.82 o                         
 -10  16   2        416.94        658.20       124.73 o                         
  -9  16   2        282.40        431.81        80.24 o                         
  -8  16   2       1429.21       1396.36       170.11 o                         
  -7  16   2       5722.88       5755.38       169.40 o                         
  -6  16   2          5.15         74.06        62.89 o                         
  -5  16   2        419.51        499.71        69.27 o                         
  -4  16   2       1615.38       1830.14       127.03 o                         
  -3  16   2         75.91         18.25        57.59 o                         
  -2  16   2         92.10        123.55        59.38 o                         
  -1  16   2         84.50         19.42        67.09 o                         
   0  16   2        622.38        381.80        81.49 o                         
   1  16   2          6.49         56.61        54.82 o                         
   2  16   2         21.48         90.09        71.30 o                         
   3  16   2          1.04         14.82        47.53 o                         
   4  16   2          1.05         28.24        49.45 o                         
   5  16   2        632.70        801.90        83.24 o                         
   6  16   2       4826.73       3639.15       120.75 o                         
   7  16   2       6357.10       6762.60       169.76 o                         
   8  16   2       1433.10       1682.05       108.23 o                         
   9  16   2        156.88         58.87        64.68 o                         
  10  16   2        474.23        170.00        71.07 o                         
  11  16   2         36.67        158.82        70.70 o                         
  12  16   2         38.11         52.02        66.91 o                         
  13  16   2       1084.89       1123.36        83.25 o                         
  14  16   2       2798.88       2570.16       178.15 o                         
  15  16   2        153.66        250.61        82.70 o                         
  16  16   2       1258.59       1334.81       114.20 o                         
  17  16   2        775.56        863.13       101.14 o                         
  18  16   2         52.47        213.77       110.64 o                         
  19  16   2        804.32        882.10       160.65 o                         
  20  16   2        373.07        359.25       200.83 o                         
 -21  17   2        389.34        360.67       194.46 o                         
 -20  17   2         31.47        221.20       172.58 o                         
 -19  17   2        381.90         19.64       163.84 o                         
 -18  17   2         16.28          4.66       148.89 o                         
 -17  17   2        145.64        214.28       137.32 o                         
 -16  17   2        142.94        109.79       123.31 o                         
 -15  17   2        585.03        603.29       158.99 o                         
 -14  17   2        511.75        757.21       117.83 o                         
 -13  17   2        719.79        940.50       113.66 o                         
 -12  17   2        585.38        831.99       192.44 o                         
 -11  17   2        247.63        325.22        94.77 o                         
 -10  17   2       4238.62       3815.19       163.15 o                         
  -9  17   2        709.96        739.79        96.01 o                         
  -8  17   2         41.09        108.71       103.67 o                         
  -7  17   2        149.50          8.92        73.48 o                         
  -6  17   2       1902.59       1650.94       116.89 o                         
  -5  17   2        741.25        620.37        79.89 o                         
  -4  17   2       1012.02       1302.58       106.46 o                         
  -3  17   2         78.91        120.96        69.03 o                         
  -2  17   2         77.51        135.63        68.58 o                         
  -1  17   2        200.48        186.21        95.71 o                         
   0  17   2        599.73        544.97        68.17 o                         
   1  17   2        563.70        548.36        70.41 o                         
   2  17   2        913.15       1260.51       107.04 o                         
   3  17   2        544.14        749.03        88.30 o                         
   4  17   2        936.87        931.26        92.84 o                         
   5  17   2        864.23        880.76        84.92 o                         
   6  17   2       4830.23       4947.67       147.94 o                         
   7  17   2        251.90        169.80        64.64 o                         
   8  17   2       2465.43       2372.67       124.32 o                         
   9  17   2        872.89       1199.23       118.51 o                         
  10  17   2          2.63         56.52        73.97 o                         
  11  17   2        751.33        571.30        86.13 o                         
  12  17   2        469.12        312.81        86.53 o                         
  13  17   2         28.44        116.94        89.34 o                         
  14  17   2        327.59        237.26        87.15 o                         
  15  17   2          2.97         96.03        88.04 o                         
  16  17   2        102.08        118.84        95.24 o                         
  17  17   2         12.73        139.35       101.90 o                         
  18  17   2       1139.23       1562.39       213.64 o                         
  19  17   2        482.21        937.62       381.85 o                         
  20  17   2        703.00       1051.72       217.85 o                         
 -21  18   2        174.00        719.74       506.77 o                         
 -20  18   2          1.32        283.51       186.28 o                         
 -19  18   2        548.69        218.19       210.11 o                         
 -18  18   2         97.24        121.98       157.79 o                         
 -17  18   2        249.61        253.52       154.59 o                         
 -16  18   2         42.70        170.63       166.26 o                         
 -15  18   2         28.71        407.24       193.54 o                         
 -14  18   2        515.95        772.19       130.18 o                         
 -13  18   2         68.69         16.59       108.89 o                         
 -12  18   2        144.26         80.94       102.17 o                         
 -11  18   2        211.16        343.97       122.11 o                         
 -10  18   2       1499.29       1703.97       266.33 o                         
  -9  18   2       1903.72       1617.95       140.52 o                         
  -8  18   2       3100.57       3008.38       150.67 o                         
  -7  18   2          8.96         38.93        79.67 o                         
  -6  18   2        191.23        303.60        87.31 o                         
  -5  18   2         13.88         84.29        73.21 o                         
  -4  18   2        171.55        161.18        74.37 o                         
  -3  18   2        124.83        142.72        72.70 o                         
  -2  18   2        881.41        974.72       108.81 o                         
  -1  18   2        263.27        485.70        70.78 o                         
   0  18   2        745.43       1031.19        81.82 o                         
   1  18   2        702.91        763.33        91.77 o                         
   2  18   2        180.61         57.45        86.31 o                         
   3  18   2        140.59        222.19        87.10 o                         
   4  18   2          0.15         12.88        87.23 o                         
   5  18   2         11.92         35.23        86.18 o                         
   6  18   2        133.60         51.36        91.80 o                         
   7  18   2          4.73          4.66        65.42 o                         
   8  18   2       1602.79       1803.78       136.80 o                         
   9  18   2       5818.81       6021.72       182.67 o                         
  10  18   2         80.40        258.22        82.56 o                         
  11  18   2        358.75        590.40       134.76 o                         
  12  18   2        408.95        387.59        94.15 o                         
  13  18   2         13.53        164.43        96.10 o                         
  14  18   2         33.66        157.35       102.77 o                         
  15  18   2         79.98        283.14       156.84 o                         
  16  18   2         33.62        125.78       155.87 o                         
  17  18   2        434.50        668.38       170.33 o                         
  18  18   2         58.39        118.17       148.20 o                         
  19  18   2        120.44         96.92       164.78 o                         
 -20  19   2        110.93        242.33       200.25 o                         
 -19  19   2         23.33         73.94       183.08 o                         
 -18  19   2        126.10         48.41       169.54 o                         
 -17  19   2        189.72         50.84       157.51 o                         
 -16  19   2        192.49        269.52       216.32 o                         
 -15  19   2        236.33         71.62       136.48 o                         
 -14  19   2        894.21        995.87       214.21 o                         
 -13  19   2        992.31        930.36       130.70 o                         
 -12  19   2       1403.85       1972.47       179.67 o                         
 -11  19   2        805.87       1065.29       122.24 o                         
 -10  19   2          4.65         10.55        96.14 o                         
  -9  19   2        168.52        261.97        97.81 o                         
  -8  19   2       2896.02       2603.80       191.64 o                         
  -7  19   2        902.09        769.05       104.05 o                         
  -6  19   2       1017.06       1016.95       100.45 o                         
  -5  19   2        589.13        676.62        90.86 o                         
  -4  19   2        685.21        630.11        89.64 o                         
  -3  19   2        116.53        107.86        76.61 o                         
  -2  19   2        189.61        101.90        71.37 o                         
  -1  19   2         17.21         23.77        86.93 o                         
   0  19   2       1007.94       1077.95       164.31 o                         
   1  19   2          0.43          8.22        86.66 o                         
   2  19   2          7.19         12.34        77.39 o                         
   3  19   2         99.51         96.26        95.85 o                         
   4  19   2         14.26         85.98        97.67 o                         
   5  19   2        976.73       1076.27       122.31 o                         
   6  19   2       1597.85       2122.96       245.00 o                         
   7  19   2        744.42        991.01       121.28 o                         
   8  19   2        119.85        100.69       108.97 o                         
   9  19   2       5623.71       4978.03       242.30 o                         
  10  19   2        635.69        387.12       153.90 o                         
  11  19   2       1541.93       1378.56       176.54 o                         
  12  19   2         24.29        185.94       128.23 o                         
  13  19   2        387.99        670.06       186.88 o                         
  14  19   2         14.13         84.28       140.41 o                         
  15  19   2          9.06        110.81       155.84 o                         
  16  19   2         69.45        256.11       167.04 o                         
  17  19   2       1225.03       1890.57       267.54 o                         
  18  19   2        277.36        669.63       217.97 o                         
  19  19   2        259.20        533.26       324.12 o                         
 -19  20   2        557.22        447.46       408.85 o                         
 -18  20   2        450.20        798.58       228.53 o                         
 -17  20   2         35.24        312.51       170.53 o                         
 -16  20   2       1242.66       1895.30       315.40 o                         
 -15  20   2        638.51        779.46       221.52 o                         
 -14  20   2          6.63         72.48       129.47 o                         
 -13  20   2        505.28        621.22       178.94 o                         
 -12  20   2         49.51        104.82       115.82 o                         
 -11  20   2          0.41         22.59       110.02 o                         
 -10  20   2         98.88        103.93       104.90 o                         
  -9  20   2        278.34        512.12       112.42 o                         
  -8  20   2         59.39         42.47        94.37 o                         
  -7  20   2         92.79        220.94        96.68 o                         
  -6  20   2      11921.38      11233.37       294.68 o                         
  -5  20   2        713.29        850.94       102.85 o                         
  -4  20   2       3017.75       2567.82       151.36 o                         
  -3  20   2         42.04        109.65        83.50 o                         
  -2  20   2       1030.09       1069.07        91.47 o                         
  -1  20   2       1472.79       1750.59       178.03 o                         
   0  20   2        110.80        311.12       103.87 o                         
   1  20   2         51.78        151.78       103.28 o                         
   2  20   2        440.81        447.99        89.04 o                         
   3  20   2        314.57        631.26       131.20 o                         
   4  20   2         37.63         35.38       103.05 o                         
   5  20   2         53.56         99.71       104.93 o                         
   6  20   2        228.57        237.25       115.28 o                         
   7  20   2        975.14       1080.29       134.21 o                         
   8  20   2        112.30        246.75       117.35 o                         
   9  20   2       2478.82       2581.02       372.02 o                         
  10  20   2         38.21         94.30       124.95 o                         
  11  20   2        291.40        300.14       138.13 o                         
  12  20   2        714.30        875.20       153.00 o                         
  13  20   2        277.17        270.95       171.22 o                         
  14  20   2        524.95       1135.52       241.48 o                         
  15  20   2        305.83        889.98       250.66 o                         
  16  20   2        234.53        634.52       183.79 o                         
  17  20   2          2.49        223.84       262.71 o                         
  18  20   2        113.93        416.71       232.96 o                         
 -18  21   2         79.27        201.39       191.75 o                         
 -17  21   2        468.83        328.31       185.18 o                         
 -16  21   2          2.16         84.25       162.17 o                         
 -15  21   2         64.95        113.45       155.65 o                         
 -14  21   2        165.24        180.27       149.81 o                         
 -13  21   2        108.86        150.19       133.16 o                         
 -12  21   2        251.51        170.41       131.37 o                         
 -11  21   2         16.66         53.30       114.17 o                         
 -10  21   2        297.77        342.12       171.81 o                         
  -9  21   2       1241.61        906.27       141.07 o                         
  -8  21   2        956.38       1132.68       226.94 o                         
  -7  21   2        542.58        761.23       121.18 o                         
  -6  21   2          6.99         20.39        95.04 o                         
  -5  21   2        142.93        148.61        98.52 o                         
  -4  21   2        160.11        138.41        95.49 o                         
  -3  21   2          3.72         36.35        84.24 o                         
  -2  21   2          9.29        113.06        85.18 o                         
  -1  21   2        101.14        219.68       114.54 o                         
   0  21   2          0.46         59.08       109.63 o                         
   1  21   2          0.40         25.86       106.49 o                         
   2  21   2        237.19        252.24        95.25 o                         
   3  21   2         72.33        250.01       136.65 o                         
   4  21   2          0.23         77.05       113.13 o                         
   5  21   2        134.16        121.56       116.71 o                         
   6  21   2        179.03        305.89       139.68 o                         
   7  21   2        104.94        207.05       122.01 o                         
   8  21   2        389.43        388.36       181.67 o                         
   9  21   2        275.40        151.74       127.25 o                         
  10  21   2        499.94        257.05       170.88 o                         
  11  21   2         30.93         83.95       139.96 o                         
  12  21   2       1629.00       1600.43       221.85 o                         
  13  21   2         26.10         15.73       160.29 o                         
  14  21   2          0.22         83.84       161.94 o                         
  15  21   2        318.99        237.03       174.85 o                         
  16  21   2        140.71        400.15       191.11 o                         
  17  21   2         13.81         32.70       214.24 o                         
 -18  22   2        523.23       1103.95       340.24 o                         
 -17  22   2       1660.94       1921.55       363.80 o                         
 -16  22   2        588.15        436.79       179.27 o                         
 -15  22   2        291.57        192.69       163.35 o                         
 -14  22   2        487.98        743.05       160.86 o                         
 -13  22   2         11.43        135.28       141.07 o                         
 -12  22   2        441.28        680.67       160.07 o                         
 -11  22   2         54.83        137.85       129.11 o                         
 -10  22   2        115.69        261.55       129.43 o                         
  -9  22   2        318.38        279.10       161.02 o                         
  -8  22   2        273.92        157.26       114.96 o                         
  -7  22   2        868.01        939.38       123.26 o                         
  -6  22   2       2959.02       3255.43       186.27 o                         
  -5  22   2       3554.78       3673.81       184.07 o                         
  -4  22   2       1219.25        981.09       112.82 o                         
  -3  22   2        748.77        601.55       137.56 o                         
  -2  22   2       4173.58       3308.12       162.44 o                         
  -1  22   2         77.75         29.40       120.62 o                         
   0  22   2        156.02        184.12       124.29 o                         
   1  22   2        266.62        100.81       124.06 o                         
   2  22   2        168.65        287.13       123.26 o                         
   3  22   2       2463.00       2307.48       186.23 o                         
   4  22   2        143.12        177.81       126.99 o                         
   5  22   2        221.11        125.95       129.92 o                         
   6  22   2          0.77         92.38       130.45 o                         
   7  22   2          1.09        136.41       131.76 o                         
   8  22   2        958.90        847.15       152.07 o                         
   9  22   2         56.61        176.03       195.75 o                         
  10  22   2         62.55        201.67       153.79 o                         
  11  22   2         42.50        158.52       179.53 o                         
  12  22   2       2488.91       2555.10       212.67 o                         
  13  22   2         84.42         55.07       169.40 o                         
  14  22   2        137.58        146.30       179.51 o                         
  15  22   2        620.25        498.00       238.77 o                         
  16  22   2        402.78        469.46       266.74 o                         
 -17  23   2         14.95        744.84       551.08 o                         
 -16  23   2         99.37        602.69       422.05 o                         
 -15  23   2         62.13        417.29       383.19 o                         
 -14  23   2        233.75        363.94       276.38 o                         
 -13  23   2        421.97        667.36       259.18 o                         
 -12  23   2         10.37        281.14       235.84 o                         
 -11  23   2        110.52         86.42       216.64 o                         
 -10  23   2        278.41        418.45       221.43 o                         
  -9  23   2         52.32        286.84       207.64 o                         
  -8  23   2         13.52        320.62       233.96 o                         
  -7  23   2       1442.45       1225.44       215.77 o                         
  -6  23   2        418.73        587.23       185.81 o                         
  -5  23   2         60.25          2.36       160.08 o                         
  -4  23   2       1346.47        557.79       152.98 o                         
  -3  23   2        222.21        141.04       139.54 o                         
  -2  23   2         33.44         91.79       136.07 o                         
  -1  23   2        597.16        325.30       140.24 o                         
   0  23   2         11.05         78.06       133.82 o                         
   1  23   2         81.39          2.04       129.16 o                         
   2  23   2        803.72        847.52       234.20 o                         
   3  23   2        117.18        240.93       137.48 o                         
   4  23   2         79.64         92.23       137.24 o                         
   5  23   2       3135.65       3007.47       223.38 o                         
   6  23   2        314.94          3.49       136.74 o                         
   7  23   2        597.10        657.60       151.56 o                         
   8  23   2        191.83        348.20       153.15 o                         
   9  23   2         14.98        236.07       156.86 o                         
  10  23   2        726.34        696.59       166.12 o                         
  11  23   2        102.53        170.29       188.90 o                         
  12  23   2       1367.84        819.93       192.34 o                         
  13  23   2        183.18        147.13       183.63 o                         
  14  23   2         32.51          1.55       189.67 o                         
  15  23   2          2.94         45.19       200.01 o                         
 -16  24   2        380.71        770.98       345.50 o                         
 -15  24   2         49.46        260.95       314.12 o                         
 -14  24   2        185.89        505.57       296.54 o                         
 -13  24   2        308.66        439.32       371.53 o                         
 -12  24   2        224.71        245.54       281.37 o                         
 -11  24   2          3.69         76.57       240.77 o                         
 -10  24   2         92.01        550.08       242.04 o                         
  -9  24   2         38.47        160.65       223.77 o                         
  -8  24   2        457.33        544.51       240.95 o                         
  -7  24   2        123.98        161.61       206.17 o                         
  -6  24   2         77.12        186.03       200.53 o                         
  -5  24   2        115.51        215.79       189.67 o                         
  -4  24   2       1519.98       1362.41       183.13 o                         
  -3  24   2         47.13        152.44       153.17 o                         
  -2  24   2         18.01        153.99       155.83 o                         
  -1  24   2         91.33        110.27       154.31 o                         
   0  24   2         36.43         32.78       146.89 o                         
   1  24   2         73.05        297.56       155.97 o                         
   2  24   2         28.21        281.45       151.58 o                         
   3  24   2         49.76        128.35       151.63 o                         
   4  24   2        309.24         47.25       153.75 o                         
   5  24   2         63.58        283.55       156.91 o                         
   6  24   2         75.11         73.14       153.49 o                         
   7  24   2        198.82        428.08       159.89 o                         
   8  24   2          9.41        190.01       161.72 o                         
   9  24   2         15.78        142.67       165.82 o                         
  10  24   2        125.54        336.08       172.63 o                         
  11  24   2        155.49        152.92       182.47 o                         
  12  24   2         83.92         30.75       182.86 o                         
  13  24   2        845.20       1463.42       213.77 o                         
  14  24   2         78.52         92.12       211.93 o                         
 -14  25   2       1237.79       1942.89       447.70 o                         
 -13  25   2        460.55        583.62       538.64 o                         
 -12  25   2        322.46       1176.21       296.62 o                         
 -11  25   2        179.49        335.24       290.70 o                         
 -10  25   2        218.42        350.06       258.04 o                         
  -9  25   2       1400.60       1858.66       283.70 o                         
  -8  25   2          3.70        144.47       228.90 o                         
  -7  25   2        440.54        280.11       230.85 o                         
  -6  25   2       1798.57       1745.53       251.71 o                         
  -5  25   2        263.73        361.25       197.63 o                         
  -4  25   2         10.08         15.15       168.76 o                         
  -3  25   2        259.83        167.32       166.26 o                         
  -2  25   2        272.87        263.93       169.91 o                         
  -1  25   2         66.37        144.66       167.42 o                         
   0  25   2         52.32          8.91       162.94 o                         
   1  25   2        481.01        303.14       164.47 o                         
   2  25   2        674.88        331.82       165.98 o                         
   3  25   2        200.13        429.21       176.01 o                         
   4  25   2        329.09        302.57       165.76 o                         
   5  25   2        571.73        470.07       172.45 o                         
   6  25   2        766.94        672.37       221.50 o                         
   7  25   2        973.91       1303.98       229.43 o                         
   8  25   2       1212.85       1661.51       312.24 o                         
   9  25   2       1343.26       2446.56       306.63 o                         
  10  25   2        197.06        458.64       193.43 o                         
  11  25   2        219.12        413.49       196.88 o                         
  12  25   2         19.08         57.76       200.37 o                         
  13  25   2        207.21        573.71       215.99 o                         
 -13  26   2        322.74        209.21       323.11 o                         
 -12  26   2          7.90        225.88       310.49 o                         
 -11  26   2          9.78         49.37       287.09 o                         
 -10  26   2        517.11        655.84       301.68 o                         
  -9  26   2          5.60        104.89       261.83 o                         
  -8  26   2        157.27        504.15       590.72 o                         
  -7  26   2        179.72        411.42       253.96 o                         
  -6  26   2          3.23        136.36       198.40 o                         
  -5  26   2        404.66        484.12       197.44 o                         
  -4  26   2        161.73        136.83       189.71 o                         
  -3  26   2         86.04         98.07       186.63 o                         
  -2  26   2        219.49         47.02       187.07 o                         
  -1  26   2        164.39        169.90       183.54 o                         
   0  26   2        119.05        282.23       181.14 o                         
   1  26   2         17.03        169.50       183.84 o                         
   2  26   2         69.81        412.10       187.08 o                         
   3  26   2        813.50        799.51       197.81 o                         
   4  26   2        785.41        653.31       285.89 o                         
   5  26   2        351.87         97.00       180.97 o                         
   6  26   2         71.85          6.22       184.91 o                         
   7  26   2          3.62        226.65       193.21 o                         
   8  26   2        243.02        270.01       194.58 o                         
   9  26   2        167.68        135.86       195.53 o                         
  10  26   2        152.18        585.21       207.53 o                         
  11  26   2        251.03        419.25       214.35 o                         
  12  26   2         64.63         76.82       219.29 o                         
 -12  27   2        312.52        488.77       526.98 o                         
 -11  27   2        109.17        193.10       323.01 o                         
 -10  27   2         89.51        429.42       442.26 o                         
  -9  27   2         22.73        383.44       382.41 o                         
  -8  27   2        136.55        313.40       353.65 o                         
  -7  27   2        577.06        646.40       272.18 o                         
  -6  27   2         10.38        105.59       221.28 o                         
  -5  27   2          2.13        149.09       216.44 o                         
  -4  27   2          2.42        186.16       214.20 o                         
  -3  27   2         23.39        212.28       244.00 o                         
  -2  27   2          1.25        143.72       198.89 o                         
  -1  27   2         46.94         63.15       193.36 o                         
   0  27   2          3.44        184.29       202.86 o                         
   1  27   2         46.81        565.94       331.98 o                         
   2  27   2        724.43        557.81       204.94 o                         
   3  27   2         11.62         39.19       193.57 o                         
   4  27   2         10.41        144.64       202.35 o                         
   5  27   2        192.59        125.27       199.80 o                         
   6  27   2         99.50        232.33       204.26 o                         
   7  27   2        338.91        257.08       212.29 o                         
   8  27   2         68.65        167.00       215.25 o                         
   9  27   2        187.68        526.19       223.42 o                         
  10  27   2        232.11        422.53       236.86 o                         
 -10  28   2          0.04        211.78       334.43 o                         
  -9  28   2        114.86        321.79       500.56 o                         
  -8  28   2         11.52        131.25       306.60 o                         
  -7  28   2        472.61        833.74       307.41 o                         
  -6  28   2          1.25        261.23       305.35 o                         
  -5  28   2        395.64        455.78       296.79 o                         
  -4  28   2        867.62       1362.59       393.29 o                         
  -3  28   2        373.40        139.13       287.32 o                         
  -2  28   2        685.93        845.09       300.80 o                         
  -1  28   2         77.85        258.14       288.53 o                         
   0  28   2        181.73        346.28       346.66 o                         
   1  28   2        391.06        190.62       284.07 o                         
   2  28   2         56.32         96.02       294.58 o                         
   3  28   2         98.11        439.37       290.09 o                         
   4  28   2         21.56        136.80       418.17 o                         
   5  28   2         47.56        297.95       315.57 o                         
   6  28   2         12.73        331.17       334.22 o                         
   7  28   2         10.90        167.59       308.00 o                         
   8  28   2         17.29        233.14       336.02 o                         
  -7  29   2         48.97        784.18       348.15 o                         
  -6  29   2         97.42        299.25       332.00 o                         
  -5  29   2        191.47        661.94       323.01 o                         
  -4  29   2         26.16        492.65       506.78 o                         
  -3  29   2         14.82          0.00       308.99 o                         
  -2  29   2        153.61        259.61       425.94 o                         
  -1  29   2         22.42         63.62       310.99 o                         
   0  29   2         89.33        276.45       315.39 o                         
   1  29   2         24.65        228.43       312.71 o                         
   2  29   2          6.77        140.15       324.57 o                         
   3  29   2        339.94        509.02       328.11 o                         
   4  29   2         37.93         84.72       329.76 o                         
   5  29   2         37.91        115.03       466.36 o                         
   6  29   2         13.09        614.67       380.08 o                         
  -3  30   2        648.61        599.37       347.82 o                         
  -2  30   2         40.84        351.84       355.21 o                         
  -1  30   2        150.10          0.00       339.64 o                         
   0  30   2        271.07        241.29       346.77 o                         
   1  30   2         21.42         68.32       348.20 o                         
   2  30   2        152.34        313.80       349.78 o                         
 -26   1   3        666.89        463.37       208.93 o                         
 -25   1   3        607.40        582.27       171.53 o                         
 -24   1   3       1864.69       1632.99       125.40 o                         
 -23   1   3       1944.27       1895.05       156.64 o                         
 -22   1   3       4648.58       4655.50       176.39 o                         
 -21   1   3       6290.86       6945.19       165.14 o                         
 -20   1   3        870.21        938.15        76.68 o                         
 -19   1   3       2648.79       2461.31       139.46 o                         
 -18   1   3        369.62        200.03        64.42 o                         
 -17   1   3         39.10        152.62        67.65 o                         
 -16   1   3         55.64         63.75        48.73 o                         
 -15   1   3         46.09        107.33        63.74 o                         
 -14   1   3       1373.74       1085.18       115.45 o                         
 -13   1   3       1724.17       1916.11        84.98 o                         
 -12   1   3        237.47         28.75        36.26 o                         
 -11   1   3       3564.26       5262.34       121.56 o                         
 -10   1   3       5302.93       6066.79       114.58 o                         
  -9   1   3        345.39        290.23        37.47 o                         
  -8   1   3      12890.31      14397.30       213.13 o                         
  -7   1   3       1652.38       2084.55        66.88 o                         
  -6   1   3       6684.62       8511.53       141.96 o                         
  -5   1   3      10017.85      12927.30       150.09 o                         
  -4   1   3      15528.73      16353.39       158.74 o                         
  -3   1   3      22355.12      23287.54       246.67 o                         
  -2   1   3       5653.24       5778.69       117.54 o                         
  -1   1   3      41256.81      48882.93       458.77 o                         
   0   1   3       2482.08       3832.48        65.41 o                         
   1   1   3       6694.05       4845.62        73.08 o                         
   2   1   3     122282.96     146179.27      1442.97 o                         
   3   1   3      18906.29      20711.51       248.26 o                         
   4   1   3       1177.84       2097.05        75.75 o                         
   5   1   3         24.96         35.72        24.71 o                         
   6   1   3         51.05        204.52        35.61 o                         
   7   1   3         78.29        142.95        30.02 o                         
   8   1   3       3128.98       3236.47        97.20 o                         
   9   1   3      12696.61      13110.32       189.62 o                         
  10   1   3      14062.87      14780.38       213.87 o                         
  11   1   3       6463.16       7424.75       264.22 o                         
  12   1   3       8062.71       9706.14       147.94 o                         
  13   1   3       8060.33       7969.06       127.03 o                         
  14   1   3       1013.93        932.05        78.34 o                         
  15   1   3       1811.31       1987.53        86.82 o                         
  16   1   3        192.99        221.32        54.21 o                         
  17   1   3       1395.01       1340.03       106.13 o                         
  18   1   3        260.00        498.83        66.71 o                         
  19   1   3         35.20         97.23        78.72 o                         
  20   1   3        275.17        248.93       113.73 o                         
  21   1   3        707.62        816.60       140.07 o                         
  22   1   3        213.17        293.10       132.99 o                         
  23   1   3        410.35        300.72       167.89 o                         
  24   1   3        142.22        153.12       168.18 o                         
 -26   2   3        435.69        362.30       129.16 o                         
 -25   2   3        241.38        210.92       117.33 o                         
 -24   2   3        456.68        411.56       107.45 o                         
 -23   2   3        283.74        404.05       117.93 o                         
 -22   2   3         37.51        146.66       106.07 o                         
 -21   2   3       1065.36       1062.01        86.51 o                         
 -20   2   3        271.82        243.85        76.44 o                         
 -19   2   3       3258.00       3117.87       139.39 o                         
 -18   2   3        259.93        230.15        64.24 o                         
 -17   2   3       6230.15       5791.28       148.66 o                         
 -16   2   3       1002.63        961.90        98.99 o                         
 -15   2   3       2455.98       2188.38        92.28 o                         
 -14   2   3         22.19         53.19        40.17 o                         
 -13   2   3       4673.76       4050.95       108.74 o                         
 -12   2   3       1031.70       1435.66        71.26 o                         
 -11   2   3      16930.70      16898.19       264.29 o                         
 -10   2   3         34.81         34.20        32.13 o                         
  -9   2   3      17572.21      20908.59       313.05 o                         
  -8   2   3      30237.10      28481.22       354.30 o                         
  -7   2   3      26826.54      24996.32       305.95 o                         
  -6   2   3       8115.77       7820.17       132.57 o                         
  -5   2   3       1506.11       2942.47        56.41 o                         
  -4   2   3       7538.03       5762.38        60.78 o                         
  -3   2   3      18050.51      26332.64       226.04 o                         
  -2   2   3      27717.08      31649.73       255.22 o                         
  -1   2   3       8243.57      10888.43       104.96 o                         
   0   2   3      11706.18      13380.50       111.52 o                         
   1   2   3       7002.16       9565.58        99.07 o                         
   2   2   3       3518.29       3855.41        40.74 o                         
   3   2   3      15358.03      14892.69       147.43 o                         
   4   2   3      14138.76      11859.39       131.26 o                         
   5   2   3      16977.98      19224.67       220.15 o                         
   6   2   3       2716.35       3795.98        64.25 o                         
   7   2   3        165.36        250.90        34.45 o                         
   8   2   3      15423.09      16191.86       187.06 o                         
   9   2   3       9215.75       7647.70       121.28 o                         
  10   2   3       4736.19       5035.09       108.76 o                         
  11   2   3        448.46        484.44        53.93 o                         
  12   2   3        150.51         45.29        43.05 o                         
  13   2   3        170.23         70.79        37.80 o                         
  14   2   3       1306.83       1386.81        67.88 o                         
  15   2   3         91.63         97.93        52.49 o                         
  16   2   3       1019.14       1131.91        67.40 o                         
  17   2   3          9.08         54.29        58.36 o                         
  18   2   3        175.90        185.40        64.84 o                         
  19   2   3          4.27          4.66        70.94 o                         
  20   2   3        751.48        869.70       131.78 o                         
  21   2   3        399.37        357.43       129.69 o                         
  22   2   3        220.80        128.12       138.29 o                         
  23   2   3        218.66        202.94       204.42 o                         
  24   2   3        256.18        189.21       165.94 o                         
 -26   3   3         12.66        155.53       138.20 o                         
 -25   3   3        490.94        385.01       149.08 o                         
 -24   3   3         10.35         84.67       106.85 o                         
 -23   3   3       1219.06       1862.52       184.38 o                         
 -22   3   3        309.23        596.35       118.87 o                         
 -21   3   3         25.06        169.28        90.06 o                         
 -20   3   3        350.91        338.01       127.00 o                         
 -19   3   3         69.35         97.16        89.46 o                         
 -18   3   3       1189.06       1421.38        98.66 o                         
 -17   3   3        594.07        299.23        57.49 o                         
 -16   3   3       2284.44       2388.32        97.97 o                         
 -15   3   3          0.71          9.26        47.01 o                         
 -14   3   3       1410.30       1448.32        77.72 o                         
 -13   3   3       1713.39       1488.21        76.74 o                         
 -12   3   3        123.56        214.37        38.50 o                         
 -11   3   3        307.82        260.08        41.83 o                         
 -10   3   3         49.16         27.06        30.28 o                         
  -9   3   3       3825.46       4311.56        97.59 o                         
  -8   3   3       2529.01       2864.86        75.78 o                         
  -7   3   3       1588.86       2494.94        61.09 o                         
  -6   3   3         49.26        219.69        29.79 o                         
  -5   3   3       4141.97       3864.60        59.51 o                         
  -4   3   3       1179.76       2076.33        31.57 o                         
  -3   3   3       6514.09       8392.22        73.33 o                         
  -2   3   3       9984.59      11145.79       101.73 o                         
  -1   3   3       2025.12       2050.69        33.06 o                         
   0   3   3       2597.94       3866.54        53.28 o                         
   1   3   3         99.56         15.52         9.75 o                         
   2   3   3       4111.78       2378.09        38.31 o                         
   3   3   3       1106.47       1289.09        30.64 o                         
   4   3   3       1802.76       2237.55        45.00 o                         
   5   3   3          4.86        114.94        20.03 o                         
   6   3   3          6.05         73.82        22.80 o                         
   7   3   3        449.92        553.67        37.81 o                         
   8   3   3      24995.90      25846.38       306.35 o                         
   9   3   3         58.92        327.70        38.95 o                         
  10   3   3       1642.91       2167.85        74.77 o                         
  11   3   3        248.21        384.33        44.39 o                         
  12   3   3        147.26        245.95        44.36 o                         
  13   3   3       5021.06       5264.80       113.60 o                         
  14   3   3        137.14        166.11        47.85 o                         
  15   3   3        210.03        457.83        53.94 o                         
  16   3   3       6268.70       5807.38       116.98 o                         
  17   3   3       7068.30       6938.05       159.03 o                         
  18   3   3        376.09        470.85        67.45 o                         
  19   3   3         34.91         90.82        80.55 o                         
  20   3   3        428.81        543.01       160.89 o                         
  21   3   3        148.42        272.15       122.56 o                         
  22   3   3        142.35        121.45       138.97 o                         
  23   3   3          4.68        125.62       151.64 o                         
  24   3   3         30.75          1.55       167.04 o                         
 -25   4   3       1620.01       1529.46       143.02 o                         
 -24   4   3          8.45        464.49       296.85 o                         
 -23   4   3        592.45        389.15       104.25 o                         
 -22   4   3         75.01        242.06       101.44 o                         
 -21   4   3        264.26        380.17       184.66 o                         
 -20   4   3        212.92        184.77        82.02 o                         
 -19   4   3       1819.87       1825.65       126.86 o                         
 -18   4   3       1237.02       1315.70       118.30 o                         
 -17   4   3       2537.86       2329.11       135.91 o                         
 -16   4   3       1144.52       1208.05        75.76 o                         
 -15   4   3        838.18        978.49        83.39 o                         
 -14   4   3        256.75         69.46        45.50 o                         
 -13   4   3       1077.92       1445.58        78.68 o                         
 -12   4   3        692.69       1057.22        69.93 o                         
 -11   4   3        292.22        455.00        42.15 o                         
 -10   4   3        779.03        348.55        38.52 o                         
  -9   4   3       1861.70       1202.30        46.27 o                         
  -8   4   3       3475.68       4515.54        83.27 o                         
  -7   4   3        142.00         60.99        22.70 o                         
  -6   4   3       2441.30       2090.16        44.55 o                         
  -5   4   3       1335.16       1105.04        36.53 o                         
  -4   4   3        293.66        120.02        24.35 o                         
  -3   4   3      23529.21      20606.33       208.56 o                         
  -2   4   3      44514.90      44587.72       460.50 o                         
  -1   4   3        902.52        585.56        40.80 o                         
   0   4   3       2371.86       3324.89        71.00 o                         
   1   4   3      43622.50      42453.42       669.56 o                         
   2   4   3       3274.06       2308.10        32.98 o                         
   3   4   3      31729.90      36352.00       368.84 o                         
   4   4   3      13484.35      13894.44       153.59 o                         
   5   4   3        989.22        799.03        42.08 o                         
   6   4   3      19005.20      20462.85       242.44 o                         
   7   4   3       3144.13       1865.20        62.44 o                         
   8   4   3       5478.15       5938.10       115.73 o                         
   9   4   3       4400.92       4752.27       109.39 o                         
  10   4   3       4094.21       4280.35        92.76 o                         
  11   4   3        604.43        648.72        58.87 o                         
  12   4   3         27.34         97.36        50.48 o                         
  13   4   3         63.10        161.25        45.31 o                         
  14   4   3        322.35        164.48        53.85 o                         
  15   4   3       7020.64       6304.96       121.29 o                         
  16   4   3       2216.77       2519.77        99.43 o                         
  17   4   3         32.17        116.86        57.86 o                         
  18   4   3       2699.28       2905.90       120.37 o                         
  19   4   3         58.72         58.68        72.63 o                         
  20   4   3       2498.26       2486.09       219.29 o                         
  21   4   3        379.68        323.65       207.53 o                         
  22   4   3          1.84         41.91       133.47 o                         
  23   4   3       1662.73       1596.62       192.32 o                         
 -25   5   3         81.80        251.08       159.88 o                         
 -24   5   3        316.59        443.90       121.65 o                         
 -23   5   3        246.55        142.15       113.63 o                         
 -22   5   3        890.10        629.57       114.94 o                         
 -21   5   3        769.59        839.03       155.49 o                         
 -20   5   3        162.03        113.30        80.93 o                         
 -19   5   3        526.87        629.28        83.19 o                         
 -18   5   3        946.17        877.14       120.83 o                         
 -17   5   3        608.53        527.58        87.45 o                         
 -16   5   3          8.31         32.25        56.49 o                         
 -15   5   3        773.96        583.43        63.61 o                         
 -14   5   3       1038.20       1103.50        85.20 o                         
 -13   5   3       1567.78       1794.56        87.20 o                         
 -12   5   3       1173.30       1064.83        99.41 o                         
 -11   5   3          5.73         74.35        33.85 o                         
 -10   5   3       1192.43       1278.31        63.67 o                         
  -9   5   3         18.09        158.10        32.53 o                         
  -8   5   3      12915.33      16860.12       182.10 o                         
  -7   5   3       4717.90       4682.30        82.02 o                         
  -6   5   3         20.95         25.69        15.73 o                         
  -5   5   3          8.30         30.75        15.36 o                         
  -4   5   3      35788.53      43332.75       396.07 o                         
  -3   5   3      16703.62      14769.32       199.61 o                         
  -2   5   3      26430.84      39646.59       397.20 o                         
  -1   5   3       2235.62       4419.94        79.97 o                         
   0   5   3       3594.08       2823.77        57.91 o                         
   1   5   3         22.51         51.40        17.20 o                         
   2   5   3       3832.05       5145.20        48.29 o                         
   3   5   3       3250.45       3509.62        43.41 o                         
   4   5   3        284.89        527.77        17.89 o                         
   5   5   3       4142.00       4847.41        55.66 o                         
   6   5   3       7658.18       6763.94       108.59 o                         
   7   5   3        902.97        585.00        45.69 o                         
   8   5   3       1370.23       2106.32        72.69 o                         
   9   5   3       1363.71       1781.03        64.71 o                         
  10   5   3       4422.05       4540.24        95.19 o                         
  11   5   3       6159.00       5767.50       109.65 o                         
  12   5   3       3169.71       3128.23       100.66 o                         
  13   5   3       1181.93       1049.63        69.32 o                         
  14   5   3        692.96        776.36        61.41 o                         
  15   5   3        657.03        550.74        62.80 o                         
  16   5   3          9.10         36.26        59.18 o                         
  17   5   3          0.60         68.08        60.11 o                         
  18   5   3         84.69         60.00        68.33 o                         
  19   5   3         91.82        186.70        76.99 o                         
  20   5   3          9.58        101.04       111.02 o                         
  21   5   3         12.45         55.01       128.55 o                         
  22   5   3        190.98        317.11       142.89 o                         
  23   5   3        129.83        299.84       173.33 o                         
 -25   6   3          9.44         67.29       158.60 o                         
 -24   6   3         18.13        279.19       133.11 o                         
 -23   6   3        139.95        323.96       209.34 o                         
 -22   6   3        493.21        467.42       139.64 o                         
 -21   6   3        266.50        134.19        90.05 o                         
 -20   6   3         27.54         68.86        82.45 o                         
 -19   6   3        530.67        409.45        97.83 o                         
 -18   6   3         90.70        200.48        92.22 o                         
 -17   6   3       1360.98       1728.79       128.79 o                         
 -16   6   3       1052.51       1318.91       104.17 o                         
 -15   6   3        134.31        172.25        59.01 o                         
 -14   6   3        819.89        885.00       126.77 o                         
 -13   6   3         87.16         95.98        63.83 o                         
 -12   6   3        619.66        510.14        47.96 o                         
 -11   6   3       1612.35       1252.03        72.59 o                         
 -10   6   3        139.86         37.94        34.22 o                         
  -9   6   3       3164.38       3770.42        93.61 o                         
  -8   6   3        467.83        590.06        39.05 o                         
  -7   6   3      11121.24      13530.08       183.35 o                         
  -6   6   3       1219.91       1228.31        43.85 o                         
  -5   6   3      28020.42      31494.92       285.63 o                         
  -4   6   3       5265.63       5327.03        63.87 o                         
  -3   6   3        854.07        841.26        30.46 o                         
  -2   6   3       5241.54       6182.86        89.51 o                         
  -1   6   3       5408.65       6293.50        84.25 o                         
   0   6   3        209.26        351.55        45.24 o                         
   1   6   3         26.00        109.45        32.27 o                         
   2   6   3          3.63        312.95        25.05 o                         
   3   6   3       4296.76       6092.88        79.12 o                         
   4   6   3       4647.29       7017.38        81.81 o                         
   5   6   3       1389.29       1278.34        41.34 o                         
   6   6   3         14.42        142.25        24.55 o                         
   7   6   3       1598.21       2421.22        59.45 o                         
   8   6   3       4997.33       6129.81        96.14 o                         
   9   6   3       6084.13       6103.54       109.27 o                         
  10   6   3        420.49        301.72        41.20 o                         
  11   6   3        311.85        323.40        42.92 o                         
  12   6   3       1280.18       1435.20        82.12 o                         
  13   6   3         81.27        109.92        47.19 o                         
  14   6   3        226.07        455.63        56.13 o                         
  15   6   3       1962.82       2426.37       103.89 o                         
  16   6   3       2086.76       2151.14       108.84 o                         
  17   6   3        562.21        641.70        78.95 o                         
  18   6   3        115.77         79.38        75.29 o                         
  19   6   3        732.41        585.11        87.33 o                         
  20   6   3       1017.21       1160.44       146.18 o                         
  21   6   3          0.80         24.10       120.91 o                         
  22   6   3         12.77         18.51       139.59 o                         
  23   6   3        177.32        259.43       265.82 o                         
 -25   7   3        446.23        569.39       173.42 o                         
 -24   7   3        135.30        271.16       204.63 o                         
 -23   7   3       2615.97       2520.80       304.48 o                         
 -22   7   3       1290.78        987.23       150.56 o                         
 -21   7   3       1585.76       1472.07       228.64 o                         
 -20   7   3        126.26        104.26        96.96 o                         
 -19   7   3        897.36        927.58       128.79 o                         
 -18   7   3       1604.12       1517.43       106.35 o                         
 -17   7   3          6.90         35.56        79.04 o                         
 -16   7   3          5.49          0.00        68.31 o                         
 -15   7   3        217.61         79.92        55.28 o                         
 -14   7   3        234.35        115.96        63.95 o                         
 -13   7   3       1280.70       1551.81        86.54 o                         
 -12   7   3        681.89        621.53        54.59 o                         
 -11   7   3        892.86        889.60        81.00 o                         
 -10   7   3        466.96        446.73        48.91 o                         
  -9   7   3         18.72        210.20        30.34 o                         
  -8   7   3        258.85        301.47        43.52 o                         
  -7   7   3         51.67          7.82        28.99 o                         
  -6   7   3        772.53        309.69        44.78 o                         
  -5   7   3       1333.56       1286.79        38.70 o                         
  -4   7   3         51.92        203.46        18.73 o                         
  -3   7   3        123.97         58.95        26.84 o                         
  -2   7   3       2148.46       2482.81        77.62 o                         
  -1   7   3         10.41         38.92        27.50 o                         
   0   7   3      11919.40      13984.72       192.58 o                         
   1   7   3       2295.94       1707.80        57.84 o                         
   2   7   3       9358.67       7081.91       105.95 o                         
   3   7   3       3828.07       2306.41        46.35 o                         
   4   7   3       1067.44        577.58        33.72 o                         
   5   7   3        160.29        153.75        26.49 o                         
   6   7   3        250.45        282.73        27.39 o                         
   7   7   3        210.34        180.72        32.17 o                         
   8   7   3       4313.23       4693.68        89.43 o                         
   9   7   3       3619.51       3018.00        79.58 o                         
  10   7   3       5223.53       5150.03       105.77 o                         
  11   7   3       3736.34       3832.12       124.65 o                         
  12   7   3       7763.98       8109.06       142.20 o                         
  13   7   3       8802.80       7901.40       152.06 o                         
  14   7   3       1338.63       1192.59        94.49 o                         
  15   7   3       2308.29       1961.02       100.10 o                         
  16   7   3         44.21         88.88        60.27 o                         
  17   7   3        291.91         77.29        68.62 o                         
  18   7   3        249.25        289.33        78.71 o                         
  19   7   3        257.18        140.40        86.42 o                         
  20   7   3          0.54        154.77       132.11 o                         
  21   7   3        311.25        228.23       150.79 o                         
  22   7   3        247.09          1.55       149.48 o                         
  23   7   3         12.84        175.71       175.66 o                         
 -25   8   3         12.73        156.93       182.84 o                         
 -24   8   3        499.97        727.03       295.28 o                         
 -23   8   3         15.50         44.15       131.08 o                         
 -22   8   3        113.39        289.87       112.07 o                         
 -21   8   3         61.91         91.68        98.57 o                         
 -20   8   3        229.07        120.37        90.52 o                         
 -19   8   3        191.31        392.50        83.31 o                         
 -18   8   3        161.22        148.07        73.65 o                         
 -17   8   3        616.85        565.13       103.21 o                         
 -16   8   3         12.14         85.42        61.82 o                         
 -15   8   3       1115.78        957.98       124.30 o                         
 -14   8   3         97.79         49.23        52.56 o                         
 -13   8   3         19.02         32.48        46.95 o                         
 -12   8   3        943.60       1056.80        74.07 o                         
 -11   8   3        195.08        235.11        41.71 o                         
 -10   8   3        942.67        851.67        61.25 o                         
  -9   8   3         79.62         53.12        36.73 o                         
  -8   8   3       2926.94       2655.64        96.82 o                         
  -7   8   3       8929.25       6360.69       143.11 o                         
  -6   8   3       2459.13       1992.62        79.70 o                         
  -5   8   3      18928.02      18440.45       212.73 o                         
  -4   8   3      12746.01      11112.81       178.01 o                         
  -3   8   3      13313.37      14264.47       219.47 o                         
  -2   8   3       3703.49       4221.12       104.01 o                         
  -1   8   3        373.11        393.13        44.25 o                         
   0   8   3      10997.89      12801.10       184.43 o                         
   1   8   3         27.65          8.24        25.56 o                         
   2   8   3       2256.78       2369.76        65.44 o                         
   3   8   3       1058.31        778.33        42.03 o                         
   4   8   3       2623.74       2834.07        70.68 o                         
   5   8   3       3859.99       4619.33        75.28 o                         
   6   8   3       9500.28       8021.04       111.78 o                         
   7   8   3       1003.17        784.93        42.11 o                         
   8   8   3       1027.12       1327.90        67.08 o                         
   9   8   3        102.68         36.56        36.42 o                         
  10   8   3       2620.45       2839.51        92.30 o                         
  11   8   3        237.49        117.64        46.86 o                         
  12   8   3        856.02       1020.38        75.67 o                         
  13   8   3        667.09        842.11        81.66 o                         
  14   8   3        293.51        341.21        59.04 o                         
  15   8   3          4.89          7.19        62.94 o                         
  16   8   3         21.62        114.89        62.82 o                         
  17   8   3        103.99        104.46        68.06 o                         
  18   8   3        597.32        675.90        86.35 o                         
  19   8   3        170.44         47.05        85.98 o                         
  20   8   3        112.44        178.42       100.07 o                         
  21   8   3         40.73          0.00       135.97 o                         
  22   8   3        957.42       1004.30       180.32 o                         
  23   8   3          5.89         35.75       230.07 o                         
 -24   9   3       2202.75       2676.93       236.94 o                         
 -23   9   3         96.77        273.12       128.97 o                         
 -22   9   3       1011.53       1145.94       152.35 o                         
 -21   9   3        632.56        381.31       121.86 o                         
 -20   9   3        192.12        322.59       208.66 o                         
 -19   9   3        849.90        421.89       116.74 o                         
 -18   9   3        427.25        309.06        78.77 o                         
 -17   9   3        612.59        518.21        76.05 o                         
 -16   9   3        121.37        253.01        82.79 o                         
 -15   9   3          0.78        133.80        58.97 o                         
 -14   9   3       2064.19       2492.16       109.19 o                         
 -13   9   3        115.50         50.61        46.64 o                         
 -12   9   3        347.52        534.82        67.93 o                         
 -11   9   3         10.57        128.15        43.32 o                         
 -10   9   3       2344.72       2307.31        98.95 o                         
  -9   9   3        217.31        363.68        49.81 o                         
  -8   9   3        911.39       1582.36       102.19 o                         
  -7   9   3      13725.01      13455.67       230.08 o                         
  -6   9   3         13.51        292.98        48.02 o                         
  -5   9   3       8469.10      10541.54       171.34 o                         
  -4   9   3       2122.49       2335.70        81.49 o                         
  -3   9   3       4834.20       5240.03       130.46 o                         
  -2   9   3       3303.64       2653.63        92.50 o                         
  -1   9   3      50314.00      57686.02       777.75 o                         
   0   9   3       2606.48       2406.09        79.69 o                         
   1   9   3      11204.41      12505.53       196.00 o                         
   2   9   3       3719.09       4688.86       108.13 o                         
   3   9   3       7437.24       7673.78       102.56 o                         
   4   9   3         18.38         39.12        22.65 o                         
   5   9   3        307.87        247.64        31.29 o                         
   6   9   3        273.14        136.87        33.58 o                         
   7   9   3        832.87        741.60        53.99 o                         
   8   9   3        742.50        863.73        74.09 o                         
   9   9   3        429.31        376.75        44.15 o                         
  10   9   3       1396.88       1518.59        79.75 o                         
  11   9   3       1801.21       1696.45        84.74 o                         
  12   9   3       2931.33       3261.63       102.40 o                         
  13   9   3       3386.98       3707.41       111.78 o                         
  14   9   3       3584.94       3134.00       108.75 o                         
  15   9   3        960.50        807.36        70.75 o                         
  16   9   3          2.03         88.94        74.83 o                         
  17   9   3        132.43        232.96        82.81 o                         
  18   9   3         39.77        145.16        90.65 o                         
  19   9   3        196.53        220.76       123.86 o                         
  20   9   3          1.56        135.73        94.15 o                         
  21   9   3          0.76         26.35       140.49 o                         
  22   9   3         12.82        142.77       158.28 o                         
  23   9   3         35.16          1.55       168.73 o                         
 -24  10   3         15.18        174.26       142.51 o                         
 -23  10   3        340.78        472.56       181.97 o                         
 -22  10   3        239.10        354.53       121.27 o                         
 -21  10   3         92.41        128.96       107.34 o                         
 -20  10   3        574.48        807.51       138.22 o                         
 -19  10   3        403.82        437.14        91.08 o                         
 -18  10   3        205.81        317.25        80.91 o                         
 -17  10   3        247.76        302.05        92.53 o                         
 -16  10   3       1145.82        776.54        95.58 o                         
 -15  10   3        262.00        333.60        94.69 o                         
 -14  10   3       1049.88        904.21       100.30 o                         
 -13  10   3        976.80        840.48        96.71 o                         
 -12  10   3       3173.81       3105.82       107.69 o                         
 -11  10   3       4099.35       5053.57       122.73 o                         
 -10  10   3        685.05        888.39       109.73 o                         
  -9  10   3         55.48        154.39        59.24 o                         
  -8  10   3       4089.02       4641.26       118.60 o                         
  -7  10   3        162.92        189.05        46.61 o                         
  -6  10   3        104.92        256.19        44.63 o                         
  -5  10   3       3912.65       3340.91        86.89 o                         
  -4  10   3        132.89        160.08        35.74 o                         
  -3  10   3       2279.83       2246.64        82.01 o                         
  -2  10   3        465.84        352.48        44.63 o                         
  -1  10   3        465.91        527.98        59.52 o                         
   0  10   3       1020.76       1217.38        81.67 o                         
   1  10   3         13.19          9.64        33.59 o                         
   2  10   3       6025.78       6511.31       122.48 o                         
   3  10   3       3459.18       3337.24        70.69 o                         
   4  10   3      19628.39      19689.63       206.16 o                         
   5  10   3      15990.42      16702.03       206.42 o                         
   6  10   3        976.83        701.10        50.92 o                         
   7  10   3       2710.46       2416.36        77.80 o                         
   8  10   3       3682.39       3743.12       103.98 o                         
   9  10   3        423.69        286.66        45.14 o                         
  10  10   3       1463.72       1612.97       111.06 o                         
  11  10   3        156.72        226.22        54.49 o                         
  12  10   3         13.08         32.52        49.15 o                         
  13  10   3         11.31         36.84        53.89 o                         
  14  10   3        324.21        400.07        60.89 o                         
  15  10   3       2284.76       2245.89       111.24 o                         
  16  10   3        111.06        154.89        68.91 o                         
  17  10   3       2151.37       1984.54       124.78 o                         
  18  10   3         78.84         98.65        84.46 o                         
  19  10   3        998.89        972.16       106.73 o                         
  20  10   3         12.68         10.74        99.74 o                         
  21  10   3        138.43          7.77       149.49 o                         
  22  10   3       1542.42       1658.91       382.41 o                         
 -24  11   3        268.48        552.37       149.65 o                         
 -23  11   3         75.18         49.24       133.71 o                         
 -22  11   3         59.06        118.13       123.06 o                         
 -21  11   3        183.54        194.43       111.44 o                         
 -20  11   3         45.33        100.70       102.32 o                         
 -19  11   3          0.27         29.32        93.28 o                         
 -18  11   3        360.17        165.18        84.76 o                         
 -17  11   3         53.60         43.53        76.35 o                         
 -16  11   3        412.02        408.31        77.03 o                         
 -15  11   3        132.75        165.83        65.12 o                         
 -14  11   3        888.33        694.43       124.53 o                         
 -13  11   3        795.35        968.17       110.17 o                         
 -12  11   3        955.19       1256.08        99.45 o                         
 -11  11   3          0.62          6.53        58.58 o                         
 -10  11   3       1057.77       1280.44        96.48 o                         
  -9  11   3       1408.77       1485.27        92.07 o                         
  -8  11   3         64.56         98.15        46.02 o                         
  -7  11   3       1936.33       1534.94        83.89 o                         
  -6  11   3        136.05        189.56        43.34 o                         
  -5  11   3       2894.07       2970.74        78.16 o                         
  -4  11   3         75.58         65.81        40.98 o                         
  -3  11   3        271.34        388.77        47.64 o                         
  -2  11   3          0.05          4.82        37.89 o                         
  -1  11   3       2553.00       3069.59       102.47 o                         
   0  11   3       1726.89       1896.85        77.96 o                         
   1  11   3         22.10         12.64        35.22 o                         
   2  11   3       2308.76       2585.38        88.84 o                         
   3  11   3        504.54        472.06        51.80 o                         
   4  11   3       2080.59       2024.87        64.93 o                         
   5  11   3        921.53       1289.91        59.43 o                         
   6  11   3        291.36        250.62        41.20 o                         
   7  11   3        115.23        199.26        39.97 o                         
   8  11   3        258.01        328.07        44.39 o                         
   9  11   3       1010.07       1046.19        92.18 o                         
  10  11   3       1470.77       1435.12        78.14 o                         
  11  11   3        283.70        188.26        49.76 o                         
  12  11   3        173.24        185.41        53.28 o                         
  13  11   3         45.03         59.53        55.44 o                         
  14  11   3       1790.94       1566.29       114.48 o                         
  15  11   3          4.51         59.48        63.67 o                         
  16  11   3        122.47        128.64        71.94 o                         
  17  11   3        390.18        351.04        78.71 o                         
  18  11   3         27.30         64.41        84.83 o                         
  19  11   3         57.35        148.39        95.78 o                         
  20  11   3         32.27         24.40       106.24 o                         
  21  11   3         10.32         13.75       156.57 o                         
  22  11   3          8.41          0.00       167.61 o                         
 -24  12   3        548.35        547.06       174.04 o                         
 -23  12   3         33.83        203.16       196.64 o                         
 -22  12   3        558.35        888.19       233.80 o                         
 -21  12   3          0.45         23.33       117.55 o                         
 -20  12   3        206.13         63.66       106.45 o                         
 -19  12   3        137.51         73.62        96.19 o                         
 -18  12   3        735.32        630.33       165.59 o                         
 -17  12   3        784.72        693.99        89.80 o                         
 -16  12   3        701.25        688.49        84.74 o                         
 -15  12   3       2374.47       2490.42       130.77 o                         
 -14  12   3       1238.17       1110.71       106.70 o                         
 -13  12   3        137.18        102.08        89.28 o                         
 -12  12   3       1246.10       1382.53       130.57 o                         
 -11  12   3       5740.42       6217.19       166.09 o                         
 -10  12   3       1741.07       1820.26       103.95 o                         
  -9  12   3        196.43        483.28        72.96 o                         
  -8  12   3        215.96         16.81        48.27 o                         
  -7  12   3         23.50         19.08        44.94 o                         
  -6  12   3          2.47         62.50        41.89 o                         
  -5  12   3       1589.44       1706.22        83.28 o                         
  -4  12   3       2336.99       2433.19       131.22 o                         
  -3  12   3       4547.70       3888.11       119.88 o                         
  -2  12   3       2577.65       2126.38        88.79 o                         
  -1  12   3          9.73        444.01        50.05 o                         
   0  12   3       1799.97       1671.06        72.23 o                         
   1  12   3       2638.73       3627.06       117.45 o                         
   2  12   3       2959.05       2231.81        86.24 o                         
   3  12   3      12558.14      12849.51       234.32 o                         
   4  12   3       3528.83       3503.99        99.65 o                         
   5  12   3      10451.34      11014.11       153.09 o                         
   6  12   3       6770.69       7603.52       124.45 o                         
   7  12   3       4713.71       5341.74       123.16 o                         
   8  12   3       6077.20       6419.21       125.77 o                         
   9  12   3       1933.60       1926.09        87.83 o                         
  10  12   3        621.78        495.12        82.93 o                         
  11  12   3        205.71        110.41        51.14 o                         
  12  12   3         53.97         53.06        54.67 o                         
  13  12   3          4.69         30.84        59.72 o                         
  14  12   3        624.80        680.09        75.47 o                         
  15  12   3       1149.42       1323.99       101.92 o                         
  16  12   3        962.23        977.67        88.15 o                         
  17  12   3       1624.29       1639.70       117.09 o                         
  18  12   3        526.44        636.21        98.59 o                         
  19  12   3        346.28        576.62       107.10 o                         
  20  12   3        619.86        638.56       141.88 o                         
  21  12   3        289.29         99.48       165.36 o                         
  22  12   3          7.23          1.55       175.78 o                         
 -23  13   3        475.83        718.86       311.21 o                         
 -22  13   3        227.61        323.35       177.71 o                         
 -21  13   3        321.19        208.92       136.33 o                         
 -20  13   3        464.36        246.32       139.43 o                         
 -19  13   3       1843.77       1180.33       146.08 o                         
 -18  13   3        775.55        726.68       203.16 o                         
 -17  13   3       1891.35       1927.23       168.49 o                         
 -16  13   3        667.03        751.28       162.42 o                         
 -15  13   3       2367.84       2127.81       217.57 o                         
 -14  13   3          6.55         36.01        77.66 o                         
 -13  13   3        149.93        276.19       101.01 o                         
 -12  13   3        378.47        306.92        75.35 o                         
 -11  13   3       1084.48       1172.24       104.57 o                         
 -10  13   3        206.65        201.50        65.54 o                         
  -9  13   3          5.16         15.65        56.83 o                         
  -8  13   3       1726.02       1886.51        95.01 o                         
  -7  13   3        796.21        713.68        62.98 o                         
  -6  13   3       3363.88       3219.08       111.56 o                         
  -5  13   3       1377.60       1172.64        74.68 o                         
  -4  13   3        200.83        173.51        85.21 o                         
  -3  13   3       4286.39       4320.57       156.04 o                         
  -2  13   3       3233.93       3037.12       102.82 o                         
  -1  13   3       5735.44       5488.13       136.65 o                         
   0  13   3       3153.27       3127.77        95.15 o                         
   1  13   3       1855.32       1523.05        78.47 o                         
   2  13   3       4279.79       3839.01       108.18 o                         
   3  13   3         17.91         48.23        35.07 o                         
   4  13   3       3330.46       3564.32       177.32 o                         
   5  13   3       4527.38       4689.07       124.51 o                         
   6  13   3       1680.94       1222.22        80.79 o                         
   7  13   3        509.43        270.97        45.69 o                         
   8  13   3        787.77        873.76        67.77 o                         
   9  13   3        309.68        444.24        52.62 o                         
  10  13   3        981.19       1141.32       103.97 o                         
  11  13   3        608.21        638.25        70.51 o                         
  12  13   3        859.50        767.27        72.63 o                         
  13  13   3        283.65        306.66        66.73 o                         
  14  13   3         53.25         80.12        66.74 o                         
  15  13   3        710.84        601.33        97.75 o                         
  16  13   3        418.96        587.91        97.19 o                         
  17  13   3        109.23        147.27        90.05 o                         
  18  13   3         40.62        109.17        96.67 o                         
  19  13   3          4.72        175.95       106.73 o                         
  20  13   3        190.42        139.23       117.59 o                         
  21  13   3        169.93         44.05       169.27 o                         
 -23  14   3        119.71         22.84       158.10 o                         
 -22  14   3        402.70        294.85       144.87 o                         
 -21  14   3        504.40        423.27       136.15 o                         
 -20  14   3        198.90        317.31       123.69 o                         
 -19  14   3        589.12        491.63       202.89 o                         
 -18  14   3        150.57        167.51       136.58 o                         
 -17  14   3         34.24         60.72       116.31 o                         
 -16  14   3        491.11        272.03       109.92 o                         
 -15  14   3        389.15        512.13       109.77 o                         
 -14  14   3        293.47        196.01        89.37 o                         
 -13  14   3         23.62         66.93        78.96 o                         
 -12  14   3         25.79        105.97        76.05 o                         
 -11  14   3        292.41        328.80        78.94 o                         
 -10  14   3        871.52        785.28       116.46 o                         
  -9  14   3        371.08        341.60        68.06 o                         
  -8  14   3        339.49        262.60        65.31 o                         
  -7  14   3        369.01        341.93        63.01 o                         
  -6  14   3        585.14       1018.58        86.98 o                         
  -5  14   3        184.34        284.71        86.63 o                         
  -4  14   3         46.45          6.64        75.41 o                         
  -3  14   3        121.82        145.29        77.90 o                         
  -2  14   3       1057.25       1358.78        90.90 o                         
  -1  14   3        320.99        524.48        76.20 o                         
   0  14   3        232.26        299.84        56.60 o                         
   1  14   3       4525.09       5358.25       159.03 o                         
   2  14   3       4639.01       4117.10       113.96 o                         
   3  14   3        415.86        429.16        51.12 o                         
   4  14   3       2233.53       2578.61        98.68 o                         
   5  14   3       7125.76       8116.56       169.77 o                         
   6  14   3         48.72         56.92        50.60 o                         
   7  14   3       4411.91       4418.95       130.67 o                         
   8  14   3        268.39        327.91        51.74 o                         
   9  14   3        514.31        316.93        55.24 o                         
  10  14   3          8.83         78.04        55.21 o                         
  11  14   3          0.09         68.31        56.40 o                         
  12  14   3        238.85        247.62        70.93 o                         
  13  14   3       1853.61       1575.88       144.30 o                         
  14  14   3       1461.15       1710.46       128.67 o                         
  15  14   3        294.42        397.29        81.55 o                         
  16  14   3        278.51        438.35       129.65 o                         
  17  14   3       1123.27       1353.79       214.05 o                         
  18  14   3         38.25        111.79       103.85 o                         
  19  14   3       1009.36        788.92       166.26 o                         
  20  14   3         26.19        294.36       194.76 o                         
  21  14   3         15.17          0.00       179.70 o                         
 -22  15   3       1416.23       1651.68       226.62 o                         
 -21  15   3         65.14         34.38       167.27 o                         
 -20  15   3        217.64        496.98       250.25 o                         
 -19  15   3        546.29        824.12       242.51 o                         
 -18  15   3        232.91        295.66       130.26 o                         
 -17  15   3       1116.28       1200.19       142.89 o                         
 -16  15   3        653.47        553.72       143.56 o                         
 -15  15   3        476.43        466.81       109.71 o                         
 -14  15   3       1334.39       1166.14       162.62 o                         
 -13  15   3        163.94         73.93        83.90 o                         
 -12  15   3        316.86        357.66       128.97 o                         
 -11  15   3         25.11         61.89        75.87 o                         
 -10  15   3       3162.69       3509.82       143.28 o                         
  -9  15   3       2695.80       2627.77       132.01 o                         
  -8  15   3       4039.59       3624.97       131.85 o                         
  -7  15   3        231.55        233.06        56.90 o                         
  -6  15   3          8.56         27.25        55.16 o                         
  -5  15   3       2711.67       2300.86       111.43 o                         
  -4  15   3          4.40         20.61        81.65 o                         
  -3  15   3        258.53        485.27        88.98 o                         
  -2  15   3       5648.19       5856.10       203.57 o                         
  -1  15   3       3229.28       2897.14       198.94 o                         
   0  15   3       7394.83       6970.17       152.98 o                         
   1  15   3      12313.89      12169.15       206.41 o                         
   2  15   3       1009.33       1342.35        83.15 o                         
   3  15   3       3022.05       2991.07       106.80 o                         
   4  15   3         10.22         19.58        49.81 o                         
   5  15   3         10.48         28.17        53.55 o                         
   6  15   3       1604.59       1444.03        98.23 o                         
   7  15   3       2291.45       2181.14       111.11 o                         
   8  15   3        532.00        422.86        69.86 o                         
   9  15   3        273.42        232.58        58.33 o                         
  10  15   3        592.98        619.20        68.62 o                         
  11  15   3        987.11        821.02        71.28 o                         
  12  15   3       1335.51       1199.42       116.83 o                         
  13  15   3       2935.01       2982.48       137.02 o                         
  14  15   3        720.02        702.61        98.53 o                         
  15  15   3        131.15        103.31        81.75 o                         
  16  15   3        227.87        178.47        88.94 o                         
  17  15   3          1.19         11.27        99.63 o                         
  18  15   3        189.98        273.17       152.80 o                         
  19  15   3          0.60         80.91       118.24 o                         
  20  15   3         28.54        266.54       176.14 o                         
 -22  16   3          0.85        148.15       188.18 o                         
 -21  16   3         11.18        458.70       276.00 o                         
 -20  16   3        202.49        776.51       261.61 o                         
 -19  16   3        192.23        289.53       179.26 o                         
 -18  16   3        155.18        148.27       136.70 o                         
 -17  16   3          7.44        158.02       192.29 o                         
 -16  16   3        782.53       1188.58       208.21 o                         
 -15  16   3        301.92        465.68       112.57 o                         
 -14  16   3        295.65        103.11        99.55 o                         
 -13  16   3        227.67         71.34        94.58 o                         
 -12  16   3       1292.82       1167.32       179.26 o                         
 -11  16   3        558.16        294.70        85.20 o                         
 -10  16   3      17050.52      16411.24       316.96 o                         
  -9  16   3       1848.14       1838.18       124.75 o                         
  -8  16   3       1584.11       1784.99       140.06 o                         
  -7  16   3       1955.60       1984.94       109.34 o                         
  -6  16   3       2775.23       2686.76       116.75 o                         
  -5  16   3       3078.79       2662.13       195.85 o                         
  -4  16   3         25.18         13.99        87.38 o                         
  -3  16   3          1.10         31.82        88.45 o                         
  -2  16   3          2.09         26.99        84.11 o                         
  -1  16   3        633.99        819.92       124.78 o                         
   0  16   3         21.43         57.31        48.62 o                         
   1  16   3        789.09        934.21        74.77 o                         
   2  16   3        932.74       1027.91        77.18 o                         
   3  16   3       1710.54       1560.74        98.12 o                         
   4  16   3          3.81          8.67        52.66 o                         
   5  16   3       1485.01       1438.56       100.30 o                         
   6  16   3        449.98        332.80        69.78 o                         
   7  16   3       1891.39       1400.76       113.09 o                         
   8  16   3        243.09        294.59        70.45 o                         
   9  16   3        782.28        922.08       120.49 o                         
  10  16   3         21.29         98.24        71.76 o                         
  11  16   3        264.80        443.65        83.69 o                         
  12  16   3        993.12       1020.10       134.81 o                         
  13  16   3        222.88        131.33        74.16 o                         
  14  16   3          0.17        209.10        80.55 o                         
  15  16   3          6.87         29.94        85.73 o                         
  16  16   3          0.40        142.60        91.09 o                         
  17  16   3        124.26        221.25       107.33 o                         
  18  16   3         35.35         62.96       115.88 o                         
  19  16   3        338.83        355.61       127.41 o                         
  20  16   3          0.83        172.19       135.03 o                         
 -21  17   3         34.93        183.89       191.09 o                         
 -20  17   3          1.22        100.29       173.93 o                         
 -19  17   3        170.67        123.95       164.73 o                         
 -18  17   3          2.64         43.07       145.82 o                         
 -17  17   3        164.30         97.10       135.40 o                         
 -16  17   3         57.03        236.63       128.22 o                         
 -15  17   3        215.48        255.66       126.58 o                         
 -14  17   3        135.56        115.51       109.01 o                         
 -13  17   3          1.30         47.57        97.44 o                         
 -12  17   3        265.33        205.83       101.99 o                         
 -11  17   3         12.45         45.40        87.72 o                         
 -10  17   3         35.61         31.79        79.52 o                         
  -9  17   3        134.36         90.21        78.95 o                         
  -8  17   3         22.34         39.45        71.71 o                         
  -7  17   3        873.41        480.59        74.63 o                         
  -6  17   3         19.72         95.69        66.69 o                         
  -5  17   3        409.86        744.04       137.58 o                         
  -4  17   3        225.04          1.55        98.61 o                         
  -3  17   3          9.59         66.02        88.53 o                         
  -2  17   3        134.28        172.94        92.16 o                         
  -1  17   3         69.05         89.06        74.73 o                         
   0  17   3        242.63        235.55        79.61 o                         
   1  17   3        689.48        615.76        80.33 o                         
   2  17   3       3278.57       3036.58       139.61 o                         
   3  17   3         70.51        135.07        55.14 o                         
   4  17   3         76.19         86.75        57.60 o                         
   5  17   3        340.68        436.22        71.54 o                         
   6  17   3        121.16        146.63        65.52 o                         
   7  17   3       3480.88       3896.37       171.19 o                         
   8  17   3       2711.63       2393.15       129.56 o                         
   9  17   3        345.43        377.32        80.27 o                         
  10  17   3       1764.61       1628.70       133.73 o                         
  11  17   3          2.69         16.03        82.48 o                         
  12  17   3        251.39        204.56        90.87 o                         
  13  17   3        855.64        494.69        87.36 o                         
  14  17   3        289.96        183.61        87.13 o                         
  15  17   3         50.30         76.66        92.64 o                         
  16  17   3          2.33         73.14        99.11 o                         
  17  17   3         15.50        166.81       113.33 o                         
  18  17   3          3.92        186.57       121.29 o                         
  19  17   3         29.32        164.84       133.43 o                         
 -21  18   3         56.84         70.05       198.82 o                         
 -20  18   3        109.86        163.23       208.49 o                         
 -19  18   3         16.38         58.11       163.74 o                         
 -18  18   3          1.31        104.27       152.86 o                         
 -17  18   3        166.39        233.94       179.35 o                         
 -16  18   3        328.78        505.27       138.91 o                         
 -15  18   3        995.40       1340.06       226.72 o                         
 -14  18   3        487.61        230.87       118.79 o                         
 -13  18   3       1079.98        564.07       143.68 o                         
 -12  18   3        373.01        637.66       169.36 o                         
 -11  18   3         99.50        234.88       153.30 o                         
 -10  18   3         25.89         13.53        84.03 o                         
  -9  18   3         29.42        111.69        82.01 o                         
  -8  18   3        476.26        423.06        81.96 o                         
  -7  18   3        913.64       1190.89       149.16 o                         
  -6  18   3       1592.09       1603.55       122.87 o                         
  -5  18   3       1435.36       1570.05       166.37 o                         
  -4  18   3         31.50        124.17       114.26 o                         
  -3  18   3        397.62        876.42       137.58 o                         
  -2  18   3        133.56        246.13        91.35 o                         
  -1  18   3         25.31         48.22        84.59 o                         
   0  18   3        282.80        284.39        93.27 o                         
   1  18   3        408.73        500.59        97.66 o                         
   2  18   3        176.13        150.84        90.94 o                         
   3  18   3         46.46         80.03        63.03 o                         
   4  18   3       1729.27       2048.84       118.46 o                         
   5  18   3       4814.26       4486.09       150.49 o                         
   6  18   3        886.34        761.70        80.60 o                         
   7  18   3       1518.93       1630.84       120.93 o                         
   8  18   3        769.37        751.30        87.66 o                         
   9  18   3       1543.14       1279.05       182.42 o                         
  10  18   3        784.21        767.42        96.93 o                         
  11  18   3        872.01        744.95       102.41 o                         
  12  18   3        217.92        155.82        96.14 o                         
  13  18   3         62.13         18.56       100.75 o                         
  14  18   3        255.81        637.75       112.90 o                         
  15  18   3        752.61       1115.81       176.14 o                         
  16  18   3        103.49        215.07       148.54 o                         
  17  18   3        691.87        811.57       167.38 o                         
  18  18   3       1400.91       1381.50       156.48 o                         
  19  18   3        236.72        325.73       142.52 o                         
 -20  19   3          1.41         66.35       194.28 o                         
 -19  19   3          2.86         15.58       174.20 o                         
 -18  19   3        151.38        195.03       165.65 o                         
 -17  19   3        450.81        782.40       279.81 o                         
 -16  19   3        365.81        404.64       143.18 o                         
 -15  19   3        279.78        407.92       213.40 o                         
 -14  19   3        514.85        558.19       126.84 o                         
 -13  19   3          0.26          4.66       180.83 o                         
 -12  19   3        591.21        453.83       115.30 o                         
 -11  19   3          9.76        118.45        99.00 o                         
 -10  19   3       1711.70       1566.86       152.19 o                         
  -9  19   3        293.39        206.89        92.10 o                         
  -8  19   3        105.07        191.59       111.11 o                         
  -7  19   3       5553.31       5328.68       182.29 o                         
  -6  19   3          6.33         48.84        75.39 o                         
  -5  19   3       1326.98       1234.29       160.66 o                         
  -4  19   3        181.06         42.22       116.41 o                         
  -3  19   3        675.92        549.34       131.36 o                         
  -2  19   3          3.19         36.66        96.02 o                         
  -1  19   3        102.22         57.68        93.53 o                         
   0  19   3        450.79        268.90        98.34 o                         
   1  19   3        588.33        754.70       110.66 o                         
   2  19   3         16.98         69.63        93.92 o                         
   3  19   3         64.36         54.11        95.06 o                         
   4  19   3         10.16         67.75        70.21 o                         
   5  19   3        236.16        256.89        72.96 o                         
   6  19   3        249.72        178.76        89.97 o                         
   7  19   3        654.88        535.77        85.32 o                         
   8  19   3       3207.72       2837.00       198.80 o                         
   9  19   3         77.10        237.99        86.54 o                         
  10  19   3         65.16         47.61        86.35 o                         
  11  19   3        382.57        549.67        99.47 o                         
  12  19   3        140.82        151.13       100.76 o                         
  13  19   3        189.46        230.78       111.48 o                         
  14  19   3         36.39         82.53       115.67 o                         
  15  19   3          1.17        165.38       125.61 o                         
  16  19   3        129.91        167.26       139.52 o                         
  17  19   3         72.21        163.88       152.90 o                         
  18  19   3          7.63         23.12       212.98 o                         
 -19  20   3        677.24        573.89       196.57 o                         
 -18  20   3        565.79        688.80       185.27 o                         
 -17  20   3         85.21         23.26       161.81 o                         
 -16  20   3        361.96        278.42       155.08 o                         
 -15  20   3        195.72        124.04       157.84 o                         
 -14  20   3         61.28         99.18       131.60 o                         
 -13  20   3        695.75        508.51       223.92 o                         
 -12  20   3         69.58        230.25       119.54 o                         
 -11  20   3        104.47        258.80       132.08 o                         
 -10  20   3        180.60        167.21       104.09 o                         
  -9  20   3        708.50        616.74       106.49 o                         
  -8  20   3       2918.21       3053.29       179.12 o                         
  -7  20   3       3318.33       3296.62       168.67 o                         
  -6  20   3       1691.21       1974.69       255.72 o                         
  -5  20   3       1046.15       1294.23       219.19 o                         
  -4  20   3          9.86         45.46       129.48 o                         
  -3  20   3       1100.13       1072.31       162.45 o                         
  -2  20   3          5.01        108.99       102.37 o                         
  -1  20   3          0.08         26.36        98.60 o                         
   0  20   3          0.36        111.66       104.47 o                         
   1  20   3          1.03         66.21       105.03 o                         
   2  20   3          1.70         62.17       106.68 o                         
   3  20   3          2.68         65.95       108.89 o                         
   4  20   3         25.13         80.00       109.73 o                         
   5  20   3       1719.53       1650.30       154.86 o                         
   6  20   3        720.49        687.55       130.18 o                         
   7  20   3       2033.96       1582.90       160.65 o                         
   8  20   3        443.39        685.57        93.21 o                         
   9  20   3       2535.86       2935.07       264.76 o                         
  10  20   3        488.30        426.50       175.01 o                         
  11  20   3        742.10        559.70       110.31 o                         
  12  20   3        140.94        130.82       110.09 o                         
  13  20   3          0.35         19.28       116.35 o                         
  14  20   3        195.00        178.06       124.36 o                         
  15  20   3        298.85        362.99       226.25 o                         
  16  20   3        177.43        227.37       199.00 o                         
  17  20   3        533.88        621.65       228.30 o                         
 -18  21   3       1084.03       1415.06       240.26 o                         
 -17  21   3        462.18        166.71       180.98 o                         
 -16  21   3        316.03        318.52       174.37 o                         
 -15  21   3        447.23        191.32       166.38 o                         
 -14  21   3        107.31        108.77       140.56 o                         
 -13  21   3          8.28         88.10       206.18 o                         
 -12  21   3         11.22        186.64       141.46 o                         
 -11  21   3        187.59        212.68       116.00 o                         
 -10  21   3         68.47         40.18       110.69 o                         
  -9  21   3        273.44        127.04       104.18 o                         
  -8  21   3        443.26        435.35       106.01 o                         
  -7  21   3        299.27        570.22       169.12 o                         
  -6  21   3       4010.47       4020.67       251.15 o                         
  -5  21   3        459.02        633.06       154.84 o                         
  -4  21   3       2139.55       1573.99       201.85 o                         
  -3  21   3       1248.06       1101.25       139.79 o                         
  -2  21   3       2557.90       1996.37       168.15 o                         
  -1  21   3        435.47        438.56       122.61 o                         
   0  21   3         32.45        164.68       116.27 o                         
   1  21   3        819.03        598.25       130.88 o                         
   2  21   3        941.01        734.74       133.22 o                         
   3  21   3        143.94         56.76       116.67 o                         
   4  21   3        494.22        514.60       129.76 o                         
   5  21   3         63.08        129.03       123.31 o                         
   6  21   3        287.64        119.80       126.58 o                         
   7  21   3        940.26        581.28       139.93 o                         
   8  21   3       1919.81       1659.39       207.22 o                         
   9  21   3        354.29        502.93       162.49 o                         
  10  21   3         82.60        127.81       142.39 o                         
  11  21   3       4984.36       5321.95       265.22 o                         
  12  21   3        221.47        174.78       157.11 o                         
  13  21   3       1784.33       1870.63       198.58 o                         
  14  21   3        246.52        485.93       181.61 o                         
  15  21   3        681.46        577.09       191.75 o                         
  16  21   3        103.59         63.47       206.48 o                         
  17  21   3         14.38        251.83       419.72 o                         
 -18  22   3        698.16        523.16       324.94 o                         
 -17  22   3          0.04          4.66       298.31 o                         
 -16  22   3         16.49        149.17       275.95 o                         
 -15  22   3          0.40        156.06       260.21 o                         
 -14  22   3        607.99        684.97       260.23 o                         
 -13  22   3         36.06        256.28       229.95 o                         
 -12  22   3        186.96        317.44       229.33 o                         
 -11  22   3        441.80        606.65       248.72 o                         
 -10  22   3          1.75        131.95       192.40 o                         
  -9  22   3          6.06         76.85       183.15 o                         
  -8  22   3         10.75        150.40       168.68 o                         
  -7  22   3         38.44         60.77       163.54 o                         
  -6  22   3        358.14        419.55       163.36 o                         
  -5  22   3       2757.71       2660.74       241.69 o                         
  -4  22   3       2173.80       1967.24       258.05 o                         
  -3  22   3        361.01        312.19       148.82 o                         
  -2  22   3       1747.98       1554.27       169.87 o                         
  -1  22   3        270.56        297.93       134.45 o                         
   0  22   3         18.13         14.03       124.28 o                         
   1  22   3        405.31        290.90       126.78 o                         
   2  22   3         17.80        114.16       123.54 o                         
   3  22   3         43.05        184.96       167.81 o                         
   4  22   3        978.76       1483.97       162.25 o                         
   5  22   3          3.57         44.80       131.27 o                         
   6  22   3         21.28         94.95       137.10 o                         
   7  22   3         23.25         18.22       138.82 o                         
   8  22   3        284.88        301.34       157.86 o                         
   9  22   3        280.74        245.53       157.34 o                         
  10  22   3        142.35        135.09       156.15 o                         
  11  22   3       1091.03       1056.09       178.02 o                         
  12  22   3         51.07         55.84       167.54 o                         
  13  22   3          3.86          0.00       176.34 o                         
  14  22   3          5.23        216.00       186.27 o                         
  15  22   3        332.99         57.72       224.85 o                         
  16  22   3         88.14        144.93       226.32 o                         
 -17  23   3        737.62        827.79       337.60 o                         
 -16  23   3         97.08        297.35       302.40 o                         
 -15  23   3          4.82         60.51       284.99 o                         
 -14  23   3          8.47        176.01       268.16 o                         
 -13  23   3         72.22        375.82       251.77 o                         
 -12  23   3          0.01        342.21       313.24 o                         
 -11  23   3         17.97        110.44       223.27 o                         
 -10  23   3        238.00        746.56       393.29 o                         
  -9  23   3       1092.06       1322.09       245.01 o                         
  -8  23   3        264.62        372.80       190.48 o                         
  -7  23   3        305.92        528.42       194.57 o                         
  -6  23   3       1721.79       1980.32       234.37 o                         
  -5  23   3        613.12        793.74       185.59 o                         
  -4  23   3        845.87        896.14       159.35 o                         
  -3  23   3       1526.22       1469.96       172.61 o                         
  -2  23   3          2.57         65.72       139.29 o                         
  -1  23   3       1418.74       1490.77       173.63 o                         
   0  23   3        252.36        202.41       142.69 o                         
   1  23   3        772.86        447.57       194.59 o                         
   2  23   3       1671.01       1479.22       180.48 o                         
   3  23   3        264.74        317.93       146.39 o                         
   4  23   3        272.03        273.13       151.18 o                         
   5  23   3          2.44         89.94       145.63 o                         
   6  23   3          0.42        186.18       151.08 o                         
   7  23   3         53.96         87.31       149.38 o                         
   8  23   3        618.49        983.73       168.35 o                         
   9  23   3        506.89        568.57       197.22 o                         
  10  23   3        139.42        584.79       236.65 o                         
  11  23   3        254.60        322.37       174.39 o                         
  12  23   3        468.26        529.73       188.17 o                         
  13  23   3         12.15         43.09       187.95 o                         
  14  23   3        155.27        172.63       204.00 o                         
  15  23   3          1.41          0.00       232.65 o                         
 -16  24   3         90.41        505.20       383.19 o                         
 -15  24   3        848.15       1176.55       494.34 o                         
 -14  24   3       1550.41       1504.77       317.84 o                         
 -13  24   3        510.42       1135.29       283.45 o                         
 -12  24   3         99.32        560.23       279.51 o                         
 -11  24   3        371.68        331.08       306.24 o                         
 -10  24   3        499.61        603.98       248.37 o                         
  -9  24   3        279.22        328.95       228.82 o                         
  -8  24   3        330.14        645.54       220.72 o                         
  -7  24   3        386.92        537.99       212.19 o                         
  -6  24   3        481.75        585.15       211.15 o                         
  -5  24   3         41.71        231.62       192.99 o                         
  -4  24   3          9.53        151.47       151.74 o                         
  -3  24   3         92.17        227.13       181.20 o                         
  -2  24   3        576.88        668.24       159.66 o                         
  -1  24   3        171.82        302.70       156.13 o                         
   0  24   3        132.49        168.30       155.51 o                         
   1  24   3        802.68        728.47       161.67 o                         
   2  24   3        163.66         83.61       153.63 o                         
   3  24   3         28.41         84.34       151.26 o                         
   4  24   3        770.64        662.85       265.13 o                         
   5  24   3        454.16        544.86       168.78 o                         
   6  24   3        687.76        624.15       172.84 o                         
   7  24   3        268.67        467.01       177.38 o                         
   8  24   3       1368.40       1452.46       198.56 o                         
   9  24   3        113.11        419.34       263.78 o                         
  10  24   3         48.53         86.00       188.22 o                         
  11  24   3         59.11        151.82       195.59 o                         
  12  24   3          2.08         23.27       201.90 o                         
  13  24   3          0.15        113.62       201.68 o                         
  14  24   3         72.27        237.96       219.50 o                         
 -14  25   3        392.90        477.83       378.53 o                         
 -13  25   3         12.38        213.40       295.37 o                         
 -12  25   3         40.50        658.78       301.00 o                         
 -11  25   3        203.50        323.49       294.58 o                         
 -10  25   3        123.56        423.23       265.57 o                         
  -9  25   3         28.12         30.45       243.15 o                         
  -8  25   3          3.07         20.97       228.56 o                         
  -7  25   3         21.91        286.61       317.12 o                         
  -6  25   3          2.47         13.99       218.42 o                         
  -5  25   3          0.45        132.44       176.25 o                         
  -4  25   3         23.66        111.60       174.85 o                         
  -3  25   3         64.24         42.85       164.11 o                         
  -2  25   3          8.38          4.09       167.77 o                         
  -1  25   3         16.82        150.16       173.14 o                         
   0  25   3        250.83        253.35       174.00 o                         
   1  25   3         30.62        189.81       171.21 o                         
   2  25   3         71.13        353.24       173.76 o                         
   3  25   3        584.24        299.92       174.08 o                         
   4  25   3        347.09        487.80       180.18 o                         
   5  25   3        229.31         33.32       172.37 o                         
   6  25   3          6.58          1.55       168.31 o                         
   7  25   3        824.76        896.24       220.41 o                         
   8  25   3         19.29         66.48       190.25 o                         
   9  25   3         77.02        155.13       195.48 o                         
  10  25   3        182.45        150.37       204.10 o                         
  11  25   3        118.57        366.99       227.57 o                         
  12  25   3        177.45        203.16       219.61 o                         
 -13  26   3         21.78        156.93       327.79 o                         
 -12  26   3        208.56        479.26       314.11 o                         
 -11  26   3        146.48         53.51       290.09 o                         
 -10  26   3          5.93         30.12       279.75 o                         
  -9  26   3       1004.39        631.16       284.16 o                         
  -8  26   3        287.78        437.62       261.83 o                         
  -7  26   3        187.88        383.43       433.71 o                         
  -6  26   3        386.37        352.63       210.94 o                         
  -5  26   3        180.17        386.12       206.21 o                         
  -4  26   3        406.65        582.53       270.50 o                         
  -3  26   3          3.25         60.64       185.85 o                         
  -2  26   3         47.74        226.70       236.29 o                         
  -1  26   3        306.00        167.43       189.59 o                         
   0  26   3        359.92        145.49       184.32 o                         
   1  26   3        616.70        452.15       194.94 o                         
   2  26   3         70.48        223.17       184.11 o                         
   3  26   3         49.30        161.21       191.74 o                         
   4  26   3        161.04        351.43       194.31 o                         
   5  26   3        698.06        848.32       202.35 o                         
   6  26   3        819.89        771.94       280.09 o                         
   7  26   3        615.74        683.26       220.77 o                         
   8  26   3        893.64        885.51       303.98 o                         
   9  26   3        246.76        410.39       281.76 o                         
  10  26   3         81.44        167.58       223.30 o                         
  11  26   3         11.15        236.39       228.77 o                         
 -12  27   3        172.32        399.31       369.20 o                         
 -11  27   3        754.93        593.91       342.14 o                         
 -10  27   3          6.31         44.00       310.73 o                         
  -9  27   3         21.56         71.48       292.40 o                         
  -8  27   3        285.35        173.43       281.20 o                         
  -7  27   3        149.89         96.58       230.79 o                         
  -6  27   3         10.85        262.59       222.10 o                         
  -5  27   3        744.53       1120.68       227.14 o                         
  -4  27   3       1917.27       2568.40       306.77 o                         
  -3  27   3         37.18        101.73       203.32 o                         
  -2  27   3        314.40        152.93       212.11 o                         
  -1  27   3         83.07         26.59       202.96 o                         
   0  27   3          3.19        375.27       201.70 o                         
   1  27   3        601.10        966.40       220.76 o                         
   2  27   3        305.31        441.84       209.86 o                         
   3  27   3        481.65        221.96       211.67 o                         
   4  27   3        155.02         96.58       208.93 o                         
   5  27   3         99.01        306.28       212.37 o                         
   6  27   3        208.25        214.76       222.46 o                         
   7  27   3         24.66        283.66       215.55 o                         
   8  27   3         40.46         85.65       302.26 o                         
   9  27   3          3.23        279.49       299.28 o                         
  10  27   3        113.22        375.39       389.41 o                         
 -10  28   3         17.24          1.55       340.23 o                         
  -9  28   3          8.16          0.00       311.83 o                         
  -8  28   3         11.21         67.71       305.90 o                         
  -7  28   3          3.75        281.20       317.12 o                         
  -6  28   3          8.18          0.00       292.38 o                         
  -5  28   3          6.12        288.55       241.13 o                         
  -4  28   3         11.48        330.22       287.78 o                         
  -3  28   3          3.00        216.52       233.10 o                         
  -2  28   3          7.08          4.66       221.25 o                         
  -1  28   3         19.36          6.22       217.07 o                         
   0  28   3          2.60         78.48       213.16 o                         
   1  28   3         19.96        316.68       217.67 o                         
   2  28   3        316.49        328.39       231.53 o                         
   3  28   3        242.50        166.80       228.69 o                         
   4  28   3        471.81        237.81       229.19 o                         
   5  28   3         67.28        117.86       279.02 o                         
   6  28   3        399.19         86.69       233.78 o                         
   7  28   3          5.89        421.71       241.70 o                         
   8  28   3         66.34         85.87       245.48 o                         
  -7  29   3        269.66        267.66       338.39 o                         
  -6  29   3        135.55        228.20       342.24 o                         
  -5  29   3        301.23        394.14       329.78 o                         
  -4  29   3        332.42        393.82       422.05 o                         
  -3  29   3        692.87        772.43       326.38 o                         
  -2  29   3        651.50        335.76       327.23 o                         
  -1  29   3          6.43        460.14       436.82 o                         
   0  29   3         43.15          0.00       306.09 o                         
   1  29   3        478.48        862.45       336.55 o                         
   2  29   3          1.38        353.15       362.98 o                         
   3  29   3          1.10        107.17       327.07 o                         
   4  29   3         45.15        213.96       324.25 o                         
   5  29   3        155.16          1.55       471.02 o                         
  -2  30   3          3.95        556.52       488.12 o                         
  -1  30   3         69.58        307.63       350.13 o                         
   0  30   3        122.30        324.36       342.95 o                         
 -26   0   4        500.46        561.84       198.65 o                         
 -25   0   4       1530.35       1553.04       173.31 o                         
 -24   0   4       1096.65        871.70       151.03 o                         
 -23   0   4         36.54          7.77       126.20 o                         
 -22   0   4        746.24        909.45       188.69 o                         
 -21   0   4        147.44        187.95       144.33 o                         
 -20   0   4        166.36        491.62       149.19 o                         
 -19   0   4        280.80        512.14       103.89 o                         
 -18   0   4        299.93        324.90       125.92 o                         
 -17   0   4        757.01        578.28       133.69 o                         
 -16   0   4       2440.37       2076.74       162.23 o                         
 -15   0   4       1439.65       1487.41       258.83 o                         
 -14   0   4       1594.66       1892.16       145.03 o                         
 -13   0   4      11109.24      10756.28      1220.30 o                         
 -12   0   4       4655.50       5224.71       185.47 o                         
 -11   0   4        947.58       1224.04       177.99 o                         
 -10   0   4      10502.80      11245.14       262.50 o                         
  -9   0   4       4589.49       7623.23       176.36 o                         
  -8   0   4      16027.26      18918.89       320.49 o                         
  -7   0   4      29018.69      27916.20       583.72 o                         
  -6   0   4      35374.61      35581.89       518.22 o                         
  -5   0   4       6379.81       5123.34       217.63 o                         
  -4   0   4      98946.91     118560.92      1960.26 o                         
  -3   0   4        166.96         23.62        58.62 o                         
  -2   0   4      11767.18       9765.38       285.79 o                         
  -1   0   4      19832.31      18272.17       423.20 o                         
   0   0   4       4931.44       3707.00        56.36 o                         
   1   0   4      12144.55      25680.74       455.60 o                         
   2   0   4       1242.03       5555.53       136.69 o                         
   3   0   4       6813.93       6384.43       180.32 o                         
   4   0   4         67.31         71.51        41.97 o                         
   5   0   4        553.39       1217.19        96.38 o                         
   6   0   4      20055.15      20222.81       472.58 o                         
   7   0   4       6143.21       4682.23       180.32 o                         
   8   0   4       7070.81       7862.79       250.28 o                         
   9   0   4      32065.12      35084.07       766.38 o                         
  10   0   4       1648.19       2176.33       153.90 o                         
  11   0   4       1656.71       2099.65       128.84 o                         
  12   0   4        529.17        601.90        82.41 o                         
  13   0   4       2001.50       2577.58       154.19 o                         
  14   0   4       1026.25        946.07       172.55 o                         
  15   0   4        752.40        726.73       110.37 o                         
  16   0   4       1518.53       1455.04       212.19 o                         
  17   0   4       1376.88       1489.69       177.72 o                         
  18   0   4       1337.87       1165.53       156.11 o                         
  19   0   4        229.99        187.21       151.57 o                         
  20   0   4         76.31          9.33       158.56 o                         
  21   0   4          3.68          3.11       177.22 o                         
  22   0   4          3.16          1.55       191.21 o                         
  23   0   4         10.78          1.55       222.30 o                         
 -26   1   4          0.69        125.06       127.14 o                         
 -25   1   4          0.22          0.00       114.88 o                         
 -24   1   4         41.65         30.69        96.00 o                         
 -23   1   4          7.29        116.60        88.14 o                         
 -22   1   4         36.17        149.02        83.05 o                         
 -21   1   4         81.21        213.83        76.12 o                         
 -20   1   4          3.44        109.60        67.50 o                         
 -19   1   4         13.66         60.95        83.96 o                         
 -18   1   4          2.71        187.22        75.64 o                         
 -17   1   4       1383.88       1258.40       159.57 o                         
 -16   1   4        587.47        862.83        87.56 o                         
 -15   1   4        169.96         34.63        52.48 o                         
 -14   1   4        219.96        127.79        47.57 o                         
 -13   1   4       1080.68       1411.12        94.57 o                         
 -12   1   4         11.47         10.58        37.65 o                         
 -11   1   4          2.77        111.91        39.05 o                         
 -10   1   4       1079.66       1116.28        57.50 o                         
  -9   1   4       6895.02       7179.46       116.99 o                         
  -8   1   4       4821.41       5644.50        96.58 o                         
  -7   1   4       2623.66       2518.77        63.05 o                         
  -6   1   4      10458.23       8504.83       131.84 o                         
  -5   1   4       2000.82       1687.69        55.57 o                         
  -4   1   4        911.98        931.56        33.49 o                         
  -3   1   4       6017.57       7932.08       138.74 o                         
  -2   1   4         34.39         18.11        26.07 o                         
  -1   1   4       9846.21      13730.15       166.31 o                         
   0   1   4       1052.21        902.79        28.78 o                         
   1   1   4      23635.11      22578.79       220.12 o                         
   2   1   4        885.12        355.74        37.09 o                         
   3   1   4       1194.04        991.20        54.83 o                         
   4   1   4       1594.16       2194.13        72.15 o                         
   5   1   4       5682.01       6189.15       129.13 o                         
   6   1   4        258.79        707.77        71.94 o                         
   7   1   4       2288.06       2361.47       104.97 o                         
   8   1   4        709.28       1297.80        74.28 o                         
   9   1   4        760.33        784.62        68.78 o                         
  10   1   4         34.92        125.56        41.99 o                         
  11   1   4       1423.59       1160.20        91.02 o                         
  12   1   4        328.26        381.29        61.13 o                         
  13   1   4       1082.12       1150.66        80.68 o                         
  14   1   4       2254.70       2893.03       122.11 o                         
  15   1   4       2648.53       2424.54       125.18 o                         
  16   1   4         24.46         58.32        60.26 o                         
  17   1   4          2.64         66.95        68.02 o                         
  18   1   4        319.01        289.76        76.48 o                         
  19   1   4         65.98         96.14        81.32 o                         
  20   1   4          5.24         25.77       112.67 o                         
  21   1   4          5.26          3.11       127.89 o                         
  22   1   4        135.99         89.09       143.88 o                         
  23   1   4        309.95        469.17       219.97 o                         
 -26   2   4         12.68        124.68       175.85 o                         
 -25   2   4        651.10        346.74       121.43 o                         
 -24   2   4         56.41        283.32       154.40 o                         
 -23   2   4        264.49        230.39       125.64 o                         
 -22   2   4         20.64         38.97        83.22 o                         
 -21   2   4        189.95         49.15        82.01 o                         
 -20   2   4          0.92         15.28        71.51 o                         
 -19   2   4        381.10        207.66       119.19 o                         
 -18   2   4       2470.55       2924.33       121.80 o                         
 -17   2   4        321.86        193.63        93.73 o                         
 -16   2   4       5381.69       5842.62       160.36 o                         
 -15   2   4        962.49        872.80        81.69 o                         
 -14   2   4       3175.48       2703.59        93.48 o                         
 -13   2   4         25.71        152.74        47.12 o                         
 -12   2   4        426.40        705.44        77.73 o                         
 -11   2   4          2.35         32.86        37.13 o                         
 -10   2   4       1783.60       2477.71       112.41 o                         
  -9   2   4       3851.31       3947.71       103.43 o                         
  -8   2   4       7281.85      11590.73       164.21 o                         
  -7   2   4       5238.52       6353.85       110.20 o                         
  -6   2   4      16300.91      16691.81       206.18 o                         
  -5   2   4       6050.49       4815.19        65.43 o                         
  -4   2   4       6139.29       7826.48        87.15 o                         
  -3   2   4       8426.88      13822.12        98.14 o                         
  -2   2   4        540.13         58.04        53.60 o                         
  -1   2   4       3675.77       5424.86        54.92 o                         
   0   2   4       5079.30       5603.42        40.92 o                         
   1   2   4       3197.80       2963.28        43.68 o                         
   2   2   4        843.00        810.58        28.07 o                         
   3   2   4          5.98         11.24        20.24 o                         
   4   2   4        403.78        612.02        35.39 o                         
   5   2   4       2950.73       3491.58        83.88 o                         
   6   2   4       7913.87       9443.56       157.50 o                         
   7   2   4       8605.09       8923.49       162.38 o                         
   8   2   4       2986.96       3266.68       100.71 o                         
   9   2   4       4060.21       4814.50       125.20 o                         
  10   2   4       3552.84       2954.07       107.21 o                         
  11   2   4        792.83        453.68        74.69 o                         
  12   2   4       2268.51       2007.62       107.09 o                         
  13   2   4        113.31         98.67        54.29 o                         
  14   2   4        214.63        140.60        65.23 o                         
  15   2   4        434.65        490.26        60.19 o                         
  16   2   4        293.04        194.61        61.71 o                         
  17   2   4        564.46        679.75        98.75 o                         
  18   2   4       1840.65       2370.74       191.65 o                         
  19   2   4        805.79        712.24        92.63 o                         
  20   2   4         47.03          1.55       111.57 o                         
  21   2   4         40.89        102.73       120.90 o                         
  22   2   4          1.29         10.95       142.32 o                         
  23   2   4         44.43          0.00       158.77 o                         
 -26   3   4         29.49        176.57       131.12 o                         
 -25   3   4         58.97        191.95       117.92 o                         
 -24   3   4         27.12        526.21       187.58 o                         
 -23   3   4        155.74        364.04       100.71 o                         
 -22   3   4         66.16        106.66        99.62 o                         
 -21   3   4        404.78        279.14        98.49 o                         
 -20   3   4        254.28        492.69       123.42 o                         
 -19   3   4          0.60         21.21        67.75 o                         
 -18   3   4         99.86         44.26        61.29 o                         
 -17   3   4         97.88         86.09        55.17 o                         
 -16   3   4         79.84         26.27        49.86 o                         
 -15   3   4         22.87         69.32        46.47 o                         
 -14   3   4        492.50        590.24        67.57 o                         
 -13   3   4        336.87        517.90        47.10 o                         
 -12   3   4         16.00         57.16        37.85 o                         
 -11   3   4       2664.58       3330.74        95.09 o                         
 -10   3   4      10415.04      10882.85       172.78 o                         
  -9   3   4        942.16        742.25        57.73 o                         
  -8   3   4      49523.08      62396.55       649.03 o                         
  -7   3   4       1601.37       2274.36        65.78 o                         
  -6   3   4       5941.31       7331.48        92.80 o                         
  -5   3   4       3940.32       4909.80        81.61 o                         
  -4   3   4        943.70       1139.00        40.64 o                         
  -3   3   4      11680.19      16807.75       151.64 o                         
  -2   3   4      12015.03      10652.39       128.76 o                         
  -1   3   4        330.73        661.72        25.70 o                         
   0   3   4      27807.53      38136.07       302.73 o                         
   1   3   4       8189.81       8670.94        90.83 o                         
   2   3   4      28959.72      33507.43       294.82 o                         
   3   3   4       3127.83       1232.32        37.04 o                         
   4   3   4      20635.28      20285.88       231.40 o                         
   5   3   4      36272.84      37898.71       394.53 o                         
   6   3   4        745.69       1439.60        52.32 o                         
   7   3   4       4025.03       4127.18        84.41 o                         
   8   3   4        131.34        217.71        38.65 o                         
   9   3   4        295.29        471.73        43.98 o                         
  10   3   4        923.60       1005.11        64.50 o                         
  11   3   4       1193.43       1124.67        74.80 o                         
  12   3   4        780.54        878.17        71.37 o                         
  13   3   4       2857.51       3387.35       110.89 o                         
  14   3   4        505.61        767.03        68.56 o                         
  15   3   4        243.73        247.76        59.41 o                         
  16   3   4       1426.81       1479.20       123.82 o                         
  17   3   4        276.61        213.08        67.14 o                         
  18   3   4        650.08        528.17        82.19 o                         
  19   3   4          0.25         77.31        84.31 o                         
  20   3   4          0.20         19.34       119.26 o                         
  21   3   4        357.55        372.88       134.09 o                         
  22   3   4        261.11        283.19       148.38 o                         
  23   3   4        729.50        668.98       235.51 o                         
 -26   4   4        165.94         85.44       169.80 o                         
 -25   4   4        369.97        392.43       122.28 o                         
 -24   4   4        142.97        341.69       138.07 o                         
 -23   4   4        527.91        445.86       173.24 o                         
 -22   4   4         87.03        662.45       198.07 o                         
 -21   4   4          6.42        137.44       118.92 o                         
 -20   4   4        533.32        258.18        87.97 o                         
 -19   4   4        138.88        295.80        86.76 o                         
 -18   4   4        397.23        571.76        71.38 o                         
 -17   4   4         31.23         69.59        54.21 o                         
 -16   4   4       1097.09       1133.95        68.10 o                         
 -15   4   4       1364.91       1060.31        85.82 o                         
 -14   4   4        124.83         80.34        41.73 o                         
 -13   4   4       1417.15       1255.99        74.56 o                         
 -12   4   4        174.16        249.24        43.47 o                         
 -11   4   4        569.16        690.27        59.12 o                         
 -10   4   4          1.97         18.69        32.92 o                         
  -9   4   4       2471.98       2026.58        59.00 o                         
  -8   4   4       5931.22       5715.95       100.54 o                         
  -7   4   4         79.48         94.91        21.21 o                         
  -6   4   4        550.39        721.92        29.16 o                         
  -5   4   4       3757.99       3442.48        52.01 o                         
  -4   4   4      14770.19      17913.48       154.59 o                         
  -3   4   4         46.16        172.51        29.38 o                         
  -2   4   4      12673.46       9037.76       150.29 o                         
  -1   4   4       2668.51       4783.39        48.26 o                         
   0   4   4      20192.56      28739.88       301.80 o                         
   1   4   4      11918.67      14157.70       103.86 o                         
   2   4   4      25991.93      33551.74       268.70 o                         
   3   4   4      18841.54      20355.92       203.11 o                         
   4   4   4       2072.42       1194.95        45.51 o                         
   5   4   4       6996.92       7658.90       111.06 o                         
   6   4   4      23888.20      31215.94       329.53 o                         
   7   4   4        240.39        122.63        30.27 o                         
   8   4   4       4847.23       5109.85       106.97 o                         
   9   4   4       1682.64       2202.91        75.93 o                         
  10   4   4       3126.14       3756.24        99.74 o                         
  11   4   4         16.30         99.56        41.95 o                         
  12   4   4       1109.36       1293.19        93.95 o                         
  13   4   4         11.33         27.04        49.07 o                         
  14   4   4       2210.91       2161.21       120.49 o                         
  15   4   4         29.89         37.90        57.64 o                         
  16   4   4         41.01         60.01        64.22 o                         
  17   4   4          0.10         54.04        66.77 o                         
  18   4   4        568.08        649.25        86.61 o                         
  19   4   4          7.57          6.22        82.99 o                         
  20   4   4         34.31         25.57       103.18 o                         
  21   4   4        161.22         27.05       130.68 o                         
  22   4   4          0.33         29.54       141.80 o                         
  23   4   4        436.95        580.69       170.34 o                         
 -25   5   4        255.15        252.20       122.94 o                         
 -24   5   4         37.21          4.53       126.69 o                         
 -23   5   4        124.32        661.08       354.43 o                         
 -22   5   4         75.44        123.15       119.47 o                         
 -21   5   4         25.11        217.55       137.09 o                         
 -20   5   4        355.11        393.95       101.23 o                         
 -19   5   4         11.83         83.98        74.03 o                         
 -18   5   4        108.70        194.18        72.09 o                         
 -17   5   4        603.15        383.47        67.42 o                         
 -16   5   4       1960.53       2241.44       145.40 o                         
 -15   5   4       1265.48        923.09        88.79 o                         
 -14   5   4       2538.54       1920.03        81.46 o                         
 -13   5   4        236.44        110.72        40.61 o                         
 -12   5   4       3597.46       3332.46       101.09 o                         
 -11   5   4       3915.64       3187.10        80.49 o                         
 -10   5   4       3101.91       2699.70        70.06 o                         
  -9   5   4       2944.79       3190.34        69.23 o                         
  -8   5   4       1785.52       2496.12        69.36 o                         
  -7   5   4      14841.10      19316.56       204.68 o                         
  -6   5   4       5906.93       7129.46        98.97 o                         
  -5   5   4        959.21        784.17        38.73 o                         
  -4   5   4        418.11        405.75        31.58 o                         
  -3   5   4        637.02        526.97        56.23 o                         
  -2   5   4       1325.98       2364.33        66.83 o                         
  -1   5   4       3680.98       6199.35        91.65 o                         
   0   5   4       9377.51      13345.93       159.85 o                         
   1   5   4       8990.21       8486.05       102.21 o                         
   2   5   4      32455.87      34539.87       260.73 o                         
   3   5   4      18954.29      19099.76       164.05 o                         
   4   5   4      18150.19      21260.03       213.52 o                         
   5   5   4       5622.32       6774.02        91.26 o                         
   6   5   4         15.55          8.51        28.26 o                         
   7   5   4        176.11         72.68        34.05 o                         
   8   5   4        296.17        335.56        44.55 o                         
   9   5   4         10.85         38.91        33.88 o                         
  10   5   4        174.30        221.86        42.78 o                         
  11   5   4        266.24        303.01        44.87 o                         
  12   5   4         66.85         74.02        47.11 o                         
  13   5   4         59.25        104.38        50.30 o                         
  14   5   4        463.34        416.82        59.87 o                         
  15   5   4        399.56        419.12        65.94 o                         
  16   5   4       1473.82       1402.08        98.20 o                         
  17   5   4        342.40        395.95        93.79 o                         
  18   5   4         57.96          2.42        82.80 o                         
  19   5   4        553.48        411.29       108.63 o                         
  20   5   4        326.80        100.99       104.37 o                         
  21   5   4         96.73         19.13       128.55 o                         
  22   5   4        407.41        502.34       320.23 o                         
  23   5   4        833.90       1259.19       204.42 o                         
 -25   6   4          6.70        116.69       141.86 o                         
 -24   6   4         51.28        158.19       161.89 o                         
 -23   6   4       1060.52        930.51       232.90 o                         
 -22   6   4        294.77        300.41       103.93 o                         
 -21   6   4        120.29        162.75       112.75 o                         
 -20   6   4         73.64         67.94        83.50 o                         
 -19   6   4        755.33        619.54       107.48 o                         
 -18   6   4        437.03        541.10        83.24 o                         
 -17   6   4        203.80        241.15        66.30 o                         
 -16   6   4        527.01        524.27        66.99 o                         
 -15   6   4        295.31        272.44        55.86 o                         
 -14   6   4        888.64        858.62        91.99 o                         
 -13   6   4       1056.55       1154.42        77.99 o                         
 -12   6   4       1427.97       1373.88        75.04 o                         
 -11   6   4       2623.76       2409.88        85.71 o                         
 -10   6   4        835.92        779.24        50.97 o                         
  -9   6   4        103.79        115.02        36.23 o                         
  -8   6   4         18.25         36.31        30.97 o                         
  -7   6   4       3136.27       3223.58        59.76 o                         
  -6   6   4       9589.65      10412.73       106.19 o                         
  -5   6   4      11870.44      11952.36       129.37 o                         
  -4   6   4      35864.88      37721.29       496.75 o                         
  -3   6   4       5711.96       4510.37       111.44 o                         
  -2   6   4       6955.84       5858.18       138.14 o                         
  -1   6   4      17707.02      18372.95       309.24 o                         
   0   6   4        797.44        646.92        45.33 o                         
   1   6   4         39.28         47.02        26.98 o                         
   2   6   4         88.09         63.54        16.40 o                         
   3   6   4        129.54         33.18        18.10 o                         
   4   6   4        196.85        149.63        22.58 o                         
   5   6   4         15.28         13.54        27.58 o                         
   6   6   4        930.23        839.95        51.62 o                         
   7   6   4       2167.25       1546.70        66.46 o                         
   8   6   4       5773.85       5853.56       115.91 o                         
   9   6   4       4100.33       4717.53       114.66 o                         
  10   6   4       1504.39       1577.96        80.50 o                         
  11   6   4       3191.85       3153.35       117.57 o                         
  12   6   4        978.52        923.39        78.08 o                         
  13   6   4        469.14        673.56        66.97 o                         
  14   6   4       2039.93       2017.60       108.26 o                         
  15   6   4        509.93        413.32        65.38 o                         
  16   6   4         17.34         97.74        66.58 o                         
  17   6   4         81.24         49.66        73.52 o                         
  18   6   4        132.96         50.90        82.19 o                         
  19   6   4        380.08        416.79        95.24 o                         
  20   6   4         88.96         31.17       105.89 o                         
  21   6   4          2.50          3.11       131.85 o                         
  22   6   4         12.29          0.00       152.68 o                         
  23   6   4          3.79          0.00       168.71 o                         
 -25   7   4        184.36        211.67       171.65 o                         
 -24   7   4          0.38        343.36       225.02 o                         
 -23   7   4         20.18        254.89       125.88 o                         
 -22   7   4         62.85         89.78       102.13 o                         
 -21   7   4        540.40        478.35       102.87 o                         
 -20   7   4        348.93        145.66        87.75 o                         
 -19   7   4        355.31        508.14        91.99 o                         
 -18   7   4         43.08        155.31        87.06 o                         
 -17   7   4         23.85         64.80        64.07 o                         
 -16   7   4         65.26         44.33        59.39 o                         
 -15   7   4        257.08        228.09        58.97 o                         
 -14   7   4        880.24        873.82       102.04 o                         
 -13   7   4         22.12         38.64        45.65 o                         
 -12   7   4         78.11         85.32        42.43 o                         
 -11   7   4       1613.85       1450.63        79.86 o                         
 -10   7   4        444.02        408.74        49.55 o                         
  -9   7   4        125.98        195.64        37.30 o                         
  -8   7   4       1213.71       1736.63        73.28 o                         
  -7   7   4       6770.45       7376.65       117.90 o                         
  -6   7   4       2231.81       2999.41        64.92 o                         
  -5   7   4       8634.76       8921.92       117.62 o                         
  -4   7   4         61.68         37.73        32.72 o                         
  -3   7   4        120.34         45.71        35.75 o                         
  -2   7   4       1052.29       1493.20        78.85 o                         
  -1   7   4        334.66        488.93        63.03 o                         
   0   7   4       1048.17       1622.84        78.33 o                         
   1   7   4         88.83         94.78        26.82 o                         
   2   7   4         92.80         91.27        36.54 o                         
   3   7   4        108.47        218.63        29.44 o                         
   4   7   4       8125.21      10477.75       112.32 o                         
   5   7   4        123.73        149.10        25.27 o                         
   6   7   4       2573.07       3420.72        66.85 o                         
   7   7   4        594.87        746.95        52.57 o                         
   8   7   4         14.05         71.87        36.87 o                         
   9   7   4        938.51       1143.92        91.55 o                         
  10   7   4        851.76        766.61        67.36 o                         
  11   7   4         72.45         51.79        45.97 o                         
  12   7   4       2710.37       2350.21       101.01 o                         
  13   7   4       1001.14        814.12        66.02 o                         
  14   7   4         82.45        187.95        68.77 o                         
  15   7   4         85.86         36.59        64.45 o                         
  16   7   4       1830.84       1493.11        91.64 o                         
  17   7   4        116.86        105.17        75.78 o                         
  18   7   4          0.59         50.78        80.59 o                         
  19   7   4        146.79         69.26       100.12 o                         
  20   7   4         82.63         76.86       108.28 o                         
  21   7   4         12.33         92.18       135.59 o                         
  22   7   4          2.76         34.85       157.73 o                         
 -25   8   4        441.80        639.84       394.84 o                         
 -24   8   4        463.69        641.74       147.86 o                         
 -23   8   4        859.45        923.41       127.06 o                         
 -22   8   4        267.77        208.43       108.87 o                         
 -21   8   4         12.89        166.08        97.55 o                         
 -20   8   4         95.38        211.06        91.49 o                         
 -19   8   4        493.57        414.01        82.72 o                         
 -18   8   4          8.01         40.56        71.82 o                         
 -17   8   4        191.96        183.10        67.71 o                         
 -16   8   4          2.33         23.76        61.20 o                         
 -15   8   4       1585.38       1104.20        92.89 o                         
 -14   8   4       3198.71       2733.32       107.61 o                         
 -13   8   4        588.77        647.80        60.82 o                         
 -12   8   4       1398.67       1878.99       100.30 o                         
 -11   8   4       1489.78       1788.07       115.33 o                         
 -10   8   4       1884.75       2141.16        99.40 o                         
  -9   8   4          5.95          9.33        43.17 o                         
  -8   8   4       5676.48       6124.02       148.85 o                         
  -7   8   4          7.56         43.12        27.83 o                         
  -6   8   4      15312.20      17523.96       211.96 o                         
  -5   8   4       9118.01      10078.37       160.71 o                         
  -4   8   4       8950.20      12867.53       279.37 o                         
  -3   8   4       6352.56       7132.05       145.53 o                         
  -2   8   4      20931.83      20298.22       291.76 o                         
  -1   8   4      38694.47      39012.13       497.22 o                         
   0   8   4        971.27        394.36        37.47 o                         
   1   8   4       8319.42       9150.32       137.29 o                         
   2   8   4         18.89         56.11        30.78 o                         
   3   8   4        996.58       1438.13        42.75 o                         
   4   8   4          2.91         48.95        23.79 o                         
   5   8   4       2746.77       2824.24        69.47 o                         
   6   8   4      10840.72      11967.59       158.41 o                         
   7   8   4       6692.18       7544.40       124.30 o                         
   8   8   4        384.67        399.14        47.92 o                         
   9   8   4       1940.56       1827.09        78.67 o                         
  10   8   4       2285.05       2387.33       109.09 o                         
  11   8   4       3308.52       3122.88       143.15 o                         
  12   8   4       3402.59       3680.52       117.08 o                         
  13   8   4        357.05        325.91        59.45 o                         
  14   8   4        912.47        920.89        74.33 o                         
  15   8   4        171.00        150.97        65.22 o                         
  16   8   4        289.51        368.99       107.70 o                         
  17   8   4        404.51        409.25        83.19 o                         
  18   8   4         21.40        104.12        82.77 o                         
  19   8   4         91.69        185.51       106.65 o                         
  20   8   4          6.87         26.25       113.08 o                         
  21   8   4        162.16        147.04       149.44 o                         
  22   8   4         15.65          3.11       157.14 o                         
 -25   9   4        101.86        392.44       170.97 o                         
 -24   9   4         48.50        336.98       139.36 o                         
 -23   9   4        269.91        369.79       197.23 o                         
 -22   9   4        244.97        336.63       188.25 o                         
 -21   9   4        650.84        407.64       107.27 o                         
 -20   9   4        352.01        233.15        95.54 o                         
 -19   9   4        147.74        134.08        82.58 o                         
 -18   9   4       1232.78       1314.53       112.29 o                         
 -17   9   4         66.23         90.64        70.21 o                         
 -16   9   4       1820.87       1581.74       113.26 o                         
 -15   9   4        804.92        810.80        73.51 o                         
 -14   9   4        220.03        155.19        72.70 o                         
 -13   9   4        681.96        657.16        61.25 o                         
 -12   9   4       2832.70       2712.67        99.60 o                         
 -11   9   4       1343.11       1162.81        91.96 o                         
 -10   9   4       1128.66       1072.42        83.33 o                         
  -9   9   4       1196.25        932.46        78.59 o                         
  -8   9   4         41.50         33.21        47.77 o                         
  -7   9   4        595.34        838.22        62.49 o                         
  -6   9   4       1854.43       1999.98        72.26 o                         
  -5   9   4         12.81          9.02        40.11 o                         
  -4   9   4       2577.66       2448.00        96.28 o                         
  -3   9   4        197.67        342.15        59.94 o                         
  -2   9   4       1250.20       1121.48        73.31 o                         
  -1   9   4       5809.59       5874.22       136.16 o                         
   0   9   4       5145.08       4366.02       102.18 o                         
   1   9   4       4886.86       5413.73       109.83 o                         
   2   9   4       5665.73       6157.68       123.13 o                         
   3   9   4       9472.35       9834.03       161.68 o                         
   4   9   4       1125.91        559.92        38.32 o                         
   5   9   4       2672.42       2084.57        69.44 o                         
   6   9   4       2085.01       2246.95        73.60 o                         
   7   9   4        584.93        561.54        51.11 o                         
   8   9   4         78.47         86.55        38.66 o                         
   9   9   4         95.31         98.13        42.14 o                         
  10   9   4       1326.41       1303.35        77.50 o                         
  11   9   4        319.90        229.21        50.68 o                         
  12   9   4        436.35        325.57        55.47 o                         
  13   9   4        528.63        257.88        61.98 o                         
  14   9   4        141.80         71.04        64.43 o                         
  15   9   4        400.38        374.24        70.38 o                         
  16   9   4         28.86          1.55        79.35 o                         
  17   9   4        326.17        480.72        83.51 o                         
  18   9   4         37.47          1.55        85.00 o                         
  19   9   4        137.22        208.55       114.74 o                         
  20   9   4          2.13          0.00       118.42 o                         
  21   9   4         54.27        108.04       152.79 o                         
  22   9   4        551.87        594.57       254.94 o                         
 -24  10   4        433.32        587.89       146.07 o                         
 -23  10   4          8.64         56.05       128.28 o                         
 -22  10   4          0.12         15.40       119.64 o                         
 -21  10   4          4.51        145.09       107.25 o                         
 -20  10   4        250.61        417.85       130.05 o                         
 -19  10   4          6.02         91.83        87.94 o                         
 -18  10   4        853.22        949.48       136.65 o                         
 -17  10   4         23.09         35.56        72.81 o                         
 -16  10   4        264.30        190.16        67.84 o                         
 -15  10   4        766.18        374.49        73.13 o                         
 -14  10   4       1870.42       1512.93       105.94 o                         
 -13  10   4       4323.40       3805.48       147.84 o                         
 -12  10   4       1367.06       1763.10       111.25 o                         
 -11  10   4        907.49       1171.60       122.26 o                         
 -10  10   4       1165.03       1042.55        83.73 o                         
  -9  10   4         17.57         42.45        44.66 o                         
  -8  10   4       5194.08       5039.84       131.11 o                         
  -7  10   4       8532.54       7758.56       157.83 o                         
  -6  10   4       3643.22       3020.11        77.48 o                         
  -5  10   4       1119.50       1487.28        80.62 o                         
  -4  10   4       9761.46       9134.14       185.93 o                         
  -3  10   4       4577.12       3635.01       115.12 o                         
  -2  10   4       7414.86       9200.17       191.95 o                         
  -1  10   4       8995.13       9479.53       195.54 o                         
   0  10   4       4722.70       4922.55       116.54 o                         
   1  10   4        658.67        526.38        63.27 o                         
   2  10   4       1077.00       1214.36        68.21 o                         
   3  10   4        599.85        929.93        69.33 o                         
   4  10   4       1965.16       2029.45        68.98 o                         
   5  10   4       2417.02       2599.91        76.66 o                         
   6  10   4      12436.01      12812.56       179.10 o                         
   7  10   4        329.18        406.70        44.71 o                         
   8  10   4         48.50         60.45        39.57 o                         
   9  10   4       1838.18       2040.46        86.03 o                         
  10  10   4       1576.89       1974.79        87.42 o                         
  11  10   4        330.89        600.87        56.94 o                         
  12  10   4        209.04        180.49        56.12 o                         
  13  10   4        239.46        238.95        59.34 o                         
  14  10   4        208.60        264.06        61.70 o                         
  15  10   4        445.52        310.47        89.97 o                         
  16  10   4        528.79        392.56       104.11 o                         
  17  10   4         82.43        101.91        85.92 o                         
  18  10   4        314.93        384.80        95.40 o                         
  19  10   4         10.18         18.21       108.38 o                         
  20  10   4        124.80        101.84       120.78 o                         
  21  10   4         53.03          0.00       153.20 o                         
  22  10   4        174.02        188.81       192.76 o                         
 -24  11   4         61.47        356.79       148.19 o                         
 -23  11   4          9.83         37.49       134.57 o                         
 -22  11   4         31.72        174.93       155.06 o                         
 -21  11   4         42.83         36.92       110.08 o                         
 -20  11   4        400.55        154.66       103.87 o                         
 -19  11   4         17.91         59.35        94.00 o                         
 -18  11   4          0.30         18.44        84.14 o                         
 -17  11   4        388.32        481.80        89.08 o                         
 -16  11   4         35.77         75.63        71.65 o                         
 -15  11   4        876.96        905.83        81.89 o                         
 -14  11   4       1645.58       1440.39       144.15 o                         
 -13  11   4        411.46        232.49        75.25 o                         
 -12  11   4       5823.68       4788.51       157.14 o                         
 -11  11   4      12583.53      11894.32       236.93 o                         
 -10  11   4        505.81        445.72        61.46 o                         
  -9  11   4        665.77        918.43       117.32 o                         
  -8  11   4       7482.93       7344.14       264.78 o                         
  -7  11   4         11.63         32.11        40.06 o                         
  -6  11   4      12919.78      12711.13       214.84 o                         
  -5  11   4        510.27        318.78        56.34 o                         
  -4  11   4         31.67         11.84        44.91 o                         
  -3  11   4         34.57         22.03        40.57 o                         
  -2  11   4       6130.76       5850.02       148.23 o                         
  -1  11   4       2195.05       2284.29        97.46 o                         
   0  11   4        658.03        570.13        60.23 o                         
   1  11   4       9664.04      10626.62       187.07 o                         
   2  11   4      10330.48      10009.46       183.03 o                         
   3  11   4      27012.24      28321.75       377.53 o                         
   4  11   4       5464.71       5300.10       106.76 o                         
   5  11   4       1588.30       1441.39        68.09 o                         
   6  11   4        329.89        347.82        42.87 o                         
   7  11   4         23.41         70.59        39.04 o                         
   8  11   4       1580.89       1592.36        79.10 o                         
   9  11   4       1173.49       1104.48        67.98 o                         
  10  11   4        202.15        114.01        49.96 o                         
  11  11   4        628.34        270.65        52.44 o                         
  12  11   4        113.71        130.16        56.42 o                         
  13  11   4        250.88        116.55        66.29 o                         
  14  11   4        326.79        491.44        93.65 o                         
  15  11   4         55.48         74.20        68.14 o                         
  16  11   4       1116.56       1386.52        99.94 o                         
  17  11   4         99.96        223.64        87.29 o                         
  18  11   4          2.74         52.82        92.15 o                         
  19  11   4         31.42         75.89       113.61 o                         
  20  11   4         12.42         65.01       122.25 o                         
  21  11   4         56.68          7.77       160.44 o                         
 -24  12   4        845.49        894.16       163.26 o                         
 -23  12   4         21.69        188.30       139.78 o                         
 -22  12   4        284.84        475.75       130.05 o                         
 -21  12   4        851.65       1018.68       220.47 o                         
 -20  12   4        267.07        384.32       110.07 o                         
 -19  12   4       1074.76        996.42       120.49 o                         
 -18  12   4        232.15        323.46       171.82 o                         
 -17  12   4        175.33        195.37       155.97 o                         
 -16  12   4        135.94        119.71        93.69 o                         
 -15  12   4        456.33        504.54        95.47 o                         
 -14  12   4         78.57        121.93        79.72 o                         
 -13  12   4        318.89        344.23        78.95 o                         
 -12  12   4       1384.03       1456.33       116.54 o                         
 -11  12   4          1.70         40.58        60.80 o                         
 -10  12   4        438.73        375.23        61.43 o                         
  -9  12   4        835.51       1074.88        90.94 o                         
  -8  12   4          1.29         81.73        48.84 o                         
  -7  12   4         28.62          8.42        43.75 o                         
  -6  12   4        993.75        494.57        62.16 o                         
  -5  12   4          4.66         19.51        47.76 o                         
  -4  12   4       6186.32       5351.08       149.81 o                         
  -3  12   4       2510.24       1739.03        97.07 o                         
  -2  12   4       1725.89       1327.18        88.54 o                         
  -1  12   4       2212.86       2535.51       108.94 o                         
   0  12   4         78.67         87.46        39.74 o                         
   1  12   4        518.91        280.09        46.36 o                         
   2  12   4         57.48         80.09        43.28 o                         
   3  12   4        532.76        472.38        50.50 o                         
   4  12   4         65.98        103.73        36.18 o                         
   5  12   4        324.09        207.15        36.68 o                         
   6  12   4         39.70        132.02        41.28 o                         
   7  12   4       1353.96       1502.18        80.30 o                         
   8  12   4          1.49         26.79        48.17 o                         
   9  12   4         74.48        211.46        50.42 o                         
  10  12   4         46.36        140.03        52.72 o                         
  11  12   4         16.16         25.16        53.21 o                         
  12  12   4        314.32        235.93        62.35 o                         
  13  12   4         41.52         25.31        62.12 o                         
  14  12   4        972.70        894.72       128.34 o                         
  15  12   4        676.25        637.16        89.68 o                         
  16  12   4        427.28        518.09        88.18 o                         
  17  12   4        452.67        355.41       124.30 o                         
  18  12   4        153.63        101.68        99.35 o                         
  19  12   4         15.79         31.22       115.45 o                         
  20  12   4        445.12        294.27       129.82 o                         
  21  12   4         78.11          0.00       172.02 o                         
 -23  13   4          1.44        329.77       177.09 o                         
 -22  13   4         39.79        163.26       131.94 o                         
 -21  13   4        223.86        532.31       243.02 o                         
 -20  13   4          1.83        102.24       136.20 o                         
 -19  13   4         21.24        128.02       123.25 o                         
 -18  13   4         13.85         13.07       116.59 o                         
 -17  13   4         11.94         32.57       104.43 o                         
 -16  13   4        112.30        104.75        98.37 o                         
 -15  13   4        712.49        738.86       138.39 o                         
 -14  13   4         40.15         28.52        79.58 o                         
 -13  13   4       1048.14       1128.26       155.43 o                         
 -12  13   4       2140.21       1917.15       134.74 o                         
 -11  13   4        675.78        459.36        70.06 o                         
 -10  13   4         46.93        101.76        60.10 o                         
  -9  13   4       1062.41       1028.20        94.26 o                         
  -8  13   4       1926.30       1627.82        95.18 o                         
  -7  13   4       2932.30       2538.41       101.37 o                         
  -6  13   4       2317.56       2584.87       144.11 o                         
  -5  13   4       1107.20        777.26       150.79 o                         
  -4  13   4        179.54        124.62        54.65 o                         
  -3  13   4         60.52         46.23        51.76 o                         
  -2  13   4        352.92        175.74        55.17 o                         
  -1  13   4        290.60        265.45        54.06 o                         
   0  13   4        646.40        811.70        59.26 o                         
   1  13   4        392.43        666.32        60.04 o                         
   2  13   4       3527.11       3498.52       159.76 o                         
   3  13   4      12675.47      13270.39       213.07 o                         
   4  13   4        864.55        560.46        76.29 o                         
   5  13   4        182.00         72.44        49.40 o                         
   6  13   4       2007.05       1550.82        80.86 o                         
   7  13   4       1056.12       1430.04        79.27 o                         
   8  13   4        419.03        356.59        53.11 o                         
   9  13   4        119.95         99.88        52.04 o                         
  10  13   4        456.90        370.81        60.83 o                         
  11  13   4         19.11         67.23        56.46 o                         
  12  13   4         62.04         53.81        61.23 o                         
  13  13   4         76.85         57.18        68.47 o                         
  14  13   4         10.82         71.41        71.16 o                         
  15  13   4         91.77         55.97        77.24 o                         
  16  13   4        698.07        495.76       110.80 o                         
  17  13   4        419.06        326.35       150.11 o                         
  18  13   4         72.28        153.97       104.98 o                         
  19  13   4         86.22        329.75       138.89 o                         
  20  13   4        120.50        219.93       135.57 o                         
  21  13   4        119.12          0.00       182.72 o                         
 -23  14   4        641.16       1049.19       281.79 o                         
 -22  14   4        276.21        550.68       186.22 o                         
 -21  14   4        344.29        348.01       254.24 o                         
 -20  14   4        451.38        942.91       310.92 o                         
 -19  14   4        121.20        528.06       205.53 o                         
 -18  14   4        142.95        206.15       205.04 o                         
 -17  14   4        716.92       1114.98       193.69 o                         
 -16  14   4        465.22        651.74       167.72 o                         
 -15  14   4       1739.56       2119.35       215.05 o                         
 -14  14   4        183.20        311.47        87.08 o                         
 -13  14   4        100.06        246.27       121.12 o                         
 -12  14   4          1.05         73.37        77.52 o                         
 -11  14   4        243.03        127.37        73.01 o                         
 -10  14   4        474.06        564.63        83.62 o                         
  -9  14   4       1739.62       2027.46       110.31 o                         
  -8  14   4       1114.51       1024.78        94.32 o                         
  -7  14   4        275.70        387.21        56.64 o                         
  -6  14   4       1571.78       1603.94       143.31 o                         
  -5  14   4       6357.02       6928.74       241.46 o                         
  -4  14   4       2932.50       2812.15       121.29 o                         
  -3  14   4       3791.96       3154.83       125.08 o                         
  -2  14   4       8199.58       7178.41       178.78 o                         
  -1  14   4       1687.61       1230.74        97.60 o                         
   0  14   4       6731.11       6152.60       139.81 o                         
   1  14   4       4944.07       4184.63       117.87 o                         
   2  14   4         61.31         67.95        45.98 o                         
   3  14   4         29.80         43.40        48.11 o                         
   4  14   4        372.45        356.99        53.97 o                         
   5  14   4       7181.71       7597.86       169.13 o
[truncated: 902,098 more chars]
